# Supplementary material for: Oviductal extracellular vesicles miRNA cargo varies in response to embryos and their quality
Source: BMC Genomics. 2024 May 27;25:520. doi: 10.1186/s12864-024-10429-5 (PMC11129498; doi:10.1186/s12864-024-10429-5)
Supplement: Supplementary file 1 — Supplementary Material 1: Supplementary data S1. MicroRNA profiling of EVs. Table 1. Overview of statistical comparison results and expression profiles of all miRNAs identified in EVs across all samples. Table 2. MicroRNAs with differential abundance (DA) in EV collected from BOEC co-cultured with embryos versus BOEC cultured (BE vs. B). Table 3. DA miRNAs in EV collected from BOEC co-cultured with good embryos versus BOEC co-cultured with poor embryos (BGE vs. BPE). Table 4. DA miRNAs in EV collected from BOEC co-cultured with good embryos versus BOEC cultured (BGE vs. B). Table 5. DA miRNAs in EV collected from BOEC co-cultured with poor embryos versus BOEC cultured (BPE vs. B). Table 6. DA miRNAs in EV collected from BOEC co-cultured with embryos versus embryos cultured alone (BE vs. E). Table 7. DA miRNAs in EV collected from BOEC co-cultured with good embryos versus good embryos cultured alone (BGE vs. GE). Table 8. DA miRNAs in EV collected from BOEC co-cultured with poor embryos versus poor embryos cultured alone (BPE vs. PE). Table 9. All DA miRNAs across EV samples used for SOTA analysis and list of miRNAs in the 6 clusters. Table 10. List of predicted target genes for miRNAs classified in A-E SOTA profiles identified by MIENTURNET tool. Table 11. Functional annotation enrichment analysis for predicted target genes for miRNAs classified in A-E SOTA expression profiles across EV samples conducted by Metascape. Table 12. DA miRNAs in EV collected from BOEC cultured alone versus medium controls (B vs. M). Table 13. DA miRNAs in EV collected from good embryos versus poor embryos cultured alone (GE vs. PE). Table 14. DA miRNAs in EV collected from embryos cultured alone (considering GE and PE together) versus medium (E vs. M). [file 12864_2024_10429_MOESM1_ESM.xlsx]

## Sheet: 1. All miRNAs
	Match	miRNA	miRNA common	isomiRs	mature form	precursor	start	end	RFAM ID	RFAM name	Counts	EV_B_R1	EV_B_R2	EV_B_R3	EV_BGE_R1	EV_BGE_R2	EV_BGE_R3	EV_BPE_R1	EV_BPE_R2	EV_BPE_R3	EV_GE_R1	EV_GE_R2	EV_PE_R1	EV_PE_R2	M_R1	M_R3	CPM	EV_B_R1	EV_B_R2	EV_B_R3	EV_BGE_R1	EV_BGE_R2	EV_BGE_R3	EV_BPE_R1	EV_BPE_R2	EV_BPE_R3	EV_GE_R1	EV_GE_R2	EV_PE_R1	EV_PE_R2	M_R1	M_R3	Log2 CPM	EV_B_R1	EV_B_R2	EV_B_R3	EV_BGE_R1	EV_BGE_R2	EV_BGE_R3
miR-10161-5p	#N/A	bta-let-7a-5p	let-7a-5p	3	T	hsa-let-7a-3	4	24,25	RF00027	let-7		45	976	1809	258	139	386	373	106	297	65	94	63	19	247	138		5672.52	6122.51	10639.2	10870.2	10474.8	11509.4	8775.33	5225.73	8775.96	3686.22	4787.89	6469.7	5373.64	3783.57	5064.21		12.4703	12.8252	13.3774	13.4084	13.3549	13.4908
miR-1287-5p	#N/A	bta-let-7b	let-7b	4	T	bta-let-7b	6,7	26,27,28	RF00027	let-7		34	1554	2091	222	107	318	251	144	290	61	60	63	44	162	107		4285.9	9748.35	12297.7	9353.42	8063.33	9481.84	5905.11	7099.11	8569.12	3459.38	3056.1	6469.7	12444.2	2481.53	3926.59		12.0661	13.2512	13.5863	13.1916	12.9775	13.2113
miR-2285d	#N/A	miR-let-7c	let-7c	2					RF00027	let-7		18	726	442	75	11	13	319	13	21	45	95	15	12	379	545		2269.01	4554.25	2599.51	3159.94	828.94	387.622	7504.91	640.892	620.523	2552	4838.83	1540.4	3393.88	5805.56	19999.9		11.1491	12.1536	11.3451	11.6266	9.6986	8.60593
miR-2861	#N/A	bta-let-7d	let-7d	1	T	bta-let-7d	8	29	RF00027	let-7		8	183	287	29	16	37	19	8	27	1	1	1	0	3	3		1008.45	1147.97	1687.91	1221.84	1205.73	1103.23	447.001	394.395	797.815	56.7111	50.935	102.694	0	45.9543	110.091		9.98078	10.1674	10.7227	10.2572	10.2381	10.1101
miR-2895	#N/A	bta-let-7f	let-7f	1	T	hsa-let-7f-2	8	29	RF00027	let-7		9	112	299	27	19	39	55	15	36	11	5	4	4	21	18		1134.5	702.584	1758.49	1137.58	1431.81	1162.87	1293.95	739.491	1063.75	623.822	254.675	410.774	1131.29	321.68	660.549		10.1504	9.46063	10.7818	10.1543	10.4856	10.186
miR-4488	#N/A	bta-let-7i-5p	let-7i-5p	1	T	bta-let-7i	6	27	RF00027	let-7		20	878	1457	179	61	229	224	76	204	8	8	2	2	67	11		2521.12	5507.75	8568.96	7541.72	4596.85	6828.12	5269.9	3746.75	6027.93	453.689	407.48	205.387	565.647	1026.31	403.669		11.301	12.4278	13.0652	12.8811	12.1671	12.7377
miR-5119	#N/A	bta-miR-100	mir-100	1	T	bta-mir-100	13	34	RF00104	mir-10		0	79	189	33	2	37	8	30	29	7	9	6	0	20	5		0	495.572	1111.55	1390.37	150.716	1103.23	188.211	1478.98	856.912	396.978	458.415	616.161	0	306.362	183.486		1	8.95876	10.121	10.4433	7.25471	10.1101
miR-519d	1	bta-miR-10161-5p	mir-10161-5p	1								0	1	42	1	0	32	0	0	65	47	62	15	21	3	1		0	6.27307	247.012	42.1325	0	954.148	0	0	1920.66	2665.42	3157.97	1540.4	5939.29	45.9543	36.6971		1	3.04842	7.96007	5.46377	1	9.90109
miR-5387	#N/A	bta-miR-103	mir-103	1	T	hsa-mir-103a-1	48	70	RF00129	mir-103		6	214	287	55	20	57	47	31	70	10	9	1	5	31	10		756.336	1342.44	1687.91	2317.29	1507.16	1699.58	1105.74	1528.28	2068.41	567.111	458.415	102.694	1414.12	474.861	366.971		9.56669	10.3928	10.7227	11.1795	10.5595	10.7327
miR-584	#N/A	hsa-miR-10400-5p*	mir-10400-5p	2		hsa-mir-3665	4	18	RF02543	LSU_rRNA_eukarya		19	431	197	7	21	17	68	42	7	41	72	85	30	72	101		2395.06	2703.69	1158.6	294.928	1582.52	506.891	1599.79	2070.57	206.841	2325.16	3667.32	8728.95	8484.7	1102.9	3706.41		11.2271	11.4018	10.1807	8.21397	10.6298	8.99121
miR-6082	#N/A	bta-miR-11972	mir-11972	2		bta-mir-11972	5,6	19				12	197	161	58	31	71	126	64	39	77	48	37	4	396	80		1512.67	1235.79	946.879	2443.69	2336.1	2117.02	2964.32	3155.16	1152.4	4366.75	2444.88	3799.66	1131.29	6065.97	2935.77		10.5648	10.2736	9.89008	11.256	11.1911	11.0492
miR-6414	#N/A	bta-miR-11975*	mir-11975	14		hsa-mir-3665	4	18	RF00222,RF00647,RF02543	IRES_Bag1,LSU_rRNA_eukarya,MIR164		553	8090	3617	790	397	274	1570	621	363	1014	1575	1780	517	3836	2025		69709	50749.1	21272.4	33284.7	29917.2	8169.89	36936.4	30614.9	10726.2	57505.1	80222.7	182795	146220	58760.2	74311.7		16.0891	15.6312	14.3768	15.0227	14.8688	12.9965
miR-7684	#N/A	bta-miR-12034*	mir-12034	1		bta-mir-12034	54	71	RF02543	LSU_rRNA_eukarya		54	414	293	17	17	57	171	40	48	73	64	137	18	332	55		6807.02	2597.05	1723.2	716.253	1281.09	1699.58	4023.01	1971.97	1418.34	4139.91	3259.84	14069	5090.82	5085.61	2018.34		12.7332	11.3438	10.7525	9.48835	10.3254	10.7327
miR-7847-3p	#N/A	mmu-miR-12179-5p	mir-12179-5p	6								95	961	1108	197	122	195	439	181	308	246	278	84	54	1466	478		11975.3	6028.42	6516.41	8300.11	9193.7	5814.34	10328.1	8923.19	9101	13950.9	14159.9	8626.26	15272.5	22456.3	17541.2		13.548	12.558	12.6703	13.0193	13.1667	12.5059
miR-8799	#N/A	bta-miR-1246	mir-1246	9		bta-mir-1246	12,13,14	29	RF00004,RF03434	U2,mir-1246		86	7120	5244	506	724	2021	2737	780	668	691	1695	651	139	2505	3619		10840.8	44664.2	30841.2	21319.1	54559.3	60260.4	64391.6	38453.5	19738.5	39187.4	86334.9	66853.5	39312.4	38371.8	132807		13.4045	15.4469	14.9127	14.38	15.7356	15.879
miR-9002	#N/A	bta-miR-125b	mir-125b-5p	1	T	hsa-mir-125b-2	17	38	RF00052	lin-4		64	1168	1512	182	39	233	330	55	95	39	64	18	3	252	292		8067.58	7326.94	8892.43	7668.12	2938.97	6947.39	7763.7	2711.47	2807.13	2211.73	3259.84	1848.48	848.47	3860.16	10715.6		12.9783	12.8394	13.1187	12.905	11.5221	12.7627
miR-9115	#N/A	ssc-miR-1285	mir-1285	1		ssc-mir-1285	58	76	RF00017	Metazoa_SRP		30	330	361	31	14	59	40	73	70	28	41	28	22	0	27		3781.68	2070.11	2123.13	1306.11	1055.01	1759.21	941.054	3598.85	2068.41	1587.91	2088.34	2875.42	6222.11	0	990.823		11.8856	11.0169	11.0533	10.3533	10.0458	10.7824
miR-9127	2	hsa-miR-1287-5p	mir-1287-5p	1					RF02194	HPnc0260		9	172	81	18	1	18	32	13	25	33	59	21	14	139	33		1134.5	1078.97	476.38	758.385	75.3582	536.708	752.843	640.892	738.717	1871.47	3005.17	2156.57	3959.53	2129.22	1211.01		10.1504	10.0781	8.90201	9.57059	6.27348	9.07336
miR-9796	#N/A	bta-miR-143	mir-143	3	T	bta-mir-143	56,57	76	RF00683	mir-143		14	138	295	97	15	147	54	44	51	58	422	27	3	324	184		1764.78	865.683	1734.96	4086.85	1130.37	4383.12	1270.42	2169.17	1506.98	3289.24	21494.6	2772.73	848.47	4963.06	6752.27		10.7869	9.76102	10.7624	11.9975	10.1451	12.0984
	#N/A	hsa-miR-1469	mir-1469	2		hsa-mir-1469	2,3	15				86	590	455	38	29	44	95	124	71	77	195	133	32	477	97		10840.8	3701.11	2675.96	1601.04	2185.39	1311.95	2235	6113.12	2097.96	4366.75	9932.33	13658.2	9050.34	7306.73	3559.62		13.4045	11.8545	11.3869	10.6466	11.095	10.3597
	#N/A	hsa-miR-146a	mir-146a	1		hsa-mir-146a	38	50				9	105	120	37	3	10	34	29	29	43	32	18	7	78	57		1134.5	658.672	705.748	1558.9	226.075	298.171	799.896	1429.68	856.912	2438.58	1629.92	1848.48	1979.76	1194.81	2091.74		10.1504	9.36779	9.46709	10.6082	7.83336	8.22964
	#N/A	eca-miR-16	mir-16b	1	T	hsa-mir-16-2	10	31	RF00254	mir-16		30	438	655	93	24	102	145	63	105	43	29	44	32	112	96		3781.68	2747.6	3852.21	3918.32	1808.6	3041.35	3411.32	3105.86	3102.61	2438.58	1477.12	4518.52	9050.34	1715.63	3522.93		11.8856	11.425	11.9122	11.9368	10.8222	11.5714
	#N/A	bta-miR-184	mir-184	1	T	bta-mir-184	52	73	RF00657	mir-184		8	304	472	46	31	89	85	35	114	0	0	0	0	1	0		1008.45	1907.01	2775.94	1938.1	2336.1	2653.72	1999.74	1725.48	3368.55	0	0	0	0	15.3181	0		9.98078	10.8986	11.4398	10.9219	11.1911	11.3749
	#N/A	bta-miR-191	mir-191	1	T	bta-mir-191	15	37	RF00764	mir-191		10	189	129	28	25	41	40	30	27	8	15	3	1	11	10		1260.56	1185.61	758.679	1179.71	1883.95	1222.5	941.054	1478.98	797.815	453.689	764.026	308.081	282.823	168.499	366.971		10.3021	10.2138	9.57114	10.2067	10.8811	10.258
	#N/A	bta-miR-19b	mir-19b	2	T	hsa-mir-19b-2	62	83,84	RF00245	mir-19		20	421	813	108	41	156	122	48	152	12	21	11	7	36	21		2521.12	2640.96	4781.44	4550.31	3089.69	4651.47	2870.21	2366.37	4491.4	680.533	1069.64	1129.63	1979.76	551.451	770.64		11.301	11.3679	12.2238	12.1524	11.5942	12.1841
	#N/A	bta-miR-200a	mir-200a	2	T	bta-mir-200a	52	73,74	RF00241	mir-8		65	1362	1835	197	62	237	206	171	262	8	42	6	0	42	19		8193.64	8543.92	10792.1	8300.11	4672.21	7066.66	4846.43	8430.19	7741.76	453.689	2139.27	616.161	0	643.36	697.246		13.0006	13.061	13.398	13.0193	12.1905	12.7872
	#N/A	ssc-miR-200b	mir-200b	1	T	bta-mir-200b	38	59	RF00241	mir-8		21	421	763	104	26	115	107	22	131	3	0	5	0	10	2		2647.18	2640.96	4487.38	4381.78	1959.31	3428.97	2517.32	1084.59	3870.88	170.133	0	513.468	0	153.181	73.3943		11.3713	11.3679	12.1323	12.098	10.9376	11.7444
	#N/A	bta-miR-200c	mir-200c	1	T	bta-mir-200c	41	63	RF00241	mir-8		7	230	362	65	23	99	100	21	108	0	0	8	0	26	4		882.392	1442.81	2129.01	2738.61	1733.24	2951.89	2352.63	1035.29	3191.26	0	0	821.549	0	398.271	146.789		9.78854	10.4967	11.0573	11.4203	10.7609	11.5284
	#N/A	hsa-miR-203a-3p	mir-203a-3p	3	T	hsa-mir-203a	65,66	80,86	RF00696	mir-203		56	3508	1842	277	371	1077	1115	342	411	448	640	317	81	1431	701		7059.13	22005.9	10833.2	11670.7	27957.9	32113	26231.9	16860.4	12144.5	25406.6	32598.4	32553.9	22908.7	21920.2	25724.7		12.7857	14.4257	13.4034	13.5109	14.7711	14.971
	#N/A	bta-miR-205	mir-205	3	T	bta-mir-205	7	25,27,28	RF00656	mir-205		49	1607	1757	149	94	299	249	141	278	70	135	112	25	278	95		6176.74	10080.8	10333.3	6277.75	7083.67	8915.32	5858.06	6951.21	8214.54	3969.78	6876.23	11501.7	7070.58	4258.43	3486.23		12.5931	13.2996	13.3353	12.6165	12.7907	13.1224
	#N/A	bta-miR-21-5p	mir-21-5p	4	T	bta-mir-21	8	23,28-30	RF00658	mir-21		280	9935	13680	1864	807	2204	2523	1204	2397	89	112	57	18	241	102		35295.7	62322.9	80455.3	78535	60814.1	65716.9	59357	59356.4	70828.2	5047.29	5704.72	5853.53	5090.82	3691.66	3743.11		15.1073	15.9275	16.2959	16.2611	15.8922	16.004
	#N/A	bta-miR-22-3p	mir-22-3p	2	T	bta-mir-22	53	71,74	RF00653	mir-22		20	894	854	63	59	155	141	58	131	57	123	32	18	191	88		2521.12	5608.12	5022.58	2654.35	4446.13	4621.65	3317.22	2859.36	3870.88	3232.53	6265.01	3286.19	5090.82	2925.76	3229.35		11.301	12.4538	12.2948	11.3752	12.119	12.1748
	#N/A	bta-miR-221	mir-221	3	T	bta-mir-221	65	84,85,86	RF00651	mir-221		25	1143	1505	149	101	353	235	83	283	40	60	38	9	96	68		3151.4	7170.12	8851.26	6277.75	7611.18	10525.4	5528.69	4091.85	8362.28	2268.44	3056.1	3902.36	2545.41	1470.54	2495.41		11.6227	12.8082	13.112	12.6165	12.8943	13.3619
	#N/A	bta-miR-222	mir-222-3p	2	T	bta-mir-222	69	89,91	RF00651	mir-221		11	594	937	72	36	143	83	45	122	8	1	6	0	16	12		1386.62	3726.2	5510.72	3033.54	2712.89	4263.85	1952.69	2218.47	3604.94	453.689	50.935	616.161	0	245.09	440.366		10.4394	11.8643	12.4285	11.5677	11.4067	12.0586
	3	bta-miR-2285d	mir-2285d	3								11	345	412	36	57	122	164	53	184	58	107	37	6	272	193		1386.62	2164.21	2423.07	1516.77	4295.42	3637.69	3858.32	2612.87	5436.96	3289.24	5450.05	3799.66	1696.94	4166.52	7082.55		10.4394	11.081	11.2438	10.5687	12.0693	11.8296
	#N/A	bta-miR-2340	mir-2340	1		bta-mir-2340	50	62				9	258	321	23	9	68	29	21	39	25	26	18	2	109	27		1134.5	1618.45	1887.88	969.048	678.224	2027.56	682.264	1035.29	1152.4	1417.78	1324.31	1848.48	565.647	1669.67	990.823		10.1504	10.6622	10.8841	9.9234	9.40987	10.987
	#N/A	bta-miR-23a	mir-23a	3	T	bta-mir-23a	45	63,64,65	RF00642	mir-23		48	1757	2249	192	154	417	375	153	341	118	93	57	5	236	135		6050.69	11021.8	13226.9	8089.44	11605.2	12433.7	8822.38	7542.8	10076.1	6691.91	4736.96	5853.53	1414.12	3615.07	4954.11		12.5634	13.4283	13.6914	12.9822	13.5027	13.6022
	#N/A	hsa-miR-23b-3p	mir-23b-3p	3	T	hsa-mir-23b,bta-mir-10174	58,49	74,75,69	RF00642	mir-23		36	1740	1002	101	97	274	341	202	138	175	249	117	25	632	271		4538.02	10915.1	5893	4255.38	7309.74	8169.89	8022.49	9958.47	4077.72	9924.44	12682.8	12015.1	7070.58	9681.04	9944.93		12.1485	13.4143	12.5253	12.0558	12.836	12.9965
	#N/A	bta-miR-24-3p	mir-24-3p	1	T	hsa-mir-24-2	50	71	RF00178	mir-24		7	227	417	52	14	22	91	40	67	4	1	5	1	4	13		882.392	1423.99	2452.48	2190.89	1055.01	655.977	2140.9	1971.97	1979.76	226.844	50.935	513.468	282.823	61.2724	477.063		9.78854	10.4777	11.2612	11.0986	10.0458	9.36189
	#N/A	bta-miR-2462*	mir-2462	8					RF02543	LSU_rRNA_eukarya		76	869	1273	199	139	297	484	98	449	202	276	98	69	804	416		9580.25	5451.3	7486.81	8384.37	10474.8	8855.68	11386.8	4831.34	13267.4	11455.6	14058.1	10064	19514.8	12315.7	15266		13.2261	12.4129	12.8705	13.0338	13.3549	13.1127
	#N/A	bta-miR-25	mir-25	1	T	bta-mir-25	52	73	RF02020	mir-25		28	605	679	86	32	144	121	56	91	15	10	12	1	16	17		3529.57	3795.21	3993.36	3623.4	2411.46	4293.66	2846.69	2760.76	2688.93	850.667	509.35	1232.32	282.823	245.09	623.851		11.7861	11.8907	11.9641	11.8239	11.2369	12.0687
	#N/A	bta-miR-26a	mir-26a	1	T	hsa-mir-26a-1	10	31	RF00244	mir-26		14	259	415	52	28	98	69	23	86	18	28	15	9	99	41		1764.78	1624.72	2440.71	2190.89	2110.03	2922.08	1623.32	1133.89	2541.19	1020.8	1426.18	1540.4	2545.41	1516.49	1504.58		10.7869	10.6678	11.2543	11.0986	11.0444	11.5138
	#N/A	bta-miR-27b	mir-27b-3p	3	T	bta-mir-27b,hsa-mir-27b	61	80,81,76	RF00644	mir-27		16	576	599	78	76	153	157	61	134	54	79	27	4	178	84		2016.9	3613.29	3522.86	3286.34	5727.22	4562.02	3693.64	3007.26	3959.52	3062.4	4023.87	2772.73	1131.29	2726.62	3082.56		10.9794	11.8199	11.7834	11.6831	12.4841	12.1561
	4	mmu-miR-2861	mir-2861	1								24	170	149	7	9	9	31	10	15	26	56	39	9	70	54		3025.34	1066.42	876.304	294.928	678.224	268.354	729.317	492.994	443.23	1474.49	2852.36	4005.05	2545.41	1072.27	1981.65		11.5638	10.0613	9.77858	8.21397	9.40987	8.07871
	#N/A	bta-miR-2887*	mir-2887	7		bta-mir-2887-1	4,23	22,39-44	RF02543	LSU_rRNA_eukarya		141	2465	3469	341	152	915	655	381	470	321	194	127	47	1497	414		17773.9	15463.1	20402	14367.2	11454.4	27282.7	15409.8	18783.1	13887.9	18204.3	9881.4	13042.1	13292.7	22931.2	15192.6		14.1176	13.9167	14.3166	13.8107	13.4839	14.7358
	5	bta-miR-2895	mir-2895	1		bta-mir-2895	55	69				5	34	4	14	17	18	94	18	67	14	17	2	0	190	5		630.28	213.284	23.5249	589.855	1281.09	536.708	2211.48	887.389	1979.76	793.955	865.896	205.387	0	2910.44	183.486		9.30442	7.7501	4.67384	9.2091	10.3254	9.07336
	#N/A	bta-miR-2904*	mir-2904	8		bta-mir-2904-1	14,6	26-45	RF02543	LSU_rRNA_eukarya		150	1900	4411	117	74	433	282	212	247	187	75	81	14	503	139		18908.4	11918.8	25942.1	4929.51	5576.51	12910.8	6634.43	10451.5	7298.53	10605	3820.13	8318.18	3959.53	7705	5100.9		14.2069	13.5412	14.6631	12.2678	12.4457	13.6565
	#N/A	bta-miR-29a	mir-29a	2	T	bta-mir-29a	42	62,63	RF00074	mir-29		39	641	943	119	60	192	111	90	188	19	23	6	1	65	29		4916.18	4021.04	5546.01	5013.77	4521.49	5724.89	2611.42	4436.94	5555.15	1077.51	1171.51	616.161	282.823	995.676	1064.22		12.2639	11.9741	12.4378	12.2923	12.1432	12.4835
	#N/A	bta-miR-31	mir-31-5p	3	T	bta-mir-31	25	45,46,47	RF00661	mir-31		62	1327	1723	223	74	303	250	111	288	20	7	9	1	30	12		7815.47	8324.36	10133.4	9395.55	5576.51	9034.59	5881.59	5472.23	8510.02	1134.22	356.545	924.242	282.823	459.543	440.366		12.9325	13.0235	13.3071	13.1981	12.4457	13.1416
	#N/A	hsa-miR-3168	mir-3168	9		hsa-mir-3168	9	21				1267	5344	6009	470	457	374	995	1102	372	1506	1550	1718	867	2899	903		159713	33523.3	35340.3	19802.3	34438.7	11151.6	23408.7	54327.9	10992.1	85406.9	78949.3	176428	245208	44407.2	33137.5		17.2851	15.033	15.1091	14.2735	15.0718	13.4452
	#N/A	eca-miR-34b-5p	mir-34b-5p	1	T	bta-mir-34b	14	36	RF00456	mir-34		12	181	24	42	39	44	23	22	13	19	29	7	11	49	11		1512.67	1135.43	141.15	1769.57	2938.97	1311.95	541.106	1084.59	384.133	1077.51	1477.12	718.855	3111.06	750.587	403.669		10.5648	10.1516	7.16138	10.7908	11.5221	10.3597
	#N/A	bta-miR-378	mir-378	2	T	bta-mir-378-2	8	28,29	RF00741	mir-378		28	893	1155	114	53	208	158	75	185	5	2	2	0	29	6		3529.57	5601.85	6792.83	4803.11	3993.98	6201.96	3717.16	3697.45	5466.51	283.556	101.87	205.387	0	444.225	220.183		11.7861	12.4522	12.7302	12.2304	11.9643	12.599
	#N/A	hsa-miR-4330*	mir-4330	1					RF01960	SSU_rRNA_eukarya		63	572	1580	92	42	93	77	126	81	42	30	44	20	23	9		7941.53	3588.19	9292.35	3876.19	3165.04	2772.99	1811.53	6211.72	2393.44	2381.87	1528.05	4518.52	5656.47	352.316	330.274		12.9556	11.8098	13.1821	11.9212	11.6289	11.4383
	#N/A	ssc-miR-4335	mir-4335	3		ssc-mir-4335	11,12,13	27	RF00459	MPMV_package		75	1723	995	243	89	195	487	179	392	392	440	92	35	1368	1132		9454.2	10808.5	5851.83	10238.2	6706.88	5814.34	11457.3	8824.59	11583.1	22230.8	22411.4	9447.81	9898.81	20955.2	41541.2		13.207	13.4001	12.5152	13.322	12.7119	12.5059
	6	hsa-miR-4488*	mir-4488	1					RF02543	LSU_rRNA_eukarya		6	294	92	24	20	7	171	37	5	67	24	14	9	93	110		756.336	1844.28	541.074	1011.18	1507.16	208.72	4023.01	1824.08	147.743	3799.64	1222.44	1437.71	2545.41	1424.58	4036.69		9.56669	10.8504	9.085	9.98468	10.5595	7.71918
	#N/A	hsa-miR-4492*	mir-4492	1					RF02543	LSU_rRNA_eukarya		31	313	266	42	16	30	58	24	11	81	37	37	16	261	89		3907.74	1963.47	1564.41	1769.57	1205.73	894.513	1364.53	1183.18	325.036	4593.6	1884.6	3799.66	4525.17	3998.02	3266.05		11.9329	10.9407	10.6132	10.7908	10.2381	9.80818
	7	mmu-miR-5119*	mir-5119	14		mmu-mir-5119	32-39	48,50,51	RF02541	LSU_rRNA_bacteria		156	1852	1566	372	222	462	558	405	592	714	478	184	118	2409	542		19664.7	11617.7	9210.01	15673.3	16729.5	13775.5	13127.7	19966.2	17492.8	40491.7	24346.9	18895.6	33373.1	36901.3	19889.9		14.2635	13.5043	13.1693	13.9362	14.0303	13.75
	8	hsa-miR-519d	mir-519d	1		hsa-mir-519d	20	33				13	212	99	52	22	39	114	25	50	19	27	19	8	225	86		1638.73	1329.89	582.242	2190.89	1657.88	1162.87	2682	1232.48	1477.43	1077.51	1375.25	1951.18	2262.59	3446.57	3155.95		10.6801	10.3793	9.19042	11.0986	10.6969	10.186
	9	miR-5387	mir-5387	1					RF03674	MIR5387		10	134	91	36	23	18	52	33	22	38	29	6	2	135	178		1260.56	840.591	535.192	1516.77	1733.24	536.708	1223.37	1626.88	650.071	2155.02	1477.12	616.161	565.647	2067.94	6532.09		10.3021	9.71869	9.0693	10.5687	10.7609	9.07336
	#N/A	hsa-miR-5787*	mir-5787	1					RF02543	LSU_rRNA_eukarya		13	226	836	49	39	110	62	26	83	38	27	14	0	83	48		1638.73	1417.71	4916.71	2064.49	2938.97	3279.88	1458.63	1281.78	2452.54	2155.02	1375.25	1437.71	0	1271.4	1761.46		10.6801	10.4714	12.2641	11.013	11.5221	11.6803
	10	miR-584	mir-584	1					RF01016	mir-584		108	2464	977	477	184	146	681	481	300	529	433	104	31	1799	823		13614	15456.8	5745.97	20097.2	13865.9	4353.3	16021.4	23713	8864.61	30000.2	22054.9	10680.1	8767.52	27557.3	30201.7		13.733	13.9161	12.4888	14.2949	13.7595	12.0886
	11	hsa-miR-6082*	mir-6082	2					RF02542	SSU_rRNA_microsporidia		17	195	318	123	33	53	209	113	56	41	63	14	24	71	72		2142.95	1223.25	1870.23	5182.3	2486.82	1580.31	4917.01	5570.83	1654.73	2325.16	3208.91	1437.71	6787.76	1087.58	2642.19		11.0667	10.2589	10.8705	12.3399	11.2812	10.6278
	#N/A	mmu-miR-6240-3p*	mir-6240-3p	46		mmu-mir-6240	64-77	80-89	RF02543	LSU_rRNA_eukarya		1275	15000	17213	2331	1684	2640	5144	2913	3618	5498	5427	1982	705	13418	5981		160721	94096	101234	98210.9	126903	78717.2	121020	143609	106907	311798	276424	203539	199390	205538	219486		17.2942	16.5219	16.6274	16.5836	16.9534	16.2644
	12	mmu-miR-6414	mir-6414	1		mmu-mir-6414	30	42				18	172	114	16	23	29	42	15	49	63	57	26	10	161	20		2269.01	1078.97	670.461	674.12	1733.24	864.696	988.107	739.491	1447.89	3572.8	2903.3	2670.03	2828.23	2466.21	733.943		11.1491	10.0781	9.39331	9.40114	10.7609	9.75938
	#N/A	mmu-miR-653-3p	mir-653-3p	3								50	320	958	624	192	129	1024	76	117	385	266	26	118	115	1644		6302.8	2007.38	5634.22	26290.7	14468.8	3846.41	24091	3746.75	3457.2	21833.8	13548.7	2670.03	33373.1	1761.58	60330.1		12.6222	10.9725	12.4605	14.6824	13.8209	11.91
	#N/A	hsa-miR-6731	mir-6731	1		hsa-mir-6731	2	14				8	199	46	47	34	23	91	75	63	41	52	21	4	228	108		1008.45	1248.34	270.537	1980.23	2562.18	685.794	2140.9	3697.45	1861.57	2325.16	2648.62	2156.57	1131.29	3492.53	3963.29		9.98078	10.2881	8.09031	10.9529	11.3243	9.42583
	#N/A	mmu-miR-7049-3p*	mir-7049-3p	11					RF00002,RF01960	5_8S_rRNA,SSU_rRNA_eukarya		1521	22773	20293	4144	3524	5779	10365	4137	7340	6163	6540	1631	1005	23444	11123		191731	142857	119348	174597	265562	172313	243851	203951	216887	349511	333115	167493	284237	359117	408182		17.5487	17.1242	16.8648	17.4137	18.0187	17.3947
	13	mmu-miR-7684	mir-7684	1		mmu-mir-7684	14	26				3	131	91	26	12	32	55	15	60	22	14	13	4	75	22		378.168	821.772	535.192	1095.45	904.298	954.148	1293.95	739.491	1772.92	1247.64	713.091	1335.02	1131.29	1148.86	807.337		8.57049	9.6861	9.0693	10.0999	9.82384	9.90109
	#N/A	hsa-miR-7704*	mir-7704	3					RF02543	LSU_rRNA_eukarya		76	1459	745	30	38	67	71	61	56	231	112	150	27	289	114		9580.25	9152.41	4381.52	1263.98	2863.61	1997.75	1670.37	3007.26	1654.73	13100.3	5704.72	15404	7636.23	4426.93	4183.47		13.2261	13.1603	12.0979	10.306	11.4846	10.9656
	14	hsa-miR-7847-3p	mir-7847-3p	1								16	157	171	23	5	17	52	23	23	67	25	11	14	235	32		2016.9	984.872	1005.69	969.048	376.791	506.891	1223.37	1133.89	679.62	3799.64	1273.38	1129.63	3959.53	3599.75	1174.31		10.9794	9.94672	9.97684	9.9234	8.56526	8.99121
	#N/A	hsa-miR-7975	mir-7975	2								10	111	319	23	104	50	344	14	60	125	93	20	3	949	147		1260.56	696.31	1876.11	969.048	7837.25	1490.86	8093.06	690.191	1772.92	7088.89	4736.96	2053.87	848.47	14536.9	5394.48		10.3021	9.44772	10.8751	9.9234	12.9365	10.5439
	15	miR-8799	mir-8799	2					RF03981	mir-8799		52	355	304	24	11	81	37	70	79	118	131	176	58	337	44		6554.91	2226.94	1787.9	1011.18	828.94	2415.19	870.475	3450.96	2334.35	6691.91	6672.49	18074.1	16403.7	5162.2	1614.67		12.6788	11.1221	10.8057	9.98468	9.6986	11.2391
	#N/A	eca-miR-8991	mir-8991	2		eca-mir-8991	42,43	57				150	3473	2204	843	840	1119	1527	582	1068	802	732	154	112	4456	1112		18908.4	21786.4	12962.2	35517.7	63300.9	33365.4	35924.7	28692.2	31558	45482.3	37284.4	15814.8	31676.2	68257.4	40807.2		14.2069	14.4113	13.6623	15.1163	15.95	15.0261
	#N/A	eca-miR-9001	mir-9001	2		eca-mir-9001	53,54	66				24	184	198	47	57	49	127	24	129	44	68	26	21	365	72		3025.34	1154.24	1164.48	1980.23	4295.42	1461.04	2987.85	1183.18	3811.78	2495.29	3463.58	2670.03	5939.29	5591.11	2642.19		11.5638	10.1752	10.188	10.9529	12.0693	10.5148
	16	eca-miR-9002	mir-9002	1								27	119	261	40	32	15	73	32	5	32	118	11	10	121	46		3403.51	746.495	1535	1685.3	2411.46	447.257	1717.42	1577.58	147.743	1814.76	6010.33	1129.63	2828.23	1853.49	1688.07		11.7337	9.54785	10.5859	10.7205	11.2369	8.8114
	#N/A	eca-miR-9056	mir-9056	1		eca-mir-9056	110	123				15	249	241	53	22	43	77	31	35	56	67	31	18	144	108		1890.84	1561.99	1417.38	2233.02	1657.88	1282.14	1811.53	1528.28	1034.2	3175.82	3412.65	3183.5	5090.82	2205.81	3963.29		10.8863	10.611	10.471	11.1261	10.6969	10.3266
	17	eca-miR-9115	mir-9115	1		eca-mir-9115	127	143				8	147	66	5	28	14	28	27	13	38	66	11	1	366	48		1008.45	922.141	388.162	210.663	2110.03	417.44	658.738	1331.08	384.133	2155.02	3361.71	1129.63	282.823	5606.42	1761.46		9.98078	9.85197	8.60793	7.73242	11.0444	8.71232
	18	eca-miR-9127	mir-9127	1		eca-mir-9127	14	26				4	163	90	55	17	33	76	58	33	42	46	27	4	200	41		504.224	1022.51	529.311	2317.29	1281.09	983.965	1788	2859.36	975.107	2381.87	2343.01	2772.73	1131.29	3063.62	1504.58		8.98363	10.0007	9.05341	11.1795	10.3254	9.94539
	#N/A	bta-miR-92a	mir-92a-3p	1	T	hsa-mir-92a-1	48	69	RF00464	mir-92		42	846	1110	166	79	208	206	101	193	39	24	24	6	99	40		5294.35	5307.02	6528.17	6994	5953.3	6201.96	4846.43	4979.24	5702.9	2211.73	1222.44	2464.65	1696.94	1516.49	1467.89		12.3708	12.3742	12.6729	12.7723	12.54	12.599
	#N/A	eca-miR-93	mir-93	1	T	bta-mir-93	11	33	RF00051	mir-17		9	286	473	57	19	77	109	35	102	12	7	3	2	10	12		1134.5	1794.1	2781.82	2401.55	1431.81	2295.92	2564.37	1725.48	3013.97	680.533	356.545	308.081	565.647	153.181	440.366		10.1504	10.8106	11.4429	11.231	10.4856	11.1661
	19	ssc-miR-9796	mir-9796	1		ssc-mir-9796	33	45				7	193	118	20	23	35	67	32	28	74	44	8	7	149	45		882.392	1210.7	693.986	842.65	1733.24	1043.6	1576.27	1577.58	827.363	4196.62	2241.14	821.549	1979.76	2282.4	1651.37		9.78854	10.244	9.44291	9.72221	10.7609	10.0301
	#N/A	hsa-miR-9901*	mir-9901	12		hsa-mir-9901	32,33	45	RF01960,RF02542	SSU_rRNA_eukarya,SSU_rRNA_microsporidia		552	3729	4756	467	313	394	1283	775	754	930	1075	865	207	2205	970		69582.9	23392.3	27971.2	19675.9	23587.1	11747.9	30184.3	38207	22279.7	52741.3	54755.2	88829.9	58544.4	33776.4	35596.2		16.0865	14.5139	14.7718	14.2643	14.5258	13.5204
	#N/A	bta-miR-99a-5p	mir-99a-5p	2	T	bta-mir-99a	13	33,34	RF00104	mir-10		14	423	415	68	27	82	67	39	37	74	96	19	6	104	66		1764.78	2653.51	2440.71	2865.01	2034.67	2445	1576.27	1922.68	1093.3	4196.62	4889.76	1951.18	1696.94	1593.08	2422.01		10.7869	11.3748	11.2543	11.4853	10.992	11.2568
		*probably derived from rRNA sequences
[truncated: 25 more columns]

## Sheet: 2. BE vs. B
miRNA	logFC BE-B	logCPM	LR	P-value	FDR	counts	EV_B_R1	EV_B_R2	EV_B_R3	EV_BGE_R1	EV_BGE_R2	EV_BGE_R3	EV_BPE_R1	EV_BPE_R2	EV_BPE_R3	cpm	EV_B_R1	EV_B_R2	EV_B_R3	EV_BGE_R1	EV_BGE_R2	EV_BGE_R3	EV_BPE_R1	EV_BPE_R2	EV_BPE_R3	log2cpm	EV_B_R1	EV_B_R2	EV_B_R3	EV_BGE_R1	EV_BGE_R2	EV_BGE_R3	EV_BPE_R1	EV_BPE_R2	EV_BPE_R3	mean_centered	EV_B_R1	EV_B_R2	EV_B_R3	EV_BGE_R1	EV_BGE_R2	EV_BGE_R3	EV_BPE_R1	EV_BPE_R2	EV_BPE_R3
miR-7704*	-1.84502	12.1724	15.4376	8.52728e-05	0.00353882		76	1459	745	30	38	67	71	61	56		10667.4	11237.3	4878.03	1413.28	3338.14	2328.79	2066.12	3756.24	2042.74		13.3811	13.4561	12.2524	10.4659	11.7053	11.186	11.0134	11.8755	10.997		1.56633	1.64141	0.437655	-1.34887	-0.109464	-0.628739	-0.801319	0.0607343	-0.817729
miR-2861	-1.6202	9.89665	7.15039	0.00749479	0.0691186		24	170	149	7	9	9	31	10	15		3368.64	1309.34	975.607	329.765	790.612	312.823	902.108	615.777	547.162		11.7184	10.3557	9.93163	8.36966	9.62865	8.29381	9.81875	9.26861	9.09846		2.10908	0.746432	0.322336	-1.23963	0.0193512	-1.31549	0.209456	-0.340692	-0.510839
miR-3168	-1.47269	15.5738	18.3175	1.86981e-05	0.00155194		1267	5344	6009	470	457	374	995	1102	372		177836	41159.6	39345.1	22141.4	40145.5	12999.5	28954.7	67858.7	13569.6		17.4402	15.329	15.2639	14.4345	15.293	13.6663	14.8216	16.0503	13.7282		2.3261	0.214874	0.14983	-0.67958	0.178884	-1.44782	-0.292541	0.936164	-1.3859
miR-2904*	-1.17002	13.7336	8.29044	0.00398544	0.0472559		150	1900	4411	117	74	433	282	212	247		21054	14633.8	28881.9	5511.79	6500.59	15050.3	8206.27	13054.5	9009.94		14.3619	13.8371	14.8179	12.4286	12.6666	13.8776	13.0027	13.6724	13.1375		0.828301	0.303544	1.28435	-1.10501	-0.866999	0.344021	-0.530889	0.138793	-0.396114
miR-8991	1.12511	15.1778	8.36199	0.00383151	0.0472559		150	3473	2204	843	840	1119	1527	582	1068		21054	26749.1	14431.1	39713.2	73790.4	38894.3	44436.1	35838.2	38957.9		14.3619	14.7073	13.817	15.2774	16.1712	15.2473	15.4395	15.1293	15.2497		-0.682608	-0.337227	-1.22749	0.232881	1.12668	0.202823	0.394991	0.0847675	0.205182
miR-7975	1.51269	11.6619	7.47427	0.00625868	0.0649338		10	111	319	23	104	50	344	14	60		1403.6	854.925	2088.71	1083.51	9135.96	1737.9	10010.5	862.088	2188.65		10.4559	9.74134	11.0291	10.0828	13.1575	10.764	13.2894	9.75336	11.0965		-0.585153	-1.29976	-0.0120081	-0.958265	2.1164	-0.277135	2.24827	-1.28773	0.0553851
miR-653-3p	1.52779	13.5147	10.8212	0.00100344	0.0208214		50	320	958	624	192	129	1024	76	117		7018.01	2464.65	6272.69	29396.2	16866.4	4483.79	29798.6	4679.91	4267.86		12.7771	11.2678	12.6151	14.8434	14.0419	12.1308	14.863	12.1926	12.0596		-0.199758	-1.70906	-0.36171	1.86658	1.06514	-0.845983	1.8862	-0.784237	-0.917173
miR-10161-5p	2.28039	8.88779	8.57981	0.00339911	0.0472559		0	1	42	1	0	32	0	0	65		0	7.70202	275.003	47.1093	0	1112.26	0	0	2371.04		0	3.12135	8.10854	5.58824	0	10.1206	0	0	11.2119		-4.23896	-1.11761	3.86958	1.34929	-4.23896	5.88162	-4.23896	-4.23896	6.97295
miR-2895	2.70231	10.0821	13.0675	0.000300461	0.00831277		5	34	4	14	17	18	94	18	67		701.801	261.869	26.1908	659.53	1493.38	625.646	2735.42	1108.4	2443.99		9.45697	8.0382	4.76505	9.36748	10.5453	9.29151	11.4181	10.1156	11.2556		0.0954401	-1.32333	-4.59649	0.00594965	1.1838	-0.0700256	2.05654	0.754031	1.89408
miR-11975	-0.869123	15.2092	5.87675	0.0153421	0.12734		553	8090	3617	790	397	274	1570	621	363		77619.1	62309.4	23683	37216.4	34874.8	9523.72	45687.4	38239.8	13241.3		16.2441	15.9272	14.5316	15.1837	15.0899	13.2175	15.4795	15.2228	13.6929		1.28978	0.972821	-0.422738	0.229325	0.135574	-1.7369	0.525176	0.268461	-1.2615
miR-6731	1.41193	10.965	5.65763	0.0173796	0.131137		8	199	46	47	34	23	91	75	63		1122.88	1532.7	301.194	2214.14	2986.76	799.436	2648.12	4618.33	2298.08		10.1343	10.5828	8.23933	11.1132	11.5448	9.64464	11.3713	12.1735	11.1668		-0.529136	-0.0806065	-2.42408	0.449771	0.881437	-1.01877	0.707889	1.51006	0.503432
miR-9127	1.28223	10.6704	4.54918	0.0329345	0.209048		4	163	90	55	17	33	76	58	33		561.44	1255.43	589.293	2591.01	1493.38	1147.02	2211.62	3571.51	1203.76		9.13556	10.2951	9.20529	11.3399	10.5453	10.1649	11.1115	11.8027	10.2345		-1.29054	-0.130981	-1.22081	0.913762	0.119234	-0.261167	0.685444	1.37663	-0.191569
miR-1469	-1.02621	11.9755	4.47455	0.0344032	0.209048		86	590	455	38	29	44	95	124	71		12071	4544.19	2979.2	1790.15	2547.53	1529.36	2764.52	7635.64	2589.9		13.5594	12.1501	11.5412	10.8067	11.3154	10.5797	11.4333	12.8987	11.3392		1.8234	0.414152	-0.19478	-0.9293	-0.420526	-1.15632	-0.302637	1.16275	-0.396736
miR-6082	1.12309	11.7726	4.37795	0.0364069	0.209048		17	195	318	123	33	53	209	113	56		2386.12	1501.89	2082.17	5794.45	2898.91	1842.18	6081.95	6958.28	2042.74		11.2211	10.5535	11.0246	12.5007	11.5018	10.848	12.5706	12.7647	10.997		-0.332487	-1.00002	-0.528981	0.94716	-0.051752	-0.705564	1.01701	1.21118	-0.556549
miR-4330	-0.964198	12.3721	4.31491	0.0377797	0.209048		63	572	1580	92	42	93	77	126	81		8842.69	4405.56	10345.4	4334.06	3689.52	3232.5	2240.72	7758.79	2954.68		13.1104	12.1054	13.3368	12.0818	11.8496	11.6589	11.1304	12.9218	11.5293		0.918822	-0.0861743	1.14522	-0.109775	-0.342002	-0.532729	-1.06122	0.730192	-0.662338
miR-4492	-1.05216	10.7957	3.69778	0.0544849	0.28264		31	313	266	42	16	30	58	24	11		4351.16	2410.73	1741.69	1978.59	1405.53	1042.74	1687.81	1477.87	401.252		12.0875	11.2359	10.7671	10.951	10.4579	10.0276	10.7218	10.5303	8.65196		1.48408	0.632415	0.163658	0.347547	-0.145513	-0.57589	0.118355	-0.0731647	-1.95148
miR-7049-3p	0.552786	17.7981	3.38246	0.0658937	0.321716		1521	22773	20293	4144	3524	5779	10365	4137	7340		213488	175398	132872	195221	309568	200867	301624	254747	267745		17.7038	17.4203	17.0197	17.5748	18.2399	17.6159	18.2024	17.9587	18.0305		-0.04797	-0.331488	-0.732078	-0.177014	0.488133	-0.135882	0.450626	0.206941	0.278733
miR-11972	1.01789	11.1921	3.22937	0.0723285	0.333515		12	197	161	58	31	71	126	64	39		1684.32	1517.3	1054.18	2732.34	2723.22	2467.82	3666.63	3940.97	1422.62		10.7188	10.5682	10.0433	11.4164	11.4116	11.2696	11.8406	11.9447	10.4753		-0.357713	-0.508281	-1.03325	0.339928	0.335105	0.193087	0.764112	0.868182	-0.601171
miR-9901	-0.637416	15.0765	3.04758	0.0808575	0.348309		552	3729	4756	467	313	394	1283	775	754		77478.8	28720.8	31140.8	22000.1	27495.7	13694.7	37335.6	47722.7	27504		16.2415	14.8099	14.9266	14.4253	14.747	13.7414	15.1883	15.5424	14.7474		1.31156	-0.120115	-0.00340917	-0.504691	-0.183004	-1.18854	0.258328	0.612444	-0.182569
miR-10400-5p	-0.952146	10.7086	2.98643	0.0839651	0.348309		19	431	197	7	21	17	68	42	7		2666.84	3319.57	1289.9	329.765	1844.76	590.887	1978.82	2586.26	255.342		11.3815	11.6972	10.3342	8.36966	10.85	9.20918	10.9512	11.3372	8.00193		1.14457	1.46033	0.097272	-1.86722	0.613115	-1.02771	0.714266	1.10033	-2.23496
miR-203a-3p	0.677868	14.4373	2.79963	0.0942863	0.348309		56	3508	1842	277	371	1077	1115	342	411		7860.17	27018.7	12060.9	13049.3	32590.8	37434.5	32446.8	21059.6	14992.2		12.9405	14.7217	13.5582	13.6718	14.9922	15.1921	14.9858	14.3623	13.872		-1.31466	0.466539	-0.697021	-0.583391	0.737036	0.936933	0.730647	0.107073	-0.38316
miR-12034	-0.85441	11.4497	2.77255	0.0958932	0.348309		54	414	293	17	17	57	171	40	48		7579.45	3188.64	1918.47	800.858	1493.38	1981.21	4976.14	2463.11	1750.92		12.8881	11.6392	10.9065	9.6472	10.5453	10.9529	12.2811	11.2669	10.7747		1.67675	0.427861	-0.30482	-1.56411	-0.665986	-0.258421	1.06979	0.0555351	-0.436595
miR-2285d	0.864541	11.8515	2.76214	0.0965193	0.348309		11	345	412	36	57	122	164	53	184		1543.96	2657.2	2697.65	1695.94	5007.21	4240.49	4772.44	3263.62	6711.85		10.5934	11.3762	11.398	10.7287	12.2901	12.0504	12.2208	11.6727	12.7127		-1.07809	-0.29521	-0.27342	-0.942727	0.618636	0.378912	0.549371	0.00125682	1.04127
miR-1246	0.60355	15.4842	2.69091	0.100922	0.349022		86	7120	5244	506	724	2021	2737	780	668		12071	54838.4	34336.1	23837.3	63600.3	70246.1	79647.4	48030.6	24367		13.5594	15.7429	15.0675	14.541	15.9568	16.1002	16.2814	15.5517	14.5727		-1.70434	0.479209	-0.196235	-0.722722	0.693053	0.836435	1.01764	0.287981	-0.691019
miR-8799	-0.813959	11.3731	2.46494	0.116412	0.386488		52	355	304	24	11	81	37	70	79		7298.73	2734.22	1990.5	1130.62	966.303	2815.41	1076.71	4310.44	2881.72		12.8336	11.4174	10.9596	10.1442	9.91782	11.4596	10.0738	12.074	11.4932		1.68104	0.264855	-0.192946	-1.00841	-1.23476	0.307054	-1.07883	0.921369	0.34063
miR-7684	0.934025	10.213	2.28656	0.130499	0.416593		3	131	91	26	12	32	55	15	60		421.08	1008.96	595.84	1224.84	1054.15	1112.26	1600.51	923.666	2188.65		8.72137	9.98009	9.2212	10.2596	10.0432	10.1206	10.6452	9.85279	11.0965		-1.27202	-0.0133014	-0.77219	0.266167	0.04984	0.127182	0.651829	-0.140602	1.10309
miR-143	0.817552	11.277	2.17079	0.140654	0.432382		14	138	295	97	15	147	54	44	51		1965.04	1062.88	1931.57	4569.6	1317.69	5109.44	1571.41	2709.42	1860.35		10.9411	10.0551	10.9163	12.1582	10.3649	12.3192	10.6188	11.4043	10.8621		-0.130032	-1.01599	-0.154805	1.08706	-0.706224	1.24812	-0.452345	0.333191	-0.208975
miR-125b-5p	-0.603547	12.8286	1.82216	0.177057	0.524846		64	1168	1512	182	39	233	330	55	95		8983.05	8995.96	9900.11	8573.9	3425.98	8098.63	9603.08	3386.78	3465.36		13.1331	13.1352	13.2734	13.0659	11.7427	12.9836	13.2294	11.7261	11.7592		0.461064	0.463136	0.601289	0.393817	-0.929362	0.311555	0.557346	-0.945964	-0.912881
miR-9001	0.699645	11.3877	1.61518	0.203765	0.583189		24	184	198	47	57	49	127	24	129		3368.64	1417.17	1296.44	2214.14	5007.21	1703.15	3695.73	1477.87	4705.59		11.7184	10.4698	10.3415	11.1132	12.2901	10.7348	11.852	10.5303	12.2005		0.468322	-0.780241	-0.908602	-0.136877	1.04002	-0.515225	0.601976	-0.719783	0.950409
miR-200c	0.659603	11.3094	1.48106	0.223608	0.618649		7	230	362	65	23	99	100	21	108		982.521	1771.47	2370.27	3062.11	2020.45	3441.05	2910.02	1293.13	3939.57		9.94181	10.7915	11.2114	11.5808	10.9812	11.7491	11.5073	10.3378	11.9442		-1.17431	-0.324577	0.0953224	0.46466	-0.134943	0.632934	0.391192	-0.77835	0.828068
miR-519d	0.648376	10.8429	1.25925	0.261794	0.700931		13	212	99	52	22	39	114	25	50		1824.68	1632.83	648.222	2449.68	1932.61	1355.57	3317.43	1539.44	1823.87		10.8342	10.674	9.34257	11.259	10.9171	10.4057	11.6963	10.5891	10.8336		0.106262	-0.0539159	-1.38539	0.531012	0.189121	-0.322214	0.968327	-0.138827	0.105624
miR-34b-5p	0.60754	10.3257	0.977442	0.322831	0.740336		12	181	24	42	39	44	23	22	13		1684.32	1394.07	157.145	1978.59	3425.98	1529.36	669.306	1354.71	474.207		10.7188	10.4461	7.3051	10.951	11.7427	10.5797	9.38868	10.4048	8.89241		0.671107	0.398417	-2.7426	0.903286	1.69502	0.53195	-0.659026	0.357132	-1.15529
let-7d	-0.570329	10.2946	0.975218	0.323382	0.740336		8	183	287	29	16	37	19	8	27		1122.88	1409.47	1879.19	1366.17	1405.53	1286.05	552.905	492.622	984.892		10.1343	10.462	10.8767	10.417	10.4579	10.3299	9.11349	8.94726	9.94529		0.0583077	0.385995	0.800696	0.341011	0.381961	0.253886	-0.962472	-1.1287	-0.13068
miR-7847-3p	-0.567205	10.1866	0.917807	0.338051	0.740336		16	157	171	23	5	17	52	23	23		2245.76	1209.22	1119.66	1083.51	439.229	590.887	1513.21	1416.29	838.982		11.1336	10.2411	10.1301	10.0828	8.78211	9.20918	10.5644	10.4689	9.71421		1.09736	0.204782	0.0938591	0.0465649	-1.25416	-0.827089	0.528084	0.432649	-0.322054
miR-2462	0.423652	13.3538	0.911505	0.339716	0.740336		76	869	1273	199	139	297	484	98	449		10667.4	6693.06	8335.22	9374.75	12210.6	10323.2	14084.5	6034.62	16378.4		13.3811	12.7087	13.0252	13.1947	13.576	13.3337	13.7819	12.5593	13.9996		0.0965951	-0.575792	-0.25928	-0.089738	0.291503	0.0492787	0.497468	-0.725171	0.715137
let-7c	-0.476687	11.6386	0.904344	0.34162	0.740336		18	726	442	75	11	13	319	13	21		2526.48	5591.67	2894.08	3533.2	966.303	451.855	9282.98	800.511	766.027		11.3035	12.4493	11.4994	11.7872	9.91782	8.82291	13.1805	9.64658	9.58313		0.393449	1.53928	0.589351	0.877131	-0.992212	-2.08713	2.27049	-1.26346	-1.3269
miR-5387	0.568324	10.2784	0.858241	0.354231	0.740336		10	134	91	36	23	18	52	33	22		1403.6	1032.07	595.84	1695.94	2020.45	625.646	1513.21	2032.07	802.504		10.4559	10.0127	9.2212	10.7287	10.9812	9.29151	10.5644	10.9894	9.65016		0.245365	-0.197857	-0.989379	0.518136	0.770596	-0.919074	0.353772	0.77886	-0.560418
miR-100	0.552204	9.93957	0.80442	0.369775	0.740336		0	79	189	33	2	37	8	30	29		0	608.46	1237.51	1554.61	175.691	1286.05	232.802	1847.33	1057.85		0	9.25139	10.2744	10.6033	7.46509	10.3299	7.86914	10.852	10.0483		-8.52149	0.729897	1.7529	2.08177	-1.0564	1.80836	-0.652347	2.33052	1.52679
miR-1285	-0.465929	11.2377	0.777516	0.377902	0.740336		30	330	361	31	14	59	40	73	70		4210.8	2541.67	2363.72	1460.39	1229.84	2050.73	1164.01	4495.17	2553.42		12.0402	11.3121	11.2075	10.5131	10.2654	11.0026	10.1861	12.1345	11.3188		0.931293	0.203197	0.0985226	-0.595805	-0.843502	-0.106307	-0.922803	1.02555	0.209852
miR-584	0.362659	13.9693	0.753424	0.385394	0.740336		108	2464	977	477	184	146	681	481	300		15158.9	18977.8	6397.1	22471.1	16163.6	5074.68	19817.3	29618.9	10943.2		13.888	14.2121	12.6434	14.4559	13.9806	12.3094	14.2745	14.8543	13.4179		0.106195	0.430323	-1.13835	0.674073	0.198775	-1.47239	0.492766	1.0725	-0.363893
miR-2340	-0.475428	10.6317	0.729353	0.393093	0.740336		9	258	321	23	9	68	29	21	39		1263.24	1987.12	2101.81	1083.51	790.612	2363.55	843.907	1293.13	1422.62		10.3041	10.9572	11.0381	10.0828	9.62865	11.2073	9.72265	10.3378	10.4753		-0.11305	0.540085	0.620997	-0.334272	-0.788456	0.790244	-0.694457	-0.079336	0.0582442
miR-200a	-0.370274	13.145	0.717621	0.396925	0.740336		65	1362	1835	197	62	237	206	171	262		9123.41	10490.2	12015	9280.54	5446.44	8237.67	5994.65	10529.8	9557.1		13.1555	13.3569	13.5527	13.1801	12.4114	13.0082	12.5497	13.3623	13.2225		0.0667028	0.268073	0.463859	0.0913353	-0.677451	-0.0806172	-0.539112	0.273514	0.133695
miR-27b-3p	0.416603	12.123	0.707078	0.400416	0.740336		16	576	599	78	76	153	157	61	134		2245.76	4436.36	3922.07	3674.53	6676.28	5317.99	4568.74	3756.24	4887.98		11.1336	12.1155	11.9378	11.8437	12.705	12.3769	12.1579	11.8755	12.2553		-0.910954	0.0709016	-0.106819	-0.200851	0.660458	0.33235	0.11331	-0.169128	0.210732
miR-4488	0.470595	10.6993	0.673916	0.41169	0.740336		6	294	92	24	20	7	171	37	5		842.161	2264.39	602.388	1130.62	1756.91	243.307	4976.14	2278.38	182.387		9.71966	11.1455	9.23694	10.1442	10.7796	7.93255	12.2811	11.1544	7.51875		-0.270648	1.15524	-0.75337	0.153867	0.789338	-2.05776	2.29079	1.16411	-2.47156
miR-1287-5p	-0.502366	9.76948	0.658332	0.417149	0.740336		9	172	81	18	1	18	32	13	25		1263.24	1324.75	530.363	847.968	87.8457	625.646	931.208	800.511	911.937		10.3041	10.3726	9.05355	9.72957	6.47323	9.29151	9.86451	9.64658	9.83437		0.907394	0.975928	-0.343108	0.332904	-2.92343	-0.105156	0.467846	0.249915	0.437709
miR-5119	0.329815	14.132	0.641842	0.423045	0.740336		156	1852	1566	372	222	462	558	405	592		21896.2	14264.1	10253.7	17524.7	19501.8	16058.2	16237.9	24939	21594.7		14.4185	13.8002	13.324	14.0972	14.2514	13.9711	13.9872	14.6062	14.3985		0.323552	-0.294698	-0.770909	0.00227666	0.156485	-0.123789	-0.107735	0.511268	0.303549
let-7a-5p	0.351855	13.3286	0.634934	0.425551	0.740336		45	976	1809	258	139	386	373	106	297		6316.21	7517.17	11844.8	12154.2	12210.6	13416.6	10854.4	6527.24	10833.8		12.6251	12.8762	13.5321	13.5693	13.576	13.7118	13.4061	12.6725	13.4034		-0.638529	-0.387433	0.268486	0.305687	0.31236	0.448241	0.142524	-0.591122	0.139786
miR-9796	0.469591	10.438	0.627847	0.428146	0.740336		7	193	118	20	23	35	67	32	28		982.521	1486.49	772.628	942.186	2020.45	1216.53	1949.72	1970.49	1021.37		9.94181	10.5387	9.5955	9.8814	10.9812	10.2497	10.9298	10.9451	9.9977		-0.398283	0.19857	-0.744598	-0.458696	0.641082	-0.0903493	0.589694	0.604974	-0.342394
miR-103	0.424094	10.9038	0.576136	0.447831	0.758571		6	214	287	55	20	57	47	31	70		842.161	1648.23	1879.19	2591.01	1756.91	1981.21	1367.71	1908.91	2553.42		9.71966	10.6876	10.8767	11.3399	10.7796	10.9529	10.4186	10.8993	11.3188		-1.05733	-0.0894183	0.0996638	0.562859	0.00265183	0.175897	-0.358395	0.122291	0.541784
miR-9002	-0.380155	10.6671	0.447636	0.50346	0.835743		27	119	261	40	32	15	73	32	5		3789.72	916.541	1708.95	1884.37	2811.06	521.371	2124.32	1970.49	182.387		11.8883	9.84163	10.7397	10.8806	11.4574	9.02893	11.0535	10.9451	7.51875		1.5156	-0.531025	0.367083	0.50798	1.08476	-1.34372	0.680809	0.572415	-2.8539
miR-205	-0.259838	13.1839	0.354253	0.551715	0.88711		49	1607	1757	149	94	299	249	141	278		6877.65	12377.2	11504.3	7019.29	8257.5	10392.7	7245.96	8682.46	10140.7		12.7479	13.5955	13.49	12.7773	13.0117	13.3434	12.8232	13.0841	13.308		-0.383319	0.46428	0.358783	-0.353914	-0.119564	0.212189	-0.308068	-0.047174	0.176789
miR-184	0.310933	11.4037	0.347064	0.55578	0.88711		8	304	472	46	31	89	85	35	114		1122.88	2341.41	3090.51	2167.03	2723.22	3093.47	2473.52	2155.22	4158.43		10.1343	11.1938	11.5941	11.0822	11.4116	11.5955	11.2729	11.0743	12.0222		-1.13026	-0.0707542	0.329562	-0.182367	0.147091	0.330941	0.00839835	-0.190246	0.757636
miR-21-5p	0.191715	16.1991	0.318759	0.572354	0.896328		280	9935	13680	1864	807	2204	2523	1204	2397		39300.8	76519.6	89572.5	87811.8	70891.5	76606.8	73419.9	74139.6	87436.5		15.2623	16.2236	16.4508	16.4221	16.1133	16.2252	16.1639	16.178	16.416		-0.899379	0.0618727	0.289096	0.260455	-0.0483421	0.0635164	0.00221569	0.0162882	0.254277
miR-22-3p	-0.257836	12.2089	0.291261	0.589414	0.901321		20	894	854	63	59	155	141	58	131		2807.2	6885.61	5591.73	2967.89	5182.9	5387.5	4103.13	3571.51	4778.55		11.4554	12.7496	12.4493	11.5357	12.3398	12.3957	12.0029	11.8027	12.2227		-0.650545	0.643602	0.343361	-0.57027	0.233846	0.289693	-0.103114	-0.303254	0.116682
miR-222-3p	-0.246812	11.9318	0.254089	0.61421	0.901321		11	594	937	72	36	143	83	45	122		1543.96	4575	6135.19	3391.87	3162.45	4970.41	2415.32	2771	4450.25		10.5934	12.1599	12.5831	11.7283	11.6273	12.2794	11.2386	11.4367	12.12		-1.1585	0.40802	0.831276	-0.0235611	-0.12457	0.527587	-0.513256	-0.315141	0.368143
miR-93	0.259898	11.3718	0.241725	0.622963	0.901321		9	286	473	57	19	77	109	35	102		1263.24	2202.78	3097.06	2685.23	1669.07	2676.37	3171.93	2155.22	3720.7		10.3041	11.1058	11.5971	11.3914	10.7057	11.3866	11.6316	11.0743	11.8617		-0.92464	-0.122933	0.368453	0.162672	-0.523004	0.157906	0.402902	-0.154407	0.633051
miR-31-5p	-0.214234	13.1766	0.239167	0.624809	0.901321		62	1327	1723	223	74	303	250	111	288		8702.33	10220.6	11281.7	10505.4	6500.59	10531.7	7275.06	6835.13	10505.5		13.0874	13.3193	13.4618	13.359	12.6666	13.3626	12.8289	12.739	13.359		-0.0441539	0.187826	0.330317	0.227472	-0.46493	0.231082	-0.302563	-0.392541	0.227491
miR-25	-0.236748	11.9652	0.23228	0.629839	0.901321		28	605	679	86	32	144	121	56	91		3930.08	4659.72	4445.88	4051.4	2811.06	5005.16	3521.13	3448.35	3319.45		11.9407	12.1863	12.1186	11.9846	11.4574	12.2895	11.7822	11.7521	11.6972		0.0286447	0.274272	0.206513	0.0724947	-0.454653	0.377423	-0.129834	-0.159956	-0.214904
miR-191	0.275087	10.4334	0.216863	0.64144	0.902365		10	189	129	28	25	41	40	30	27		1403.6	1455.68	844.653	1319.06	2196.14	1425.08	1164.01	1847.33	984.892		10.4559	10.5085	9.72392	10.3664	11.1014	10.4778	10.1861	10.852	9.94529		0.0540116	0.106537	-0.678012	-0.0355446	0.69948	0.0759075	-0.215807	0.450075	-0.456648
miR-5787	-0.208409	11.5024	0.165163	0.684447	0.924088		13	226	836	49	39	110	62	26	83		1824.68	1740.66	5473.87	2308.36	3425.98	3823.39	1804.22	1601.02	3027.63		10.8342	10.7662	12.4186	11.1733	11.7427	11.901	10.818	10.6457	11.5644		-0.484022	-0.551996	1.10037	-0.144966	0.424483	0.582773	-0.500286	-0.672564	0.246209
miR-19b	0.187395	12.0636	0.144098	0.704241	0.924088		20	421	813	108	41	156	122	48	152		2807.2	3242.55	5323.28	5087.81	3601.68	5422.26	3550.23	2955.73	5544.58		11.4554	11.6634	12.3784	12.3131	11.8149	12.4049	11.7941	11.5298	12.4371		-0.521356	-0.313428	0.401583	0.336325	-0.161934	0.428158	-0.182684	-0.446999	0.460335
miR-221	0.164971	13.0078	0.134308	0.714006	0.924088		25	1143	1505	149	101	353	235	83	283		3509	8803.41	9854.28	7019.29	8872.42	12269.6	6838.56	5110.95	10323.1		11.7773	13.104	13.2667	12.7773	13.1153	13.5829	12.7397	12.3197	13.3337		-1.11347	0.213285	0.375955	-0.113412	0.224549	0.692193	-0.151039	-0.571067	0.443006
miR-99a-5p	-0.191943	11.3092	0.134052	0.714267	0.924088		14	423	415	68	27	82	67	39	37		1965.04	3257.96	2717.29	3203.43	2371.84	2850.16	1949.72	2401.53	1349.67		10.9411	11.6702	11.4085	11.6459	11.2124	11.4773	10.9298	11.2303	10.3995		-0.271691	0.457424	0.195716	0.433084	-0.000373427	0.264565	-0.282981	0.0175702	-0.813314
miR-12179-5p	0.16124	13.2772	0.132846	0.715499	0.924088		95	961	1108	197	122	195	439	181	308		13334.2	7401.64	7254.85	9280.54	10717.2	6777.83	12775	11145.6	11235.1		13.703	12.8538	12.8249	13.1801	13.3878	12.7268	13.6411	13.4443	13.4558		0.456536	-0.392593	-0.421489	-0.0662697	0.141355	-0.519597	0.394732	0.197895	0.209431
miR-378	-0.159641	12.5219	0.11752	0.73174	0.924088		28	893	1155	114	53	208	158	75	185		3930.08	6877.91	7562.59	5370.46	4655.82	7229.68	4597.84	4618.33	6748.33		11.9407	12.748	12.8849	12.3911	12.1851	12.8199	12.1671	12.1735	12.7205		-0.507147	0.300105	0.436996	-0.0567594	-0.262728	0.372058	-0.280805	-0.274391	0.272671
miR-6414	-0.180939	10.3458	0.0933065	0.760015	0.924088		18	172	114	16	23	29	42	15	49		2526.48	1324.75	746.437	753.749	2020.45	1007.98	1222.21	923.666	1787.4		11.3035	10.3726	9.54581	9.55985	10.9812	9.97869	10.2565	9.85279	10.8045		1.00845	0.0775576	-0.749225	-0.73518	0.686143	-0.316345	-0.0385765	-0.442245	0.509417
miR-9115	0.183306	9.83291	0.083989	0.771963	0.924088		8	147	66	5	28	14	28	27	13		1122.88	1132.2	432.148	235.547	2459.68	486.613	814.807	1662.6	474.207		10.1343	10.1462	8.75872	7.88598	11.2648	8.92959	9.67208	10.7001	8.89241		0.536032	0.547942	-0.839526	-1.71226	1.6666	-0.668648	0.0738419	1.10185	-0.705829
miR-146a	0.174285	9.97685	0.0787286	0.779028	0.924088		9	105	120	37	3	10	34	29	29		1263.24	808.712	785.723	1743.04	263.537	347.581	989.408	1785.75	1057.85		10.3041	9.66127	9.61971	10.7682	8.04733	8.44535	9.95188	10.8031	10.0483		0.565254	-0.077536	-0.119089	1.02942	-1.69147	-1.29345	0.213078	1.06432	0.309476
miR-26a	0.14791	11.2684	0.076597	0.781963	0.924088		14	259	415	52	28	98	69	23	86		1965.04	1994.82	2717.29	2449.68	2459.68	3406.29	2007.92	1416.29	3137.06		10.9411	10.9628	11.4085	11.259	11.2648	11.7344	10.9722	10.4689	11.6157		-0.239736	-0.218046	0.227671	0.0781545	0.0840273	0.553596	-0.208612	-0.711897	0.434844
miR-200b	-0.137536	11.8303	0.0760773	0.782685	0.924088		21	421	763	104	26	115	107	22	131		2947.56	3242.55	4995.89	4899.37	2283.99	3997.18	3113.73	1354.71	4778.55		11.5258	11.6634	12.2868	12.2587	11.158	11.9651	11.6049	10.4048	12.2227		-0.150884	-0.0133219	0.610134	0.581994	-0.518709	0.288447	-0.071791	-1.27185	0.545978
miR-4335	0.115758	13.3867	0.0705867	0.790485	0.924088		75	1723	995	243	89	195	487	179	392		10527	13270.6	6514.96	11447.6	7818.27	6777.83	14171.8	11022.4	14299.2		13.3619	13.6961	12.6698	13.4829	12.9328	12.7268	13.7908	13.4283	13.8037		0.0404846	0.374593	-0.651699	0.161419	-0.388642	-0.59464	0.469379	0.106823	0.482284
let-7b	-0.0953544	13.2827	0.0481504	0.826314	0.949938		34	1554	2091	222	107	318	251	144	290		4772.24	11968.9	13691.2	10458.3	9399.49	11053.1	7304.16	8867.19	10578.5		12.2208	13.5471	13.7411	13.3525	13.1985	13.4323	12.8347	13.1144	13.369		-0.980397	0.345977	0.539918	0.151343	-0.00263045	0.231139	-0.366451	-0.0867268	0.167828
miR-16b	-0.103374	11.8993	0.0431264	0.835488	0.949938		30	438	655	93	24	102	145	63	105		4210.8	3373.49	4288.74	4381.17	2108.3	3545.32	4219.54	3879.4	3830.13		12.0402	11.7205	12.0667	12.0974	11.0425	11.7921	12.0432	11.922	11.9036		0.192646	-0.127125	0.219098	0.249852	-0.805029	-0.0554675	0.195634	0.0744121	0.0559794
miR-24-3p	0.0915624	11.0082	0.0282707	0.866474	0.971856		7	227	417	52	14	22	91	40	67		982.521	1748.36	2730.39	2449.68	1229.84	764.678	2648.12	2463.11	2443.99		9.94181	10.7726	11.4154	11.259	10.2654	9.58059	11.3713	11.2669	11.2556		-0.850254	-0.0194553	0.623353	0.466903	-0.526638	-1.21147	0.579233	0.474784	0.463547
miR-92a-3p	0.0627411	12.738	0.0184871	0.891847	0.985367		42	846	1110	166	79	208	206	101	193		5895.13	6515.91	7267.94	7820.15	6939.81	7229.68	5994.65	6219.35	7040.15		12.5256	12.67	12.8275	12.9332	12.7609	12.8199	12.5497	12.6028	12.7816		-0.19346	-0.0490385	0.108518	0.214153	0.041878	0.100905	-0.169311	-0.116231	0.0625847
let-7i-5p	0.0564367	12.7318	0.0150804	0.902264	0.985367		20	878	1457	179	61	229	224	76	204		2807.2	6762.38	9539.99	8432.57	5358.59	7959.6	6518.45	4679.91	7441.4		11.4554	12.7235	13.2199	13.0419	12.3879	12.9587	12.6705	12.1926	12.8616		-1.15702	0.111079	0.607475	0.429478	-0.224542	0.346213	0.0580867	-0.419876	0.249104
miR-2887	-0.0242465	14.3125	0.00371045	0.951428	0.998188		141	2465	3469	341	152	915	655	381	470		19790.8	18985.5	22714	16064.3	13352.6	31803.7	19060.7	23461.1	17144.4		14.2726	14.2127	14.4714	13.9717	13.7049	14.957	14.2184	14.518	14.0655		0.00681751	-0.0531108	0.205559	-0.294138	-0.56086	0.691154	-0.0474099	0.25225	-0.200261
miR-9056	0.0311662	10.8912	0.00314757	0.95526	0.998188		15	249	241	53	22	43	77	31	35		2105.4	1917.8	1577.99	2496.79	1932.61	1494.6	2240.72	1908.91	1276.71		11.0406	10.906	10.6248	11.2864	10.9171	10.5465	11.1304	10.8993	10.3193		0.188299	0.0537252	-0.227476	0.434173	0.0648123	-0.30576	0.278123	0.0470227	-0.53292
miR-23a	-0.0159632	13.5258	0.00140031	0.97015	0.998188		48	1757	2249	192	154	417	375	153	341		6737.29	13532.5	14725.8	9044.99	13528.2	14494.1	10912.6	9421.39	12438.8		12.7182	13.7242	13.8462	13.1431	13.7238	13.8233	13.4138	13.2019	13.6027		-0.748178	0.257899	0.379809	-0.323281	0.25745	0.356936	-0.0525051	-0.264466	0.136334
let-7f	-0.0163331	10.4628	0.000798604	0.977455	0.998188		9	112	299	27	19	39	55	15	36		1263.24	862.627	1957.76	1271.95	1669.07	1355.57	1600.51	923.666	1313.19		10.3041	9.75426	10.9357	10.314	10.7057	10.4057	10.6452	9.85279	10.36		-0.0601005	-0.609893	0.571569	-0.0501946	0.341536	0.0415865	0.281064	-0.511368	-0.00419942
miR-23b-3p	-0.0110909	13.0496	0.000619282	0.980146	0.998188		36	1740	1002	101	97	274	341	202	138		5052.96	13401.5	6560.79	4758.04	8521.04	9523.72	9923.18	12438.7	5033.89		12.3032	13.7102	12.6799	12.2165	13.057	13.2175	13.2767	13.6027	12.2977		-0.625837	0.78118	-0.249163	-0.712582	0.127946	0.288424	0.347696	0.673628	-0.631292
miR-6240-3p	-0.00543454	17.0449	0.00030085	0.986161	0.998188		1275	15000	17213	2331	1684	2640	5144	2913	3618		178959	115530	112705	109812	147932	91761.4	149692	179376	131975		17.4493	16.8179	16.7822	16.7447	17.1746	16.4856	17.1916	17.4526	17.0099		0.437223	-0.194131	-0.229845	-0.267369	0.162531	-0.526441	0.179588	0.440579	-0.00213448
miR-29a	-0.000293133	12.4439	3.83703e-07	0.999506	0.999506		39	641	943	119	60	192	111	90	188		5474.04	4937	6174.48	5606.01	5270.74	6673.55	3230.13	5542	6857.76		12.4187	12.2697	12.5923	12.453	12.3641	12.7045	11.6578	12.4365	12.7437		0.0141839	-0.134761	0.187863	0.0485444	-0.0404064	0.299984	-0.746649	0.0319791	0.339262
*probably derived from 28S rRNA sequences

## Sheet: 3. BGE vs. B
miRNA	logFC BGE-B	logCPM	LR	P-value	FDR	counts	EV_B_R1	EV_B_R2	EV_B_R3	EV_BGE_R1	EV_BGE_R2	EV_BGE_R3	cpm	EV_B_R1	EV_B_R2	EV_B_R3	EV_BGE_R1	EV_BGE_R2	EV_BGE_R3	log2cpm	EV_B_R1	EV_B_R2	EV_B_R3	EV_BGE_R1	EV_BGE_R2	EV_BGE_R3	mean_centered	EV_B_R1	EV_B_R2	EV_B_R3	EV_BGE_R1	EV_BGE_R2	EV_BGE_R3
miR-7704*	-1.92818	12.5072	14.1921	0.000165059	0.0109308		76	1459	745	30	38	67		11046	11636.1	5051.16	1463.44	3456.61	2411.44		13.4314	13.5064	12.3027	10.5161	11.7556	11.2363		1.30662	1.3817	0.177941	-1.60861	-0.369183	-0.888464
miR-3168	-1.77737	15.795	13.3143	0.000263392	0.0109308		1267	5344	6009	470	457	374		184148	42620.4	40741.5	22927.2	41570.3	13460.9		17.4905	15.3793	15.3142	14.4848	15.3433	13.7166		2.20238	0.0911606	0.0261168	-0.803295	0.0551706	-1.57154
miR-653-3p	1.7087	13.4706	11.9347	0.000550971	0.0152435		50	320	958	624	192	129		7267.09	2552.12	6495.32	30439.5	17465	4642.93		12.8274	11.318	12.6654	14.8937	14.0923	12.1811		-0.168959	-1.67827	-0.330912	1.89739	1.09594	-0.815188
miR-1469	-1.70934	11.9796	10.6848	0.00108018	0.0224138		86	590	455	38	29	44		12499.4	4705.47	3084.94	1853.69	2637.94	1583.63		13.6097	12.2004	11.5915	10.857	11.3657	10.6299		1.90064	0.491389	-0.117549	-0.85208	-0.343298	-1.07911
miR-12034*	-1.49972	11.3927	7.55132	0.0059966	0.0943474		54	414	293	17	17	57		7848.45	3301.81	1986.56	829.282	1546.38	2051.53		12.9384	11.6895	10.9568	9.69746	10.5956	11.0032		1.79156	0.542661	-0.19003	-1.44936	-0.551204	-0.14363
miR-8991	1.29105	15.1729	7.21164	0.00724321	0.0943474		150	3473	2204	843	840	1119		21801.3	27698.5	14943.3	41122.6	76409.4	40274.7		14.4122	14.7576	13.8673	15.3277	16.2215	15.2976		-0.568452	-0.22307	-1.11333	0.347038	1.24084	0.316981
miR-7975	1.41483	11.3334	6.80109	0.00911022	0.0943474		10	111	319	23	104	50		1453.42	885.267	2162.85	1121.97	9460.21	1799.59		10.5062	9.7916	11.0794	10.1331	13.2078	10.8143		-0.415836	-1.13046	0.157321	-0.788958	2.28575	-0.107811
miR-2904*	-1.24855	13.9599	6.66864	0.00981241	0.0943474		150	1900	4411	117	74	433		21801.3	15153.2	29906.9	5707.41	6731.3	15584.4		14.4122	13.8874	14.8682	12.4789	12.7169	13.9279		0.696935	0.172177	1.15299	-1.23638	-0.998371	0.212654
miR-2861	-1.96774	10.0831	6.59432	0.0102304	0.0943474		24	170	149	7	9	9		3488.2	1355.81	1010.23	341.469	818.672	323.925		11.7687	10.406	9.9819	8.41983	9.6789	8.34396		2.00213	0.63946	0.215351	-1.34672	-0.087645	-1.42258
miR-10400-5p	-1.46863	10.7836	5.83177	0.0157393	0.130636		19	431	197	7	21	17		2761.49	3437.39	1335.68	341.469	1910.23	611.859		11.4318	11.7475	10.3844	8.41983	10.9003	9.25941		1.07455	1.39031	0.0272283	-1.93738	0.543083	-1.09779
miR-9901	-1.11623	15.0623	5.41645	0.0199479	0.150516		552	3729	4756	467	313	394		80228.6	29740.2	32246.1	22780.9	28471.6	14180.7		16.2918	14.8602	14.9769	14.4756	14.7973	13.7917		1.42626	-0.00541413	0.111292	-0.389991	-0.0683031	-1.07384
miR-143	1.19891	11.4463	5.07487	0.0242751	0.161504		14	138	295	97	15	147		2034.78	1100.6	2000.12	4731.79	1364.45	5290.78		10.9914	10.1054	10.9666	12.2085	10.4152	12.3695		-0.184719	-1.0707	-0.209493	1.03239	-0.760924	1.19345
let-7c	-1.16971	11.533	4.91032	0.0266967	0.161504		18	726	442	75	11	13		2616.15	5790.12	2996.8	3658.6	1000.6	467.892		11.3538	12.4996	11.5497	11.8375	9.96809	8.87311		0.340154	1.486	0.536059	0.823841	-1.04554	-2.14052
miR-8799	-1.18814	11.4043	4.87543	0.0272416	0.161504		52	355	304	24	11	81		7557.77	2831.26	2061.14	1170.75	1000.6	2915.33		12.8839	11.4677	11.0099	10.1945	9.96809	11.5099		1.71159	0.295391	-0.162417	-0.977896	-1.20426	0.337591
miR-4330	-1.06243	12.5588	4.59859	0.0319982	0.177057		63	572	1580	92	42	93		9156.53	4561.92	10712.5	4487.88	3820.47	3347.23		13.1607	12.1557	13.3871	12.1321	11.8999	11.7092		0.753265	-0.251736	0.979669	-0.275338	-0.507566	-0.698295
miR-11975	-1.00234	15.3609	4.40197	0.0358975	0.186218		553	8090	3617	790	397	274		80374	64520.8	24523.6	38537.2	36112.5	9861.73		16.2945	15.9775	14.5819	15.234	15.1403	13.2678		1.2118	0.894846	-0.500714	0.151349	0.0575976	-1.81488
miR-34b-5p	1.19502	10.6193	3.70606	0.0542152	0.264698		12	181	24	42	39	44		1744.1	1443.54	162.722	2048.81	3547.58	1583.63		10.7691	10.4964	7.3551	11.0013	11.793	10.6299		0.428289	0.155592	-2.9857	0.660472	1.45222	0.289129
miR-203a-3p	0.811183	14.4634	2.89656	0.0887688	0.392691		56	3508	1842	277	371	1077		8139.14	27977.6	12488.9	13512.4	33747.5	38763.1		12.9908	14.772	13.6085	13.7221	15.0425	15.2424		-1.2389	0.542301	-0.621261	-0.507632	0.812797	1.0127
miR-11972	0.926896	10.9995	2.70445	0.100069	0.392691		12	197	161	58	31	71		1744.1	1571.15	1091.59	2829.31	2819.87	2555.41		10.7691	10.6185	10.0935	11.4667	11.4619	11.3199		-0.185861	-0.336433	-0.861415	0.511791	0.506969	0.364949
miR-9127	1.06127	10.3764	2.67497	0.101937	0.392691		4	163	90	55	17	33		581.367	1299.99	610.207	2682.97	1546.38	1187.73		9.18578	10.3454	9.25552	11.3902	10.5956	10.2152		-0.978825	0.180781	-0.909092	1.22554	0.431002	0.0505909
miR-1285	-0.887281	11.2036	2.626	0.105126	0.392691		30	330	361	31	14	59		4360.25	2631.87	2447.61	1512.22	1273.49	2123.51		12.0905	11.3624	11.2577	10.5634	10.3157	11.0529		0.983406	0.255303	0.150627	-0.543714	-0.791417	-0.0542054
miR-6731	1.02365	10.4851	2.60153	0.106761	0.392691		8	199	46	47	34	23		1162.73	1587.1	311.884	2292.72	3092.76	827.809		10.1845	10.6331	8.28948	11.1635	11.5951	9.6949		-0.0755598	0.372981	-1.97062	0.903369	1.33504	-0.565209
miR-6082	0.847887	11.4502	2.57131	0.108818	0.392691		17	195	318	123	33	53		2470.81	1555.2	2156.07	6000.1	3001.8	1907.56		11.2714	10.6038	11.0749	12.551	11.5521	10.8983		-0.0538797	-0.721421	-0.250377	1.22578	0.226859	-0.426962
miR-4492	-0.888221	11.0541	2.49235	0.114401	0.395637		31	313	266	42	16	30		4505.59	2496.29	1803.5	2048.81	1455.42	1079.75		12.1378	11.2861	10.8174	11.0013	10.5082	10.0778		1.16638	0.314706	-0.154058	0.0298343	-0.463236	-0.893625
miR-7847-3p	-1.03492	10.1474	2.09552	0.147732	0.490469		16	157	171	23	5	17		2325.47	1252.13	1159.39	1121.97	454.818	611.859		11.1839	10.2913	10.1804	10.1331	8.83231	9.25941		1.20385	0.311246	0.20032	0.153024	-1.14777	-0.720668
miR-1246	0.631477	15.4546	1.77692	0.182529	0.582687		86	7120	5244	506	724	2021		12499.4	56784.7	35554.7	24683.3	65857.6	72739.2		13.6097	15.7932	15.1178	14.5913	16.0071	16.1505		-1.60191	0.581644	-0.0938011	-0.620288	0.795488	0.93887
miR-200c	0.682265	11.2713	1.64345	0.199853	0.614362		7	230	362	65	23	99		1017.39	1834.34	2454.39	3170.78	2092.16	3563.18		9.99208	10.8418	11.2617	11.6311	11.0315	11.7994		-1.10085	-0.251095	0.168812	0.538155	-0.0614564	0.70643
miR-2285d	0.615673	11.6083	1.42952	0.231843	0.687249		11	345	412	36	57	122		1598.76	2751.51	2793.39	1756.13	5184.92	4390.99		10.6436	11.4265	11.4483	10.779	12.3404	12.1007		-0.812784	-0.0298924	-0.00810259	-0.67742	0.883962	0.644236
miR-2895	1.63393	8.87003	1.30202	0.253844	0.688047		5	34	4	14	17	18		726.709	271.163	27.1203	682.938	1546.38	647.851		9.50722	8.08833	4.81354	9.41772	10.5956	9.34174		0.879857	-0.539034	-3.81382	0.790362	1.96825	0.714382
let-7a-5p	0.546093	13.4329	1.29688	0.254784	0.688047		45	976	1809	258	139	386		6540.38	7783.97	12265.2	12585.6	12643.9	13892.8		12.6754	12.9265	13.5824	13.6196	13.6263	13.7622		-0.69	-0.438903	0.217018	0.254219	0.260892	0.396774
miR-9001	0.623361	11.1972	1.28495	0.256981	0.688047		24	184	198	47	57	49		3488.2	1467.47	1342.46	2292.72	5184.92	1763.59		11.7687	10.5201	10.3917	11.1635	12.3404	10.7851		0.607099	-0.641484	-0.769848	0.00189227	1.1788	-0.376462
miR-1287-5p	-0.913435	9.76171	1.19674	0.273974	0.71062		9	172	81	18	1	18		1308.08	1371.77	549.187	878.063	90.9635	647.851		10.3543	10.4229	9.10378	9.77982	6.52299	9.34174		1.10008	1.16861	-0.150478	0.525567	-2.73127	0.0874869
miR-27b-3p	0.524218	12.1697	1.11942	0.290043	0.729501		16	576	599	78	76	153		2325.47	4593.82	4061.27	3804.94	6913.23	5506.73		11.1839	12.1658	11.9881	11.894	12.7554	12.4272		-0.885145	0.0967221	-0.0809998	-0.175032	0.686282	0.358172
miR-125b-5p	-0.464033	13.0363	0.923996	0.336428	0.799251		64	1168	1512	182	39	233		9301.87	9315.24	10251.5	8878.2	3547.58	8386.07		13.1835	13.1855	13.3237	13.1162	11.793	13.034		0.244149	0.246221	0.384375	0.176902	-1.14629	0.0946394
miR-200a	-0.461868	13.2233	0.921683	0.337033	0.799251		65	1362	1835	197	62	237		9447.21	10862.5	12441.4	9609.91	5639.74	8530.03		13.2058	13.4072	13.603	13.2305	12.4617	13.0585		0.0447194	0.246091	0.441877	0.069352	-0.699438	-0.102601
miR-7049-3p	0.435918	17.6916	0.853432	0.355583	0.818389		1521	22773	20293	4144	3524	5779		221065	181623	137588	202150	320555	207996		17.7541	17.4706	17.07	17.6251	18.2902	17.6662		0.10808	-0.175438	-0.576028	-0.0209643	0.644183	0.0201677
miR-7684	0.678507	9.93793	0.801052	0.370779	0.818389		3	131	91	26	12	32		436.025	1044.77	616.987	1268.31	1091.56	1151.73		8.77157	10.0304	9.27143	10.3098	10.0935	10.1708		-1.00302	0.255766	-0.503156	0.535243	0.31891	0.396255
miR-519d	0.534036	10.6682	0.788071	0.374684	0.818389		13	212	99	52	22	39		1889.44	1690.78	671.228	2536.63	2001.2	1403.68		10.8845	10.7243	9.39281	11.3093	10.9674	10.456		0.262125	0.101944	-1.22958	0.686882	0.344986	-0.166361
miR-10161-5p	1.89564	8.21483	0.742607	0.388827	0.825377		0	1	42	1	0	32		0	7.97538	284.763	48.7813	0	1151.73		0	3.16597	8.15868	5.63753	0	10.1708		-4.52217	-1.3562	3.63651	1.11536	-4.52217	5.64867
miR-103	0.474465	10.9259	0.715052	0.397772	0.825377		6	214	287	55	20	57		872.05	1706.73	1945.88	2682.97	1819.27	2051.53		9.76992	10.7379	10.927	11.3902	10.8299	11.0032		-1.00641	-0.0384704	0.150615	0.613818	0.0536016	0.22685
miR-5387	0.560915	10.1856	0.647533	0.420996	0.852261		10	134	91	36	23	18		1453.42	1068.7	616.987	1756.13	2092.16	647.851		10.5062	10.063	9.27143	10.779	11.0315	9.34174		0.340748	-0.102486	-0.894043	0.613525	0.86599	-0.823735
miR-100	0.570754	9.9681	0.597638	0.439481	0.868498		0	79	189	33	2	37		0	630.055	1281.44	1609.78	181.927	1331.69		0	9.30162	10.3247	10.6535	7.51512	10.3801		-8.02918	1.27244	2.29549	2.62436	-0.514057	2.35095
miR-191	0.422192	10.5005	0.45448	0.500215	0.930633		10	189	129	28	25	41		1453.42	1507.35	874.631	1365.88	2274.09	1475.66		10.5062	10.5588	9.77418	10.4167	11.1517	10.5281		0.0169501	0.069477	-0.715097	-0.0726083	0.662431	0.0388466
miR-221	0.321551	13.1197	0.448864	0.502875	0.930633		25	1143	1505	149	101	353		3633.54	9115.86	10204	7268.41	9187.31	12705.1		11.8276	13.1543	13.317	12.8276	13.1656	13.6332		-1.15999	0.166769	0.32944	-0.159928	0.178033	0.645679
miR-2462	0.32137	13.2672	0.445332	0.50456	0.930633		76	869	1273	199	139	297		11046	6930.6	8631.04	9707.48	12643.9	10689.5		13.4314	12.759	13.0755	13.245	13.6263	13.384		0.177835	-0.494555	-0.178042	-0.00849904	0.372743	0.130518
miR-24-3p	-0.356135	10.87	0.390803	0.531878	0.943437		7	227	417	52	14	22		1017.39	1810.41	2827.29	2536.63	1273.49	791.817		9.99208	10.8229	11.4657	11.3093	10.3157	9.63084		-0.59734	0.233481	0.876299	0.719847	-0.273714	-0.958573
miR-19b	0.294889	12.1439	0.354823	0.551396	0.943437		20	421	813	108	41	156		2906.83	3357.63	5512.21	5268.38	3729.5	5614.71		11.5057	11.7137	12.4287	12.3634	11.8652	12.4553		-0.549585	-0.341656	0.373361	0.308103	-0.19016	0.399937
miR-2340	-0.340633	10.8283	0.353194	0.55231	0.943437		9	258	321	23	9	68		1308.08	2057.65	2176.41	1121.97	818.672	2447.44		10.3543	11.0075	11.0884	10.1331	9.6789	11.2576		-0.232311	0.420838	0.501752	-0.45354	-0.907741	0.671002
miR-26a	0.307618	11.3736	0.340955	0.559279	0.943437		14	259	415	52	28	98		2034.78	2065.62	2813.73	2536.63	2546.98	3527.19		10.9914	11.0131	11.4588	11.3093	11.3151	11.7847		-0.320685	-0.298994	0.146729	-0.00278957	0.00308333	0.472657
miR-205	-0.271458	13.2775	0.320375	0.571382	0.943437		49	1607	1757	149	94	299		7121.74	12816.4	11912.6	7268.41	8550.57	10761.5		12.7982	13.6458	13.5403	12.8276	13.062	13.3937		-0.413063	0.434539	0.329042	-0.383658	-0.149307	0.182447
miR-4488	-0.339626	10.2805	0.255599	0.61316	0.943437		6	294	92	24	20	7		872.05	2344.76	623.768	1170.75	1819.27	251.942		9.76992	11.1958	9.28718	10.1945	10.8299	7.98266		-0.106744	1.31918	-0.589489	0.317786	0.953273	-1.894
miR-9796	0.330483	10.3211	0.251437	0.616065	0.943437		7	193	118	20	23	35		1017.39	1539.25	800.05	975.626	2092.16	1259.71		9.99208	10.5889	9.64575	9.93166	11.0315	10.3		-0.256243	0.340627	-0.602572	-0.316658	0.783147	0.0516999
miR-6240-3p	-0.219813	16.9929	0.217347	0.641069	0.943437		1275	15000	17213	2331	1684	2640		185311	119631	116706	113709	153183	95018.1		17.4996	16.8682	16.8325	16.795	17.2249	16.5359		0.540229	-0.0911258	-0.12684	-0.164364	0.265536	-0.423436
miR-4335	-0.216851	13.2516	0.203503	0.651908	0.943437		75	1723	995	243	89	195		10900.6	13741.6	6746.18	11853.9	8095.75	7018.38		13.4123	13.7464	12.7201	13.5332	12.9831	12.7771		0.2169	0.551009	-0.475287	0.337834	-0.212228	-0.418228
miR-16b	-0.225563	11.907	0.200606	0.654232	0.943437		30	438	655	93	24	102		4360.25	3493.22	4440.95	4536.66	2183.12	3671.15		12.0905	11.7708	12.117	12.1477	11.0928	11.8424		0.246986	-0.0727872	0.273438	0.304193	-0.750701	-0.00112943
miR-184	0.225333	11.3716	0.18456	0.667484	0.943437		8	304	472	46	31	89		1162.73	2424.51	3200.2	2243.94	2819.87	3203.26		10.1845	11.2441	11.6444	11.1325	11.4619	11.6458		-1.03432	0.0252124	0.425533	-0.0864022	0.243061	0.426913
miR-5119	0.203321	14.0549	0.18186	0.66978	0.943437		156	1852	1566	372	222	462		22673.3	14770.4	10617.6	18146.6	20193.9	16628.2		14.4688	13.8505	13.3743	14.1475	14.3017	14.0214		0.4414	-0.176851	-0.653063	0.120124	0.274333	-0.00594225
miR-22-3p	-0.206821	12.3345	0.177493	0.673537	0.943437		20	894	854	63	59	155		2906.83	7129.99	5790.19	3073.22	5366.85	5578.71		11.5057	12.7999	12.4996	11.586	12.3901	12.446		-0.698832	0.595325	0.295083	-0.618556	0.185567	0.241414
miR-21-5p	0.193835	16.2189	0.16895	0.681047	0.943437		280	9935	13680	1864	807	2204		40695.7	79235.4	92751.5	90928.3	73407.6	79325.7		15.3126	16.2739	16.5011	16.4725	16.1637	16.2755		-0.853916	0.107336	0.33456	0.305919	-0.00287863	0.10898
miR-9002	-0.239234	10.7918	0.164305	0.685224	0.943437		27	119	261	40	32	15		3924.23	949.07	1769.6	1951.25	2910.83	539.876		11.9386	9.89189	10.79	10.9309	11.5077	9.07915		1.24885	-0.79782	0.100313	0.241213	0.818001	-1.61056
miR-6414	-0.225017	10.3423	0.115015	0.734506	0.943437		18	172	114	16	23	29		2616.15	1371.77	772.929	780.501	2092.16	1043.76		11.3538	10.4229	9.59606	9.6101	11.0315	10.029		1.01324	0.08233	-0.744481	-0.730436	0.690928	-0.311584
let-7i-5p	0.160302	12.8337	0.110574	0.739492	0.943437		20	878	1457	179	61	229		2906.83	7002.38	9878.58	8731.85	5548.77	8242.1		11.5057	12.7738	13.2702	13.0922	12.4382	13.009		-1.17581	0.0922993	0.588697	0.4107	-0.243323	0.327434
miR-92a-3p	0.155271	12.8259	0.102844	0.748443	0.943437		42	846	1110	166	79	208		6104.35	6747.17	7525.89	8097.69	7186.12	7486.27		12.5759	12.7203	12.8778	12.9835	12.8112	12.8702		-0.23062	-0.0861983	0.0713594	0.176995	0.00471864	0.0637459
miR-23b-3p	-0.15124	13.0428	0.0987967	0.753278	0.943437		36	1740	1002	101	97	274		5232.3	13877.2	6793.64	4926.91	8823.46	9861.73		12.3535	13.7605	12.7302	12.2668	13.1073	13.2678		-0.560834	0.846189	-0.184158	-0.64758	0.192953	0.353431
miR-31-5p	-0.134152	13.3017	0.0783219	0.779585	0.943437		62	1327	1723	223	74	303		9011.19	10583.3	11682.1	10878.2	6731.3	10905.5		13.1377	13.3696	13.5121	13.4093	12.7169	13.4129		-0.12209	0.109891	0.252382	0.149537	-0.542867	0.153147
miR-9115	0.2193	9.8279	0.0738506	0.785811	0.943437		8	147	66	5	28	14		1162.73	1172.38	447.485	243.906	2546.98	503.884		10.1845	10.1965	8.80892	7.93609	11.3151	8.97981		0.614387	0.626297	-0.761241	-1.63407	1.74498	-0.590351
miR-25	-0.132875	12.1055	0.0715588	0.789081	0.943437		28	605	679	86	32	144		4069.57	4825.1	4603.68	4195.19	2910.83	5182.8		11.991	12.2366	12.1689	12.0349	11.5077	12.3398		-0.0554713	0.190158	0.122398	-0.0116209	-0.538774	0.29331
miR-222-3p	-0.130176	12.092	0.0692782	0.792391	0.943437		11	594	937	72	36	143		1598.76	4737.37	6352.94	3512.25	3274.69	5146.81		10.6436	12.2102	12.6334	11.7786	11.6776	12.3297		-1.23522	0.331315	0.754574	-0.100269	-0.20128	0.450883
miR-146a	-0.211757	9.81973	0.0690542	0.792719	0.943437		9	105	120	37	3	10		1308.08	837.415	813.61	1804.91	272.891	359.917		10.3543	9.71152	9.66997	10.8185	8.09746	8.49552		0.829781	0.186969	0.145414	1.29396	-1.4271	-1.02903
let-7d	-0.156913	10.6004	0.0670581	0.795669	0.943437		8	183	287	29	16	37		1162.73	1459.49	1945.88	1414.66	1455.42	1331.69		10.1845	10.5122	10.927	10.4673	10.5082	10.3801		-0.31201	0.0156861	0.430396	-0.0292983	0.0116521	-0.116426
miR-584	0.10986	13.8216	0.0529898	0.81794	0.954183		108	2464	977	477	184	146		15696.9	19651.3	6624.14	23268.7	16737.3	5254.79		13.9383	14.2624	12.6937	14.5062	14.0309	12.3597		0.306426	0.630554	-0.938123	0.874305	0.399006	-1.27217
miR-378	-0.10565	12.6312	0.0473586	0.827725	0.954183		28	893	1155	114	53	208		4069.57	7122.01	7830.99	5561.07	4821.07	7486.27		11.991	12.7983	12.9352	12.4414	12.2354	12.8702		-0.554238	0.253019	0.389911	-0.103847	-0.309817	0.324972
miR-29a	0.0835605	12.537	0.0292722	0.864152	0.969914		39	641	943	119	60	192		5668.33	5112.22	6393.62	5804.97	5457.81	6910.41		12.469	12.32	12.6426	12.5033	12.4144	12.7548		-0.0483845	-0.19733	0.125296	-0.0140238	-0.102975	0.237418
miR-9056	0.0959067	10.953	0.0290157	0.864743	0.969914		15	249	241	53	22	43		2180.13	1985.87	1634	2585.41	2001.2	1547.64		11.0909	10.9563	10.6751	11.3367	10.9674	10.5968		0.153673	0.019097	-0.262109	0.39955	0.0301843	-0.340395
miR-23a	0.068975	13.6241	0.0209252	0.884983	0.972495		48	1757	2249	192	154	417		6976.4	14012.7	15248.4	9366.01	14008.4	15008.5		12.7685	13.7746	13.8965	13.1934	13.7741	13.8736		-0.778286	0.227794	0.349705	-0.353388	0.227345	0.326831
miR-99a-5p	0.062595	11.5205	0.0146234	0.903749	0.972495		14	423	415	68	27	82		2034.78	3373.58	2813.73	3317.13	2456.01	2951.32		10.9914	11.7205	11.4588	11.6962	11.2627	11.5276		-0.451485	0.27764	0.0159289	0.2533	-0.180163	0.0847792
miR-93	0.0599931	11.2922	0.0128343	0.909802	0.972495		9	286	473	57	19	77		1308.08	2280.96	3206.98	2780.53	1728.31	2771.36		10.3543	11.1561	11.6474	11.4417	10.756	11.4369		-0.777731	0.0239933	0.515385	0.309601	-0.376085	0.304836
miR-12179-5p	-0.0500851	13.1806	0.0107745	0.917328	0.972495		95	961	1108	197	122	195		13807.5	7664.34	7512.33	9609.91	11097.5	7018.38		13.7533	12.9041	12.8752	13.2305	13.4381	12.7771		0.590214	-0.258917	-0.287814	0.0674071	0.275033	-0.385923
let-7f	0.0532289	10.5345	0.00742148	0.931349	0.972495		9	112	299	27	19	39		1308.08	893.242	2027.24	1317.09	1728.31	1403.68		10.3543	9.80452	10.986	10.3642	10.756	10.456		-0.0991858	-0.648996	0.532498	-0.0892796	0.30246	0.0025039
miR-5787	0.0399761	11.7117	0.00617923	0.937344	0.972495		13	226	836	49	39	110		1889.44	1802.44	5668.15	2390.28	3547.58	3959.09		10.8845	10.8165	12.4689	11.2236	11.793	11.9513		-0.63847	-0.706446	0.945938	-0.299409	0.270047	0.428339
miR-200b	-0.00786442	11.9654	0.000247873	0.987439	0.993299		21	421	763	104	26	115		3052.18	3357.63	5173.2	5073.25	2365.05	4139.05		11.5761	11.7137	12.3371	12.309	11.2083	12.0154		-0.28383	-0.146266	0.477196	0.449055	-0.65166	0.155506
let-7b	0.00442018	13.4035	8.54945e-05	0.992623	0.993299		34	1554	2091	222	107	318		4941.62	12393.7	14177.2	10829.4	9733.1	11445.4		12.2711	13.5974	13.7914	13.4028	13.2488	13.4826		-1.02796	0.29842	0.492362	0.103785	-0.0501886	0.183582
miR-2887	-0.00398369	14.3782	7.05346e-05	0.993299	0.993299		141	2465	3469	341	152	915		20493.2	19659.3	23520.1	16634.4	13826.5	32932.4		14.3229	14.263	14.5217	14.022	13.7552	15.0073		0.00758069	-0.0523477	0.206322	-0.293375	-0.560098	0.691918
*probably derived from 28S rRNA sequences

## Sheet: 4. BPE vs. B
miRNA	logFC BPE-B	logCPM	LR	P-value	FDR	counts	EV_B_R1	EV_B_R2	EV_B_R3	EV_BPE_R1	EV_BPE_R2	EV_BPE_R3	cpm	EV_B_R1	EV_B_R2	EV_B_R3	EV_BPE_R1	EV_BPE_R2	EV_BPE_R3	log2cpm	EV_B_R1	EV_B_R2	EV_B_R3	EV_BPE_R1	EV_BPE_R2	EV_BPE_R3	mean_centered	EV_B_R1	EV_B_R2	EV_B_R3	EV_BPE_R1	EV_BPE_R2	EV_BPE_R3
miR-2895	3.11441	10.1135	14.1605	0.000167854	0.0139319		5	34	4	94	18	67		741.233	242.189	27.4833	2517.68	1081.49	2365.79		9.53573	7.92594	4.83204	11.2985	10.0801	11.2087		0.388891	-1.2209	-4.31479	2.15162	0.933306	2.06188
miR-7704*	-1.82885	12.4457	9.56455	0.0019837	0.0627733		76	1459	745	71	61	56		11266.7	10392.8	5118.76	1901.65	3665.06	1977.38		13.4599	13.3434	12.3219	10.8938	11.84	10.9501		1.32506	1.20858	0.187007	-1.24106	-0.294837	-1.18475
miR-3168	-1.32975	15.9059	9.31818	0.00226891	0.0627733		1267	5344	6009	995	1102	372		187828	38066.5	41286.7	26649.9	66211.5	13135.4		17.5191	15.2163	15.3334	14.7019	16.0148	13.6813		2.10794	-0.194856	-0.0777011	-0.709228	0.603688	-1.72984
miR-10161-5p	2.57078	8.76044	8.73991	0.00311319	0.0645988		0	1	42	0	0	65		0	7.12321	288.574	0	0	2295.17		0	3.02205	8.17779	0	0	11.165		-3.72748	-0.705425	4.45031	-3.72748	-3.72748	7.43754
miR-6731	1.68227	10.9257	6.09242	0.0135763	0.225366		8	199	46	91	75	63		1185.97	1417.52	316.058	2437.33	4506.22	2224.55		10.2131	10.4702	8.3086	11.2517	12.138	11.1199		-0.370511	-0.113411	-2.27498	0.668097	1.55444	0.536364
miR-2904	-1.18984	13.9498	5.46276	0.019426	0.259517		150	1900	4411	282	212	247		22237	13534.1	30307.2	7553.05	12737.6	8721.65		14.4407	13.7244	14.8874	12.883	13.6369	13.0906		0.663558	-0.0527613	1.11024	-0.894145	-0.140262	-0.686629
miR-7975	1.45812	11.5028	5.25475	0.021887	0.259517		10	111	319	344	14	60		1482.47	790.677	2191.79	9213.65	841.162	2118.62		10.5348	9.62877	11.0986	13.1697	9.71795	11.0496		-0.3318	-1.23779	0.231997	2.30316	-1.1486	0.183034
miR-653-3p	1.1761	13.1046	4.59931	0.0319848	0.331842		50	320	958	1024	76	117		7412.33	2279.43	6582.24	27426.7	4566.31	4131.31		12.8559	11.1551	12.6846	14.7433	12.1571	12.0127		0.254442	-1.44637	0.0831188	2.14188	-0.444336	-0.588732
miR-9127	1.43546	10.5457	4.26575	0.0388881	0.343526		4	163	90	76	58	33		592.986	1161.08	618.373	2035.57	3484.81	1165.24		9.21429	10.1825	9.27467	10.9919	11.7673	10.1876		-1.05543	-0.0872194	-0.995052	0.72221	1.49756	-0.0820684
miR-6082	1.25986	11.7145	4.08875	0.0431695	0.343526		17	195	318	209	113	56		2520.19	1389.03	2184.92	5597.83	6789.38	1977.38		11.2999	10.4409	11.094	12.4509	12.7293	10.9501		-0.194293	-1.05329	-0.400159	0.956726	1.23509	-0.544081
miR-2861	-1.4674	10.1212	3.99899	0.0455275	0.343526		24	170	149	31	10	15		3557.92	1210.95	1023.75	830.3	600.83	529.655		11.7972	10.2431	10.0011	9.69923	9.23321	9.05163		1.79298	0.238867	-0.00318454	-0.305018	-0.771031	-0.952613
miR-4492	-1.31259	10.8515	3.75959	0.0525054	0.363163		31	313	266	58	24	11		4595.64	2229.57	1827.64	1553.46	1441.99	388.414		12.1664	11.1232	10.8366	10.6022	10.4948	8.60516		1.52831	0.485141	0.1985	-0.0358517	-0.143206	-2.03289
miR-8991	0.872254	14.8401	3.44346	0.0635027	0.383109		150	3473	2204	1527	582	1068		22237	24738.9	15143.3	40899	34968.3	37711.4		14.4407	14.5946	13.8865	15.3198	15.0938	15.2028		-0.315619	-0.161804	-0.869872	0.563455	0.337444	0.446395
miR-11975	-0.831119	15.3745	3.41463	0.0646208	0.383109		553	8090	3617	1570	621	363		81980.4	57626.8	24851.7	42050.7	37311.5	12817.6		16.323	15.8145	14.6011	15.3599	15.1874	13.646		1.16771	0.659176	-0.554184	0.204574	0.0320716	-1.50935
let-7d	-1.21218	10.2032	2.85211	0.0912539	0.475548		8	183	287	19	8	27		1185.97	1303.55	1971.92	508.893	480.664	953.379		10.2131	10.3493	10.9461	8.99405	8.91188	9.89842		0.327591	0.463855	1.06064	-0.891428	-0.973597	0.0129382
miR-4330	-0.964449	12.5578	2.84477	0.0916719	0.475548		63	572	1580	77	126	81		9339.53	4074.48	10855.9	2062.36	7570.46	2860.14		13.1893	11.9928	13.4063	11.0108	12.8864	11.4824		0.861311	-0.335225	1.07834	-1.3172	0.558377	-0.845606
miR-2285d	0.998126	11.8168	2.69256	0.100817	0.484686		11	345	412	164	53	184		1630.71	2457.51	2830.78	4392.55	3184.4	6497.1		10.6722	11.2636	11.4675	12.1012	11.6373	12.6658		-0.962406	-0.371009	-0.167086	0.466596	0.00268098	1.03122
miR-11972	1.03235	11.0376	2.44092	0.118207	0.484686		12	197	161	126	64	39		1778.96	1403.27	1106.2	3374.77	3845.31	1377.1		10.7976	10.4556	10.1127	11.721	11.9093	10.4285		-0.106483	-0.448503	-0.791409	0.816889	1.00515	-0.475643
miR-7049-3p	0.576329	17.7385	2.41825	0.119929	0.484686		1521	22773	20293	10365	4137	7340		225483	162217	139429	277615	248563	259178		17.7827	17.3076	17.0892	18.0827	17.9233	17.9836		0.0878318	-0.38726	-0.605648	0.387896	0.228426	0.288754
miR-7684	1.10466	10.1552	2.39285	0.121891	0.484686		3	131	91	55	15	60		444.74	933.141	625.244	1473.11	901.245	2118.62		8.80006	9.8675	9.29058	10.5256	9.81738	11.0496		-1.09173	-0.024292	-0.601207	0.633842	-0.0744134	1.1578
miR-125b-5p	-0.856629	12.8396	2.38339	0.122631	0.484686		64	1168	1512	330	55	95		9487.78	8319.91	10388.7	8838.68	3304.56	3354.48		13.212	13.0225	13.3429	13.1098	11.6907	11.7123		0.530314	0.340833	0.66117	0.428085	-0.991012	-0.96939
miR-4488	0.916331	10.8524	1.9012	0.167944	0.633607		6	294	92	171	37	5		889.479	2094.23	632.115	4580.04	2223.07	176.552		9.79844	11.0329	9.30632	12.1615	11.119	7.47209		-0.349927	0.884524	-0.842042	2.01309	0.970621	-2.67627
miR-1246	0.522752	15.3175	1.35493	0.244418	0.871579		86	7120	5244	2737	780	668		12749.2	50717.3	36030.6	73307.4	46864.7	23587.3		13.6382	15.6302	15.137	16.1617	15.5162	14.5258		-1.46329	0.528694	0.0354492	1.06017	0.414722	-0.575741
miR-1469	-0.655568	12.2879	1.25525	0.262553	0.871579		86	590	455	95	124	71		12749.2	4202.7	3126.22	2544.47	7450.29	2507.03		13.6382	12.0374	11.6107	11.3137	12.8633	11.2923		1.51229	-0.0885024	-0.51528	-0.81223	0.73733	-0.833605
miR-9001	0.678561	11.295	1.11147	0.291762	0.871579		24	184	198	127	24	129		3557.92	1310.67	1360.42	3401.55	1441.99	4555.03		11.7972	10.3572	10.4109	11.7324	10.4948	12.1536		0.639536	-0.800496	-0.746789	0.574714	-0.66284	0.995875
miR-584	0.52297	13.9896	1.08437	0.297722	0.871579		108	2464	977	681	481	300		16010.6	17551.6	6712.79	18239.8	28899.9	10593.1		13.9668	14.0994	12.7129	14.1549	14.8188	13.371		0.112862	0.245427	-1.14106	0.300912	0.964857	-0.482998
miR-2340	-0.686969	10.6128	1.02127	0.312218	0.871579		9	258	321	29	21	39		1334.22	1837.79	2205.53	776.732	1261.74	1377.1		10.3829	10.8445	11.1076	9.60313	10.3023	10.4285		-0.0619572	0.399722	0.662747	-0.841689	-0.142473	-0.0163507
miR-519d	0.682204	10.7434	1.01725	0.313172	0.871579		13	212	99	114	25	50		1927.21	1510.12	680.211	3053.36	1502.07	1765.52		10.913	10.5614	9.41196	11.5767	10.5537	10.7867		0.279134	-0.0725047	-1.22195	0.942746	-0.0802075	0.152782
miR-203a-3p	0.488121	14.1907	0.9835	0.321336	0.871579		56	3508	1842	1115	342	411		8301.81	24988.2	12656	29864	20548.4	14512.5		13.0194	14.609	13.6277	14.8662	14.3268	13.8251		-1.02631	0.563329	-0.418038	0.820478	0.281117	-0.220579
miR-10400-5p	-0.655824	10.9249	0.981745	0.321768	0.871579		19	431	197	68	42	7		2816.68	3070.11	1353.55	1821.3	2523.49	247.172		11.4603	11.5845	10.4036	10.8315	11.3018	7.9552		0.870802	0.99505	-0.185894	0.242055	0.712281	-2.63429
miR-5787	-0.616084	11.4173	0.9666	0.325529	0.871579		13	226	836	62	26	83		1927.21	1609.85	5744	1660.6	1562.16	2930.76		10.913	10.6536	12.4881	10.6984	10.6102	11.5175		-0.233772	-0.493212	1.34128	-0.448458	-0.536568	0.370734
miR-9002	-0.641934	10.6269	0.877484	0.348892	0.877968		27	119	261	73	32	5		4002.66	847.663	1793.28	1955.22	1922.66	176.552		11.9671	9.72905	10.8092	10.9339	10.9096	7.47209		1.66362	-0.57444	0.505704	0.630367	0.606147	-2.83139
miR-8799	-0.585209	11.5707	0.87683	0.349071	0.877968		52	355	304	37	70	79		7708.82	2528.74	2088.73	991.003	4205.81	2789.52		12.9125	11.3048	11.0291	9.9542	12.0385	11.4463		1.46492	-0.14279	-0.418464	-1.49336	0.590947	-0.00124802
miR-99a-5p	-0.567502	11.1805	0.781221	0.376768	0.886696		14	423	415	67	39	37		2075.45	3013.12	2851.39	1794.52	2343.24	1306.48		11.0199	11.5575	11.478	10.8102	11.1949	10.3526		-0.0489358	0.48868	0.409114	-0.258655	0.126062	-0.716265
miR-200c	0.549391	11.158	0.736397	0.390817	0.886696		7	230	362	100	21	108		1037.73	1638.34	2487.24	2678.39	1261.74	3813.51		10.0206	10.6789	11.2809	11.3877	10.3023	11.8973		-0.907354	-0.249055	0.352954	0.459733	-0.625608	0.96933
miR-9901	-0.384709	15.3251	0.7327	0.39201	0.886696		552	3729	4756	1283	775	754		81832.1	26562.5	32677.6	34363.7	46564.3	26624		16.3204	14.6972	14.9961	15.0686	15.507	14.7005		1.10544	-0.517796	-0.218893	-0.146312	0.292016	-0.514459
miR-12034	-0.522889	11.7055	0.722655	0.395274	0.886696		54	414	293	171	40	48		8005.31	2949.01	2013.15	4580.04	2403.32	1694.9		12.9669	11.5265	10.976	12.1615	11.2314	10.7278		1.36857	-0.0718432	-0.622393	0.563112	-0.366935	-0.870516
miR-2462	0.418928	13.3077	0.621454	0.430508	0.900552		76	869	1273	484	98	449		11266.7	6190.07	8746.55	12963.4	5888.13	15854.3		13.4599	12.596	13.0947	13.6623	12.5238	13.9527		0.245021	-0.618915	-0.120226	0.447378	-0.691049	0.737791
miR-9796	0.536179	10.3846	0.595244	0.440399	0.900552		7	193	118	67	32	28		1037.73	1374.78	810.756	1794.52	1922.66	988.689		10.0206	10.426	9.6649	10.8102	10.9096	9.95083		-0.276432	0.129003	-0.632128	0.513154	0.612604	-0.3462
miR-222-3p	-0.448428	11.9001	0.563171	0.452986	0.900552		11	594	937	83	45	122		1630.71	4231.19	6437.95	2223.06	2703.73	4307.86		10.6722	12.0472	12.6526	11.119	11.4013	12.0731		-0.988714	0.386303	0.991725	-0.541905	-0.259614	0.412205
miR-5119	0.364728	14.1127	0.539003	0.462846	0.900552		156	1852	1566	558	405	592		23126.5	13192.2	10759.7	14945.4	24333.6	20903.7		14.4973	13.6875	13.3935	13.8675	14.5707	14.3515		0.435972	-0.373841	-0.667863	-0.193837	0.509375	0.290193
miR-25	-0.421952	11.9193	0.496386	0.481092	0.900552		28	605	679	121	56	91		4150.9	4309.54	4665.28	3240.85	3364.65	3213.24		12.0196	12.0737	12.1881	11.6626	11.7167	11.6503		0.134424	0.188521	0.302925	-0.222533	-0.168465	-0.234872
miR-5387	0.503745	10.1379	0.490372	0.483761	0.900552		10	134	91	52	33	22		1482.47	954.511	625.244	1392.76	1982.74	776.827		10.5348	9.90013	9.29058	10.4448	10.954	9.60331		0.413498	-0.221129	-0.830676	0.32351	0.832749	-0.517952
miR-31-5p	-0.375387	13.1476	0.488091	0.48478	0.900552		62	1327	1723	250	111	288		9191.29	9452.51	11838.4	6695.97	6669.21	10169.4		13.1662	13.2066	13.5313	12.7093	12.7035	13.3121		0.0613672	0.101793	0.426469	-0.395549	-0.401324	0.207244
miR-100	0.489264	9.8073	0.451203	0.501764	0.900552		0	79	189	8	30	29		0	562.734	1298.58	214.271	1802.49	1024		0	9.13887	10.3438	7.75001	10.8166	10.0014		-8.00845	1.13042	2.33538	-0.25844	2.80813	1.99296
miR-200a	-0.35645	13.2199	0.445218	0.504615	0.900552		65	1362	1835	206	171	262		9636.03	9701.82	12607.9	5517.48	10274.2	9251.3		13.2344	13.2442	13.6222	12.4301	13.3269	13.1756		0.0621642	0.0719798	0.449952	-0.742154	0.154669	0.00338858
miR-22-3p	-0.374637	12.1979	0.414008	0.519942	0.900552		20	894	854	141	58	131		2964.93	6368.15	5867.68	3776.53	3484.81	4625.65		11.5343	12.6369	12.5188	11.8832	11.7673	12.1758		-0.551769	0.550847	0.432781	-0.202813	-0.318759	0.0897139
miR-4335	0.320543	13.4674	0.375089	0.540243	0.900552		75	1723	995	487	179	392		11118.5	12273.3	6836.46	13043.7	10754.9	13841.6		13.4408	13.5834	12.7392	13.6712	13.3928	13.7568		0.0100952	0.152645	-0.691463	0.240473	-0.0378735	0.326124
miR-200b	-0.368569	11.7654	0.370262	0.542861	0.900552		21	421	763	107	22	131		3113.18	2998.87	5242.43	2865.87	1321.83	4625.65		11.6046	11.5507	12.3563	11.4853	10.3694	12.1758		0.0142956	-0.0396542	0.765956	-0.105077	-1.22093	0.585413
miR-205	-0.312313	13.2034	0.341865	0.558755	0.900552		49	1607	1757	249	141	278		7264.08	11447	12072	6669.18	8471.7	9816.27		12.8268	13.4828	13.5595	12.7035	13.0486	13.2611		-0.320286	0.33576	0.41245	-0.443539	-0.0984427	0.114057
miR-93	0.347431	11.3849	0.308049	0.57888	0.900552		9	286	473	109	35	102		1334.22	2037.24	3249.9	2919.44	2102.9	3601.65		10.3829	10.9931	11.6666	11.512	11.0389	11.8148		-0.851849	-0.241602	0.431912	0.277261	-0.195856	0.580134
miR-146a	0.388761	10.0144	0.286081	0.592743	0.900552		9	105	120	34	29	29		1334.22	747.938	824.498	910.651	1742.41	1024		10.3829	9.5487	9.68912	9.83234	10.7677	10.0014		0.34584	-0.488319	-0.3479	-0.204682	0.730673	-0.0356133
miR-24-3p	0.338238	11.1281	0.278341	0.597791	0.900552		7	227	417	91	40	67		1037.73	1616.97	2865.13	2437.33	2403.32	2365.79		10.0206	10.66	11.4849	11.2517	11.2314	11.2087		-0.955611	-0.316242	0.508678	0.275468	0.255202	0.232506
miR-378	-0.28672	12.495	0.255434	0.613275	0.900552		28	893	1155	158	75	185		4150.9	6361.03	7935.79	4231.85	4506.22	6532.41		12.0196	12.6353	12.9543	12.0474	12.138	12.6736		-0.391814	0.2239	0.542969	-0.363957	-0.273348	0.262249
let-7b	-0.267053	13.2252	0.251529	0.616	0.900552		34	1554	2091	251	144	290		5040.38	11069.5	14366.9	6722.75	8651.95	10240		12.2996	13.4344	13.8106	12.7151	13.079	13.3221		-0.810511	0.324315	0.700445	-0.395064	-0.0311381	0.211953
miR-184	0.309002	11.3673	0.243282	0.621846	0.900552		8	304	472	85	35	114		1185.97	2165.46	3243.03	2276.63	2102.9	4025.38		10.2131	11.0811	11.6636	11.1533	11.0389	11.9753		-0.974462	-0.106411	0.476036	-0.0342163	-0.14868	0.787733
miR-34b-5p	-0.356885	9.70263	0.223135	0.636662	0.900552		12	181	24	23	22	13		1778.96	1289.3	164.9	616.029	1321.83	459.034		10.7976	10.3335	7.37417	9.26919	10.3694	8.8456		1.29938	0.835245	-2.12408	-0.229053	0.87116	-0.652651
miR-12179-5p	0.248413	13.3172	0.218856	0.639913	0.900552		95	961	1108	439	181	308		14083.4	6845.41	7612.86	11758.1	10875	10875.6		13.7818	12.7411	12.8944	13.5215	13.4089	13.4089		0.489038	-0.551643	-0.398362	0.228717	0.116088	0.116162
miR-103	0.300357	10.7768	0.204986	0.650726	0.900552		6	214	287	47	31	70		889.479	1524.37	1971.92	1258.84	1862.57	2471.72		9.79844	10.5749	10.9461	10.299	10.8639	11.2719		-0.827273	-0.0507696	0.320409	-0.326684	0.238144	0.646173
miR-7847-3p	-0.317685	10.3354	0.20464	0.651001	0.900552		16	157	171	52	23	23		2371.95	1118.34	1174.91	1392.76	1381.91	812.137		11.2125	10.1284	10.1996	10.4448	10.4335	9.66736		0.864784	-0.219241	-0.148118	0.0970882	0.085811	-0.680324
miR-27b-3p	0.229533	11.9644	0.149259	0.699244	0.929361		16	576	599	157	61	134		2371.95	4102.97	4115.62	4205.07	3665.06	4731.58		11.2125	12.0028	12.0072	12.0383	11.84	12.2084		-0.672403	0.117939	0.122378	0.15339	-0.0448503	0.323546
miR-1287-5p	-0.258267	9.86305	0.12326	0.725526	0.929361		9	172	81	32	13	25		1334.22	1225.19	556.536	857.084	781.079	882.758		10.3829	10.26	9.12292	9.74497	9.61117	9.78751		0.564627	0.441736	-0.695313	-0.0732595	-0.207064	-0.0307267
miR-143	0.229398	10.8003	0.11804	0.73117	0.929361		14	138	295	54	44	51		2075.45	983.004	2026.89	1446.33	2643.65	1800.83		11.0199	9.94252	10.9858	10.4992	11.3689	10.8152		0.247993	-0.829392	0.213852	-0.272735	0.59695	0.0433322
miR-23a	-0.176198	13.4585	0.113901	0.735746	0.929361		48	1757	2249	375	153	341		7115.84	12515.5	15452.5	10043.9	9192.7	12040.8		12.797	13.6115	13.9156	13.2942	13.1664	13.5558		-0.593077	0.221445	0.525546	-0.0959144	-0.223668	0.165668
miR-1285	-0.207327	11.4068	0.107921	0.742524	0.929361		30	330	361	40	73	70		4447.4	2350.66	2480.36	1071.35	4386.06	2471.72		12.1191	11.1995	11.2769	10.0666	12.099	11.2719		0.780246	-0.139359	-0.0619055	-1.27226	0.760215	-0.066939
miR-6414	-0.221508	10.3317	0.0990946	0.752919	0.929361		18	172	114	42	15	49		2668.44	1225.19	783.273	1124.92	901.245	1730.21		11.3823	10.26	9.61521	10.1369	9.81738	10.7576		1.0541	-0.0682516	-0.71301	-0.19133	-0.510847	0.429339
miR-29a	-0.164655	12.3751	0.082116	0.77445	0.929361		39	641	943	111	90	188		5781.62	4565.98	6479.18	2973.01	5407.47	6638.34		12.4975	12.157	12.6618	11.5382	12.401	12.6968		0.172111	-0.16837	0.336423	-0.787202	0.0756093	0.371429
miR-21-5p	0.119466	16.1359	0.0810529	0.775876	0.929361		280	9935	13680	2523	1204	2397		41509	70769.1	93992.8	67575.7	72339.9	84638.8		15.3412	16.1109	16.5203	16.0442	16.1425	16.369		-0.746846	0.0228339	0.432258	-0.043781	0.0545052	0.28103
let-7f	-0.195776	10.415	0.0805389	0.776568	0.929361		9	112	299	55	15	36		1334.22	797.8	2054.37	1473.11	901.245	1271.17		10.3829	9.64169	11.0052	10.5256	9.81738	10.3131		0.101891	-0.63928	0.724215	0.244661	-0.463595	0.0321073
miR-2887	-0.128113	14.2801	0.06882	0.793063	0.929361		141	2465	3469	655	381	470		20902.8	17558.7	23834.9	17543.4	22891.6	16595.8		14.3515	14.1	14.5408	14.0987	14.4826	14.0186		0.0861009	-0.165392	0.275472	-0.166649	0.217221	-0.246753
let-7i-5p	-0.135538	12.6448	0.0588565	0.808312	0.929361		20	878	1457	224	76	204		2964.93	6254.18	10010.8	5999.59	4566.31	7203.3		11.5343	12.6108	13.2894	12.5509	12.1571	12.8146		-0.958593	0.117974	0.796548	0.058025	-0.335734	0.321781
miR-6240-3p	0.0907348	17.1185	0.0546411	0.815176	0.929361		1275	15000	17213	5144	2913	3618		189014	106848	118267	137776	175022	127753		17.5281	16.7052	16.8517	17.072	17.4172	16.963		0.438605	-0.384322	-0.237834	-0.017561	0.327644	-0.126533
miR-92a-3p	-0.114311	12.6508	0.0416269	0.838333	0.929361		42	846	1110	206	101	193		6226.36	6026.24	7626.61	5517.48	6068.38	6814.89		12.6044	12.5573	12.897	12.4301	12.5673	12.7347		-0.0273918	-0.0745142	0.265219	-0.201742	-0.0644619	0.102891
let-7c	-0.111773	11.8461	0.0347941	0.852028	0.929361		18	726	442	319	13	21		2668.44	5171.45	3036.9	8544.05	781.079	741.517		11.3823	12.3366	11.5689	13.0609	9.61117	9.53628		0.132964	1.08728	0.319503	1.81152	-1.63819	-1.71308
miR-26a	-0.113687	11.1306	0.0312993	0.859574	0.929361		14	259	415	69	23	86		2075.45	1844.91	2851.39	1848.09	1381.91	3036.69		11.0199	10.8501	11.478	10.8526	10.4335	11.5688		-0.0138991	-0.183685	0.444151	-0.181207	-0.600314	0.534954
miR-9056	-0.112565	10.8089	0.0285967	0.865714	0.929361		15	249	241	77	31	35		2223.7	1773.68	1655.87	2062.36	1862.57	1235.86		11.1194	10.7933	10.6942	11.0108	10.8639	10.2725		0.327047	0.000996678	-0.098105	0.218431	0.0715086	-0.519879
miR-221	-0.0786635	12.8677	0.0205925	0.885895	0.929361		25	1143	1505	235	83	283		3706.16	8141.83	10340.6	6294.21	4986.89	9992.82		11.8561	12.9913	13.3362	12.62	12.2842	13.2868		-0.873009	0.262206	0.607059	-0.109071	-0.444896	0.557711
miR-9115	0.106291	9.76099	0.0203327	0.886612	0.929361		8	147	66	28	27	13		1185.97	1047.11	453.474	749.948	1622.24	459.034		10.2131	10.0336	8.82805	9.55257	10.6647	8.8456		0.523482	0.343989	-0.861535	-0.137019	0.975073	-0.843991
miR-23b-3p	0.0712832	13.0686	0.0174413	0.894932	0.929361		36	1740	1002	341	202	138		5336.88	12394.4	6884.56	9133.3	12136.8	4872.82		12.3821	13.5975	12.7494	13.1571	13.5672	12.2508		-0.568626	0.64684	-0.201318	0.206402	0.616539	-0.699838
miR-16b	-0.0783382	11.9316	0.017163	0.895769	0.929361		30	438	655	145	63	105		4447.4	3119.97	4500.38	3883.66	3785.23	3707.58		12.1191	11.6078	12.1362	11.9236	11.8865	11.8567		0.197441	-0.313851	0.214524	0.00194419	-0.0350829	-0.0649762
miR-191	0.0581454	10.2638	0.00681703	0.934197	0.956602		10	189	129	40	30	27		1482.47	1346.29	886.335	1071.35	1802.49	953.379		10.5348	10.3958	9.79334	10.0666	10.8166	9.89842		0.28384	0.144927	-0.45758	-0.184349	0.56566	-0.352498
let-7a-5p	0.0369895	13.1292	0.00474597	0.945076	0.956602		45	976	1809	373	106	297		6671.1	6952.26	12429.3	9990.38	6368.8	10487.2		12.7039	12.7635	13.6016	13.2865	12.637	13.3565		-0.354234	-0.294685	0.543416	0.228311	-0.421126	0.298317
miR-19b	-0.0163032	11.9507	0.000751406	0.978131	0.978131		20	421	813	122	48	152		2964.93	2998.87	5585.97	3267.63	2883.98	5367.17		11.5343	11.5507	12.4479	11.6745	11.4943	12.3902		-0.31437	-0.297954	0.599211	-0.174169	-0.354292	0.541574
*probably derived from 28S rRNA sequences

## Sheet: 5. BGE vs. BPE
miRNA	logFC BGE-BPE	logCPM	LR	P-value	FDR	counts	EV_BGE_R1	EV_BGE_R2	EV_BGE_R3	EV_BPE_R1	EV_BPE_R2	EV_BPE_R3	cpm	EV_BGE_R1	EV_BGE_R2	EV_BGE_R3	EV_BPE_R1	EV_BPE_R2	EV_BPE_R3	log2cpm	EV_BGE_R1	EV_BGE_R2	EV_BGE_R3	EV_BPE_R1	EV_BPE_R2	EV_BPE_R3	mean_centered	EV_BGE_R1	EV_BGE_R2	EV_BGE_R3	EV_BPE_R1	EV_BPE_R2	EV_BPE_R3
miR-34b-5p	1.5	10.5712	4.70129	0.0301399	0.908455		42	39	44	23	22	13		2035.59	3430.13	1443.05	631.536	1355.1	470.589		10.9919	11.7445	10.4959	9.305	10.4052	8.88139		0.687949	1.44048	0.191915	-0.998989	0.101255	-1.42261
miR-1469	-1.13806	11.6091	4.36567	0.0366702	0.908455		38	29	44	95	124	71		1841.73	2550.61	1443.05	2608.52	7637.84	2570.14		10.8476	11.3172	10.4959	11.3496	12.8991	11.3282		-0.525311	-0.0557449	-0.87703	-0.0233697	1.5262	-0.0447443
miR-4488*	-1.24753	10.8325	3.88455	0.0487324	0.908455		24	20	7	171	37	5		1163.2	1759.04	229.577	4695.33	2279.03	180.996		10.1851	10.7814	7.8491	12.1973	11.1548	7.50776		0.239196	0.835472	-2.09682	2.2514	1.20892	-2.43816
let-7c	-1.05277	11.4423	3.65702	0.0558335	0.908455		75	11	13	319	13	21		3634.99	967.473	426.357	8759.13	800.741	760.183		11.8281	9.91957	8.7393	13.0967	9.64699	9.5721		1.36099	-0.547569	-1.72784	2.6296	-0.820145	-0.895038
miR-12034	-1.08642	11.1874	3.58636	0.0582556	0.908455		17	17	57	171	40	48		823.931	1495.19	1869.41	4695.33	2463.82	1737.56		9.68813	10.5471	10.8691	12.1973	11.2673	10.7637		-1.20064	-0.341694	-0.0196288	1.30855	0.378498	-0.12509
miR-2895	-1.1977	10.6439	3.1764	0.0747094	0.908455		14	17	18	94	18	67		678.531	1495.19	590.34	2581.06	1108.72	2425.35		9.4084	10.5471	9.20784	11.3343	10.116	11.2446		-0.901299	0.237379	-1.10185	1.02461	-0.193717	0.934874
miR-9901	-0.80714	14.8204	2.61293	0.105996	0.908455		467	313	394	1283	775	754		22633.9	27529	12921.9	35228.7	47736.5	27294.2		14.4663	14.7487	13.6576	15.1045	15.5428	14.7364		-0.243127	0.0393315	-1.05175	0.39512	0.833449	0.0269726
miR-143	0.87347	11.5174	2.59915	0.106921	0.908455		97	15	147	54	44	51		4701.25	1319.28	4821.11	1482.74	2710.2	1846.16		12.1991	10.3666	12.2354	10.535	11.4047	10.8511		0.933796	-0.89871	0.970108	-0.730321	0.139375	-0.414249
miR-1285	-0.766724	11.0982	1.75017	0.185856	0.908455		31	14	59	40	73	70		1502.46	1231.33	1935	1098.32	4496.47	2533.94		10.5541	10.2672	10.9189	10.1024	12.1349	11.3077		-0.326785	-0.613685	0.0380078	-0.778457	1.25404	0.42688
miR-8799	-0.726205	11.1345	1.60278	0.20551	0.908455		24	11	81	37	70	79		1163.2	967.473	2656.53	1015.95	4311.68	2859.74		10.1851	9.91957	11.3759	9.99003	12.0744	11.4822		-0.652736	-0.918286	0.538015	-0.847823	1.23651	0.644315
miR-24-3p	-0.724788	11.0196	1.51124	0.218951	0.908455		52	14	22	91	40	67		2520.26	1231.33	721.527	2498.69	2463.82	2425.35		11.2999	10.2672	9.49691	11.2875	11.2673	11.2446		0.489366	-0.54339	-1.31366	0.476969	0.456703	0.434007
miR-6731	-0.66189	11.3353	1.40888	0.235242	0.908455		47	34	23	91	75	63		2277.93	2990.37	754.323	2498.69	4619.66	2280.55		11.1541	11.5466	9.56095	11.2875	12.1739	11.1558		0.0076565	0.40011	-1.58553	0.141049	1.0274	0.00931548
miR-4335	-0.570275	13.41	1.29145	0.255781	0.908455		243	89	195	487	179	392		11777.4	7827.74	6395.35	13372.1	11025.6	14190.1		13.5239	12.9346	12.643	13.707	13.4287	13.7927		0.185537	-0.403751	-0.695282	0.368731	0.0903837	0.454382
let-7d	1.00218	10.0545	1.25333	0.262917	0.908455		29	16	37	19	8	27		1405.53	1407.23	1213.48	521.704	492.764	977.378		10.4579	10.4597	10.2461	9.02985	8.94768	9.93425		0.612009	0.613757	0.400204	-0.816065	-0.898238	0.0883333
miR-3168	-0.531842	14.9002	1.14282	0.285057	0.908455		470	457	374	995	1102	372		22779.3	40194.1	12266	27320.8	67878.2	13466.1		14.4755	15.2947	13.5825	14.7378	16.0507	13.7172		-0.167556	0.65168	-1.06056	0.0947123	1.40763	-0.925902
miR-99a-5p	0.593522	11.2207	1.11193	0.291662	0.908455		68	27	82	67	39	37		3295.72	2374.71	2689.33	1839.69	2402.22	1339.37		11.6868	11.2141	11.3936	10.846	11.2308	10.3884		0.560196	0.0875202	0.266944	-0.280588	0.104134	-0.738206
miR-10400-5p	-0.81925	10.3021	1.10602	0.292949	0.908455		7	21	17	68	42	7		339.266	1846.99	557.543	1867.15	2587.01	253.394		8.41052	10.8517	9.12553	10.8674	11.3376	7.99092		-1.35344	1.08779	-0.63843	1.10344	1.57367	-1.77303
miR-5787	0.571043	11.3942	1.08812	0.296888	0.908455		49	39	110	62	26	83		2374.86	3430.13	3607.63	1702.4	1601.48	3004.53		11.2142	11.7445	11.8172	10.7342	10.6461	11.5534		-0.0707062	0.459529	0.532297	-0.550737	-0.638848	0.268465
miR-653-3p	0.464043	13.8555	0.865753	0.352134	0.908455		624	192	129	1024	76	117		30243.1	16886.8	4230.77	28117.1	4681.26	4235.3		14.8844	14.0437	12.047	14.7792	12.193	12.0486		1.55172	0.711045	-1.2856	1.44656	-1.13966	-1.28406
miR-6082	-0.469846	12.0666	0.821795	0.364656	0.908455		123	33	53	209	113	56		5961.38	2902.42	1738.22	5738.74	6960.29	2027.15		12.5417	11.5035	10.7642	12.4868	12.7651	10.986		0.700457	-0.337679	-1.07699	0.645554	0.923922	-0.855265
let-7a-5p	0.439623	13.4129	0.771235	0.379835	0.908455		258	139	386	373	106	297		12504.4	12225.3	12659.5	10241.9	6529.12	10751.2		13.6103	13.5777	13.628	13.3223	12.6729	13.3923		0.242996	0.210443	0.260785	-0.0449305	-0.694369	0.0250757
miR-7847-3p	-0.782001	10.0616	0.770659	0.380013	0.908455		23	5	17	52	23	23		1114.73	439.761	557.543	1427.82	1416.7	832.581		10.1238	8.78385	9.12553	10.4806	10.4693	9.70318		0.342727	-0.997193	-0.65552	0.699565	0.688287	-0.0778659
miR-584	-0.425546	14.0724	0.728014	0.393528	0.908455		477	184	146	681	481	300		23118.5	16183.2	4788.31	18699	29627.4	10859.8		14.4968	13.9823	12.2256	14.1907	14.8547	13.4068		0.637324	0.122797	-1.6339	0.331247	0.995193	-0.452664
miR-2285d	-0.435825	12.0679	0.707829	0.400165	0.908455		36	57	122	164	53	184		1744.79	5013.27	4001.19	4503.13	3264.56	6660.65		10.7697	12.2918	11.9666	12.137	11.6731	12.7017		-1.15364	0.368511	0.043262	0.213719	-0.250199	0.778351
miR-10161-5p	-1.03602	9.52173	0.597825	0.439409	0.908455		1	0	32	0	0	65		48.4665	0	1049.49	0	0	2352.95		5.62838	0	10.0369	0	0	11.2009		1.1507	-4.47768	5.55917	-4.47768	-4.47768	6.72318
miR-6240-3p	-0.377696	17.0236	0.583062	0.445115	0.908455		2331	1684	2640	5144	2913	3618		112975	148111	86583.2	141244	179428	130969		16.7857	17.1763	16.4018	17.1078	17.4531	16.9989		-0.201601	0.189069	-0.585447	0.120582	0.465787	0.0116098
miR-8991	0.377705	15.4457	0.580713	0.446033	0.908455		843	840	1119	1527	582	1068		40857.3	73879.8	36699.5	41928.5	35848.6	38660.7		15.3183	16.1729	15.1635	15.3557	15.1297	15.2386		-0.0781139	0.776457	-0.232944	-0.0407762	-0.266787	-0.157836
miR-12179-5p	-0.368806	13.3221	0.540712	0.462138	0.908455		197	122	195	439	181	308		9547.91	10730.2	6395.35	12054.1	11148.8	11149.3		13.2211	13.3895	12.643	13.5574	13.4447	13.4448		-0.0623064	0.106092	-0.640393	0.27393	0.161301	0.161375
miR-146a	-0.631405	10.1117	0.538959	0.462864	0.908455		37	3	10	34	29	29		1793.26	263.856	327.967	933.575	1786.27	1049.78		10.8092	8.04907	8.3618	9.86817	10.8035	10.0372		1.15434	-1.60576	-1.29303	0.213336	1.14871	0.382409
miR-221	0.343003	13.0278	0.465888	0.494885	0.908455		149	101	353	235	83	283		7221.51	8883.17	11577.2	6452.65	5112.42	10244.4		12.8183	13.117	13.4991	12.6559	12.3201	13.3227		-0.13723	0.161505	0.543611	-0.299615	-0.635441	0.367169
miR-7684	-0.458536	10.4967	0.432426	0.510801	0.908455		26	12	32	55	15	60		1260.13	1055.43	1049.49	1510.2	923.932	2171.95		10.3005	10.045	10.0369	10.5615	9.8532	11.0854		-0.01324	-0.268766	-0.27689	0.247734	-0.460537	0.771699
miR-125b-5p	0.32474	12.5826	0.41195	0.520982	0.908455		182	39	233	330	55	95		8820.91	3430.13	7641.62	9061.17	3387.75	3438.92		13.1069	11.7445	12.8999	13.1456	11.7265	11.7482		0.711619	-0.650787	0.504596	0.750385	-0.668718	-0.647096
miR-9127	-0.373599	11.0151	0.404508	0.52477	0.908455		55	17	33	76	58	33		2665.66	1495.19	1082.29	2086.82	3572.54	1194.57		11.3808	10.5471	10.0812	11.0278	11.8031	10.2235		0.536901	-0.296842	-0.762712	0.183862	0.959221	-0.62043
miR-26a	0.348668	11.3108	0.398563	0.527832	0.908455		52	28	98	69	23	86		2520.26	2462.66	3214.07	1894.61	1416.7	3113.13		11.2999	11.2666	11.6506	10.8884	10.4693	11.6046		0.103338	0.0699967	0.454045	-0.308145	-0.727258	0.408023
miR-93	-0.33873	11.4347	0.388394	0.533145	0.908455		57	19	77	109	35	102		2762.59	1671.09	2525.34	2992.93	2155.84	3692.32		11.4323	10.7074	11.3028	11.5478	11.0747	11.8507		0.113023	-0.611868	-0.0164705	0.228521	-0.244601	0.531396
miR-1287-5p	-0.703962	9.6651	0.351877	0.553052	0.908455		18	1	18	32	13	25		872.397	87.9521	590.34	878.659	800.741	904.98		9.77049	6.47496	9.20784	9.7808	9.64699	9.82333		0.653091	-2.64245	0.09044	0.663397	0.529589	0.705931
miR-203a-3p	0.289043	14.5937	0.338956	0.560432	0.908455		277	371	1077	1115	342	411		13425.2	32630.2	35322	30615.8	21065.6	14877.9		13.7128	14.994	15.1083	14.902	14.3627	13.861		-0.777357	0.503843	0.618198	0.411912	-0.12745	-0.629146
miR-200b	0.295266	11.7713	0.316976	0.57343	0.908455		104	26	115	107	22	131		5040.52	2286.76	3771.62	2938.02	1355.1	4742.09		12.2996	11.1597	11.8813	11.5211	10.4052	12.2116		0.719861	-0.420064	0.301568	-0.0586636	-1.17453	0.631831
miR-222-3p	0.266771	11.8017	0.259074	0.610757	0.908455		72	36	143	83	45	122		3489.59	3166.28	4689.92	2279.02	2771.8	4416.3		11.7693	11.629	12.1957	11.1548	11.4371	12.1089		0.0534475	-0.0867804	0.479849	-0.560975	-0.278682	0.393142
miR-23b-3p	-0.255769	13.012	0.258347	0.611258	0.908455		101	97	274	341	202	138		4895.12	8531.36	8986.29	9363.21	12442.3	4995.49		12.2574	13.0587	13.1337	13.1929	13.6031	12.2867		-0.664667	0.136638	0.21158	0.270852	0.680989	-0.635392
miR-27b-3p	0.253184	12.2237	0.243568	0.621641	0.908455		78	76	153	157	61	134		3780.39	6684.36	5017.89	4310.92	3757.32	4850.69		11.8847	12.7068	12.2932	12.0741	11.8759	12.2443		-0.295117	0.526973	0.113335	-0.105702	-0.303944	0.0644547
miR-4492	0.350783	10.4277	0.23839	0.625372	0.908455		42	16	30	58	24	11		2035.59	1407.23	983.9	1592.57	1478.29	398.191		10.9919	10.4597	9.94383	10.638	10.5307	8.64094		0.791089	0.258818	-0.25702	0.437193	0.329837	-1.55992
let-7i-5p	0.243606	12.72	0.232846	0.629422	0.908455		179	61	229	224	76	204		8675.51	5365.08	7510.44	6150.61	4681.26	7384.63		13.0829	12.3897	12.8749	12.5867	12.193	12.8505		0.419954	-0.273292	0.211928	-0.0761954	-0.469957	0.187561
miR-19b	0.243182	12.1057	0.223244	0.636579	0.908455		108	41	156	122	48	152		5234.38	3606.04	5116.28	3349.89	2956.58	5502.28		12.3541	11.8166	12.3212	11.7103	11.5302	12.4261		0.327672	-0.209809	0.294754	-0.31608	-0.496205	0.399668
miR-191	0.318349	10.5462	0.21759	0.640883	0.908455		28	25	41	40	30	27		1357.06	2198.8	1344.66	1098.32	1847.86	977.378		10.4073	11.1032	10.3941	10.1024	10.8524	9.93425		-0.0582768	0.637548	-0.0715095	-0.36321	0.386812	-0.531363
miR-9002	0.310455	10.6083	0.217114	0.641247	0.908455		40	32	15	73	32	5		1938.66	2814.47	491.95	2004.44	1971.05	180.996		10.9216	11.4592	8.9453	10.9697	10.9455	7.50776		0.796756	1.33433	-1.17954	0.844871	0.820651	-2.61707
miR-5119	-0.227157	14.2223	0.208555	0.647903	0.908455		372	222	462	558	405	592		18029.5	19525.4	15152.1	15321.6	24946.2	21429.9		14.1382	14.2531	13.8873	13.9034	14.6066	14.3874		-0.0578416	0.0571392	-0.308676	-0.292622	0.410591	0.191409
let-7b	0.222109	13.2218	0.196411	0.657634	0.908455		222	107	318	251	144	290		10759.6	9410.88	10429.3	6891.98	8869.75	10497.8		13.3935	13.2003	13.3485	12.7509	13.1148	13.3579		0.199147	0.00594747	0.154179	-0.443407	-0.0794796	0.163612
miR-25	0.226621	11.868	0.188815	0.663905	0.908455		86	32	144	121	56	91		4168.12	2814.47	4722.72	3322.43	3449.35	3294.13		12.0255	11.4592	12.2057	11.6985	11.7525	11.6861		0.220945	-0.345423	0.401125	-0.106125	-0.0520571	-0.118465
miR-92a-3p	0.210073	12.7427	0.173035	0.677428	0.908455		166	79	208	206	101	193		8045.44	6948.22	6821.71	5656.37	6221.14	6986.44		12.9741	12.7626	12.7361	12.4659	12.6032	12.7705		0.255376	0.0438752	0.0173687	-0.252844	-0.115564	0.0517891
miR-16b	-0.217053	11.8634	0.172891	0.677555	0.908455		93	24	102	145	63	105		4507.39	2110.85	3345.26	3981.42	3880.51	3800.91		12.1384	11.0443	11.7083	11.9594	11.9224	11.8925		0.360834	-0.733269	-0.0692274	0.18187	0.144843	0.114949
miR-11975	-0.203217	14.8468	0.167807	0.682068	0.908455		790	397	274	1570	621	363		38288.6	34917	8986.29	43109.2	38250.8	13140.3		15.2247	15.0917	13.1337	15.3957	15.2232	13.6818		0.599527	0.466547	-1.49147	0.770606	0.598103	-0.943316
miR-7049-3p	-0.201399	17.9369	0.166304	0.683418	0.908455		4144	3524	5779	10365	4137	7340		200845	309943	189532	284603	254820	265702		17.6157	18.2416	17.5321	18.1186	17.9591	18.0195		-0.29871	0.327208	-0.382353	0.204156	0.0446854	0.105013
miR-2340	0.269389	10.4366	0.142705	0.705607	0.908455		23	9	68	29	21	39		1114.73	791.569	2230.17	796.285	1293.5	1411.77		10.1238	9.63039	11.1236	9.63895	10.3382	10.4643		-0.0960939	-0.589473	0.903721	-0.580915	0.118318	0.244443
miR-23a	0.186665	13.4901	0.13957	0.708709	0.908455		192	154	417	375	153	341		9305.57	13544.6	13676.2	10296.8	9424.11	12343.9		13.184	13.7255	13.7395	13.33	13.2023	13.5916		-0.278137	0.263368	0.277315	-0.132125	-0.259879	0.129458
miR-31-5p	0.178516	13.0839	0.126622	0.72196	0.908455		223	74	303	250	111	288		10808	6508.46	9937.39	6864.52	6837.1	10425.4		13.4	12.6683	13.2788	12.7452	12.7394	13.3479		0.370025	-0.361603	0.248871	-0.284771	-0.290546	0.318024
miR-9796	-0.237496	10.593	0.125608	0.72303	0.908455		20	23	35	67	32	28		969.331	2022.9	1147.88	1839.69	1971.05	1013.58		9.92233	10.9829	10.166	10.846	10.9455	9.98666		-0.552576	0.508013	-0.308892	0.371125	0.470576	-0.488245
miR-2462	-0.17546	13.4655	0.123251	0.725535	0.908455		199	139	297	484	98	449		9644.84	12225.3	9740.61	13289.7	6036.36	16253.4		13.2357	13.5777	13.2499	13.6981	12.5597	13.9885		-0.149262	0.192752	-0.135009	0.313178	-0.825252	0.603593
miR-29a	0.176391	12.4332	0.120128	0.728896	0.908455		119	60	192	111	90	188		5767.52	5277.13	6296.96	3047.85	5543.59	6805.45		12.494	12.3658	12.6207	11.574	12.4369	12.7327		0.123307	-0.00486689	0.249991	-0.796629	0.0661881	0.362009
miR-4330	-0.179708	11.9702	0.119263	0.729835	0.908455		92	42	93	77	126	81		4458.92	3693.99	3050.09	2114.27	7761.03	2932.13		12.1228	11.8514	11.5751	11.0466	12.9222	11.5182		0.283412	0.0119646	-0.264281	-0.792761	1.08283	-0.321163
miR-519d	-0.192312	11.0635	0.11043	0.739656	0.908455		52	22	39	114	25	50		2520.26	1934.95	1279.07	3130.22	1539.89	1809.96		11.2999	10.9188	10.322	11.6125	10.5895	10.8225		0.37237	-0.00873527	-0.605552	0.684952	-0.338014	-0.10502
miR-200a	-0.166168	12.9954	0.109248	0.741002	0.908455		197	62	237	206	171	262		9547.91	5453.03	7772.81	5656.37	10532.8	9484.19		13.2211	12.4131	12.9244	12.4659	13.3627	13.2115		0.287995	-0.520018	-0.00871903	-0.46721	0.429617	0.278335
miR-2904	-0.164377	13.2086	0.107628	0.742861	0.908455		117	74	433	282	212	247		5670.58	6508.46	14201	7743.18	13058.2	8941.2		12.4695	12.6683	13.7938	12.9189	13.6728	13.1264		-0.638756	-0.439971	0.68551	-0.189395	0.564491	0.0181216
miR-2861	-0.510099	9.34066	0.105876	0.744889	0.908455		7	9	9	31	10	15		339.266	791.569	295.17	851.201	615.955	542.988		8.41052	9.63039	8.21028	9.73505	9.26902	9.08743		-0.646598	0.573277	-0.846834	0.677934	0.211905	0.0303149
miR-11972	-0.161208	11.4739	0.0885364	0.766046	0.908455		58	31	71	126	64	39		2811.06	2726.52	2328.56	3459.72	3942.11	1411.77		11.4574	11.4134	11.1858	11.7569	11.9451	10.4643		0.0869258	0.0428869	-0.184641	0.386372	0.574633	-0.906176
miR-9001	-0.15185	11.617	0.080852	0.776146	0.908455		47	57	49	127	24	129		2277.93	5013.27	1607.04	3487.18	1478.29	4669.7		11.1541	12.2918	10.6511	11.7683	10.5307	12.1894		-0.276764	0.860921	-0.779818	0.337355	-0.900213	0.758519
miR-7704	-0.149172	11.2729	0.0713746	0.789346	0.908455		30	38	67	71	61	56		1454	3342.18	2197.38	1949.52	3757.32	2027.15		10.5068	11.707	11.1022	10.9296	11.8759	10.986		-0.677784	0.522422	-0.0823605	-0.254937	0.69129	-0.198631
miR-9056	0.156688	10.9195	0.0684008	0.79368	0.908455		53	22	43	77	31	35		2568.73	1934.95	1410.26	2114.27	1909.46	1266.97		11.3274	10.9188	10.4628	11.0466	10.8997	10.3083		0.500128	0.0915526	-0.364506	0.219358	0.0724329	-0.518964
miR-184	-0.132847	11.4761	0.0603724	0.805908	0.908455		46	31	89	85	35	114		2229.46	2726.52	2918.9	2333.94	2155.84	4126.71		11.1231	11.4134	11.5117	11.1892	11.0747	12.0111		-0.264074	0.0261719	0.124505	-0.198031	-0.312496	0.623925
let-7f	0.171159	10.4652	0.0589242	0.808204	0.908455		27	19	39	55	15	36		1308.6	1671.09	1279.07	1510.2	923.932	1303.17		10.3549	10.7074	10.322	10.5615	9.8532	10.3489		-0.0030846	0.349446	-0.0359839	0.203484	-0.504787	-0.00907388
miR-378	0.12339	12.4392	0.0589215	0.808209	0.908455		114	53	208	158	75	185		5525.18	4661.46	6821.71	4338.38	4619.66	6696.85		12.4321	12.1869	12.7361	12.0833	12.1739	12.7095		0.045116	-0.200075	0.349177	-0.303679	-0.213069	0.32253
miR-22-3p	0.124941	12.0794	0.0586621	0.808623	0.908455		63	59	155	141	58	131		3053.39	5189.18	5083.48	3871.59	3572.54	4742.09		11.5767	12.3416	12.3119	11.9191	11.8031	12.2116		-0.450657	0.314242	0.28456	-0.108242	-0.224189	0.184287
miR-103	0.141053	11.0253	0.0584995	0.808883	0.908455		55	20	57	47	31	70		2665.66	1759.04	1869.41	1290.53	1909.46	2533.94		11.3808	10.7814	10.8691	10.3349	10.8997	11.3077		0.451874	-0.147548	-0.0598043	-0.594077	-0.0292392	0.378795
miR-7975	-0.124925	12.0006	0.057837	0.809948	0.908455		23	104	50	344	14	60		1114.73	9147.02	1639.83	9445.59	862.337	2171.95		10.1238	13.1592	10.6802	13.2056	9.75378	11.0854		-1.2109	1.82457	-0.654458	1.87091	-1.58089	-0.249231
miR-200c	0.082263	11.4859	0.0233367	0.878585	0.9723		65	23	99	100	21	108		3150.32	2022.9	3246.87	2745.81	1293.5	3909.51		11.6217	10.9829	11.6653	11.4235	10.3382	11.9331		0.294274	-0.344547	0.33781	0.096073	-0.989284	0.605674
miR-1246	0.0673782	15.6207	0.0185492	0.891667	0.973794		506	724	2021	2737	780	668		24524.1	63677.3	66282.1	75152.8	48044.5	24181.1		14.582	15.9585	16.0164	16.1976	15.5521	14.5616		-0.896057	0.480489	0.538326	0.719532	0.0740863	-0.916377
miR-9115	0.0969562	9.92845	0.0099079	0.920711	0.983218		5	28	14	28	27	13		242.333	2462.66	459.153	768.827	1663.08	470.589		7.92679	11.2666	8.84597	9.58839	10.7005	8.88139		-1.60815	1.73165	-0.688967	0.0534519	1.16557	-0.653551
miR-6414	-0.0705633	10.3689	0.0091033	0.923988	0.983218		16	23	29	42	15	49		775.464	2022.9	951.103	1153.24	923.932	1773.76		9.60078	10.9829	9.89497	10.1727	9.8532	10.7934		-0.615559	0.766586	-0.321361	-0.0436076	-0.363132	0.577073
miR-2887	0.0386767	14.2772	0.0060652	0.937924	0.985414		341	152	915	655	381	470		16527.1	13368.7	30008.9	17985.1	23467.9	17013.6		14.0126	13.7067	14.8732	14.1346	14.5185	14.0545		-0.204036	-0.509986	0.656486	-0.0820766	0.301793	-0.162181
miR-21-5p	0.0212063	16.2397	0.00184104	0.965775	0.988539		1864	807	2204	2523	1204	2397		90341.6	70977.4	72283.9	69276.8	74160.9	86769.5		16.4631	16.1151	16.1414	16.0801	16.1784	16.4049		0.232614	-0.115413	-0.0890991	-0.1504	-0.0521135	0.174411
miR-5387	0.0206923	10.5058	0.00088309	0.976293	0.988539		36	23	18	52	33	22		1744.79	2022.9	590.34	1427.82	2032.65	796.382		10.7697	10.9829	9.20784	10.4806	10.9899	9.63913		0.424664	0.637917	-1.13716	0.135605	0.644851	-0.705877
miR-205	-0.0147085	13.0645	0.000858214	0.976629	0.988539		149	94	299	249	141	278		7221.51	8267.5	9806.2	6837.07	8684.96	10063.4		12.8183	13.0134	13.2596	12.7394	13.0845	13.297		-0.217071	-0.0219456	0.224271	-0.295983	0.0491141	0.261614
miR-100	-0.00780613	10.1	7.72274e-05	0.992988	0.992988		33	2	37	8	30	29		1599.4	175.904	1213.48	219.665	1847.86	1049.78		10.6442	7.46682	10.2461	7.78571	10.8524	10.0372		1.13879	-2.0386	0.740697	-1.71971	1.347	0.531818
*probably derived from 28S rRNA sequences

## Sheet: 6. BE vs. E
miRNA	Medium control?	log2 FC BE-E	FC BE-E	logCPM	LR	P-value	FDR	counts	EV_BGE_R1	EV_BGE_R2	EV_BGE_R3	EV_BPE_R1	EV_BPE_R2	EV_BPE_R3	EV_GE_R1	EV_GE_R2	EV_PE_R1	EV_PE_R2	cpm	EV_BGE_R1	EV_BGE_R2	EV_BGE_R3	EV_BPE_R1	EV_BPE_R2	EV_BPE_R3	EV_GE_R1	EV_GE_R2	EV_PE_R1	EV_PE_R2	log2cpm	EV_BGE_R1	EV_BGE_R2	EV_BGE_R3	EV_BPE_R1	EV_BPE_R2	EV_BPE_R3	EV_GE_R1	EV_GE_R2	EV_PE_R1	EV_PE_R2	mean_centered	EV_BGE_R1	EV_BGE_R2	EV_BGE_R3	EV_BPE_R1	EV_BPE_R2	EV_BPE_R3	EV_GE_R1	EV_GE_R2
miR-10161-5p		-4.5737	-23.8135	10.5361	24.9208	5.97338e-07	2.91641e-06		1	0	32	0	0	65	47	62	15	21		41.8094	0	946.831	0	0	1905.94	2644.98	3133.76	1528.59	5893.75		5.41986	0	9.88849	0	0	10.897	11.3696	11.6141	10.5789	12.5252		-1.80947	-7.22933	2.65916	-7.22933	-7.22933	3.66772	4.14026	4.38481
miR-8799	?	-2.76975	-6.8199	12.4837	36.8021	1.30752e-09	1.08524e-08		24	11	81	37	70	79	118	131	176	58		1003.43	822.584	2396.67	863.8	3424.49	2316.45	6640.6	6621.32	17935.5	16278		9.97216	9.68577	11.2274	9.75622	11.7421	11.1783	12.6973	12.6931	14.1306	13.9907		-1.73522	-2.0216	-0.47996	-1.95115	0.0347213	-0.529055	0.989939	0.985747
miR-3168	?	-2.65112	-6.28154	16.1335	35.1902	2.99019e-09	2.06821e-08		470	457	374	995	1102	372	1506	1550	1718	867		19650.4	34174.6	11066.1	23229.2	53911.3	10907.8	84752	78343.9	175075	243327		14.2623	15.0607	13.434	14.5037	15.7183	13.4132	16.371	16.2576	17.4176	17.8925		-1.17075	-0.372416	-1.99911	-0.929381	0.285231	-2.01989	0.937881	0.824456
miR-10400-5p*	?	-2.51764	-5.72644	11.4418	18.8381	1.42293e-05	4.92098e-05		7	21	17	68	42	7	41	72	85	30		292.666	1570.39	503.004	1587.52	2054.7	205.255	2307.33	3639.2	8662.02	8419.64		8.19803	10.6178	8.97729	10.6335	11.0054	7.68828	11.1726	11.8298	13.0807	13.0397		-2.42628	-0.00648869	-1.64702	0.00916	0.3811	-2.93603	0.54832	1.20549
miR-2861	x	-2.47985	-5.57841	10.3897	33.5962	6.78244e-09	4.33033e-08		7	9	9	31	10	15	26	56	39	9		292.666	673.023	266.296	723.724	489.213	439.832	1463.18	2830.49	3974.34	2525.89		8.19803	9.39665	8.0623	9.50129	8.93727	8.78408	10.5159	11.4673	11.9569	11.3031		-1.61425	-0.415632	-1.74999	-0.310997	-0.87502	-1.0282	0.703594	1.65506
miR-7704*	?	-2.35204	-5.10545	12.3876	40.4118	2.05695e-10	2.13408e-09		30	38	67	71	61	56	231	112	150	27		1254.28	2841.65	1982.43	1657.56	2984.2	1642.04	12999.8	5660.98	15285.9	7577.67		10.2938	11.473	10.9538	10.6957	11.5436	10.6822	13.6663	12.4671	13.9	12.8877		-1.56252	-0.3833	-0.902542	-1.1606	-0.31271	-1.17417	1.80999	0.610768
miR-11975	x	-2.21397	-4.63949	15.905	25.889	3.61623e-07	1.87592e-06		790	397	274	1570	621	363	1014	1575	1780	517		33029.5	29687.8	8107.24	36653.1	30380.1	10643.9	57064.1	79607.5	181393	145098		15.0115	14.8576	12.9852	15.1617	14.8909	13.3779	15.8003	16.2806	17.4688	17.1467		-0.286608	-0.440487	-2.31294	-0.136429	-0.407229	-1.92024	0.502204	0.982518
miR-1469	x	-2.11922	-4.34459	12.3135	28.2299	1.0773e-07	5.96107e-07		38	29	44	95	124	71	77	195	133	32		1588.76	2168.63	1301.89	2217.86	6066.25	2081.87	4333.27	9856.17	13553.5	8980.95		10.6346	11.0832	10.3475	11.1156	12.5668	11.0244	12.0816	13.267	13.7265	13.1328		-1.2634	-0.814762	-1.55049	-0.782388	0.668831	-0.873638	0.183579	1.36896
miR-1287-5p	x	-2.08988	-4.25713	10.4682	24.7259	6.60911e-07	3.04753e-06		18	1	18	32	13	25	33	59	21	14		752.57	74.7803	532.592	747.07	635.977	733.053	1857.12	2982.12	2140.03	3929.16		9.5576	6.24375	9.05959	9.54703	9.3151	9.51974	10.8596	11.5426	11.0641	11.9404		-0.307353	-3.6212	-0.805356	-0.317921	-0.549852	-0.345211	0.994674	1.67766
miR-4492	x	-1.67878	-3.20157	11.0548	14.9104	0.000112738	0.000322665		42	16	30	58	24	11	81	37	37	16		1756	1196.49	887.654	1354.06	1174.11	322.543	4558.37	1870.14	3770.53	4490.47		10.7789	10.2258	9.79548	10.4041	10.1986	8.33781	12.1546	10.8697	11.8809	12.133		0.101002	-0.452102	-0.882416	-0.273748	-0.479312	-2.34008	1.47673	0.191812
miR-12034*	x	-1.66849	-3.17881	11.53	13.3901	0.000252955	0.000677267		17	17	57	171	40	48	73	64	137	18		710.761	1271.27	1686.54	3992.16	1956.85	1407.46	4108.16	3234.85	13961.1	5051.78		9.47525	10.3132	10.7207	11.9633	10.9351	10.4599	12.0046	11.6599	13.7692	12.3029		-1.88516	-1.04722	-0.639698	0.602907	-0.42535	-0.900503	0.644223	0.29952
miR-7847-3p	x	-1.56884	-2.96666	10.5194	11.0181	0.000902257	0.00220257		23	5	17	52	23	23	67	25	11	14		961.617	373.902	503.004	1213.99	1125.19	674.408	3770.51	1263.61	1120.97	3929.16		9.91082	8.55037	8.97729	10.2467	10.1372	9.39962	11.8809	10.3045	10.1318	11.9404		-0.237147	-1.5976	-1.17067	0.0987627	-0.0107296	-0.748349	1.73296	0.156513
let-7c	x	-1.51243	-2.8529	10.9827	6.7933	0.00915008	0.0192743		75	11	13	319	13	21	45	95	15	12		3135.71	822.584	384.65	7447.36	635.977	615.764	2532.43	4801.72	1528.59	3367.85		11.615	9.68577	8.59115	12.8627	9.3151	9.26858	11.3069	12.2296	10.5789	11.718		0.897853	-1.03141	-2.12603	2.14552	-1.40208	-1.44861	0.589694	1.51245
miR-6414	x	-1.50808	-2.84432	10.8532	15.6978	7.43088e-05	0.000228431		16	23	29	42	15	49	63	57	26	10		668.951	1719.95	858.066	980.53	733.82	1436.78	3545.4	2881.03	2649.56	2806.55		9.38791	10.749	9.74662	9.93889	9.52125	10.4896	11.7921	11.4929	11.3721	11.4551		-1.20664	0.15444	-0.847923	-0.65566	-1.0733	-0.104917	1.19759	0.898324
miR-9901*	?	-1.41251	-2.662	15.2858	18.3147	1.87254e-05	6.21685e-05		467	313	394	1283	775	754	930	1075	865	207		19525	23406.2	11657.9	29952.8	37914	22108.9	52336.9	54335.3	88148.8	58095.5		14.2531	14.5147	13.5091	14.8705	15.2105	14.4324	15.6756	15.7296	16.4277	15.8262		-0.791819	-0.530261	-1.53579	-0.174475	0.165554	-0.612526	0.63064	0.6847
miR-9115	x	-1.39512	-2.6301	10.2754	5.79805	0.0160439	0.0302647		5	28	14	28	27	13	38	66	11	1		209.047	2093.85	414.239	653.686	1320.88	381.187	2138.5	3335.93	1120.97	280.655		7.71457	11.0326	8.6978	9.35466	10.3684	8.57814	11.0631	11.7043	10.1318	8.13778		-1.96374	1.35432	-0.980516	-0.323652	0.690059	-1.10018	1.38474	2.02599
miR-146a	x	-1.21923	-2.32822	10.3794	6.53367	0.0105851	0.0214285		37	3	10	34	29	29	43	32	18	7		1546.95	224.341	295.885	793.762	1418.72	850.341	2419.88	1617.42	1834.31	1964.58		10.5961	7.81597	8.21376	9.63438	10.4714	9.73359	11.2413	10.6604	10.8418	10.9407		0.581196	-2.19898	-1.80119	-0.380567	0.456443	-0.281353	1.22637	0.645426
miR-9056	x	-1.18173	-2.26849	11.2306	11.5574	0.000674794	0.00169721		53	22	43	77	31	35	56	67	31	18		2215.9	1645.17	1272.3	1797.64	1516.56	1026.27	3151.47	3386.48	3159.09	5051.78		11.1143	10.6849	10.3144	10.8127	10.5675	10.0046	11.6223	11.726	11.6257	12.3029		0.0367991	-0.392634	-0.763168	-0.26484	-0.50999	-1.07292	0.544737	0.648467
miR-6240-3p	x	-1.13932	-2.20277	17.3355	15.3642	8.86511e-05	0.000262787		2331	1684	2640	5144	2913	3618	5498	5427	1982	705		97457.8	125930	78113.6	120092	142508	106087	309407	274305	201978	197861		16.5725	16.9423	16.2533	16.8738	17.1207	16.6949	18.2391	18.0654	17.6238	17.5941		-0.625498	-0.255728	-0.944699	-0.324216	-0.0773109	-0.503096	1.04115	0.867423
miR-5119	x	-0.859277	-1.81413	14.3739	8.38437	0.00378461	0.00897493		372	222	462	558	405	592	714	478	184	118		15553.1	16601.2	13669.9	13027	19813.1	17358.7	40181.2	24160.3	18750.7	33117.2		13.925	14.0191	13.7388	13.6693	14.2742	14.0835	15.2943	14.5604	14.1947	15.0153		-0.352461	-0.25838	-0.538652	-0.608137	-0.00322682	-0.194016	1.0168	0.282938
miR-4335	x	-0.827038	-1.77404	13.5362	5.88434	0.0152761	0.0294864		243	89	195	487	179	392	392	440	92	35		10159.7	6655.45	5769.75	11369.5	8756.92	11494.3	22060.3	22239.6	9375.36	9822.91		13.3107	12.7005	12.4945	13.473	13.0964	13.4888	14.4292	14.4409	13.1948	13.2621		-0.0783835	-0.688558	-0.894551	0.0839099	-0.292723	0.0996572	1.04013	1.05181
let-7a-5p	?	0.881329	1.84207	12.9051	6.76643	0.00928883	0.0192743		258	139	386	373	106	297	65	94	63	19		10786.8	10394.5	11421.2	8708.04	5185.66	8708.67	3657.96	4751.18	6420.08	5332.44		13.3971	13.3437	13.4795	13.0883	12.3406	13.0884	11.8372	12.2144	12.6486	12.3808		0.615252	0.561801	0.69768	0.306431	-0.441276	0.306535	-0.94465	-0.567493
miR-23a		0.951113	1.93336	12.9627	7.44489	0.00636168	0.0142708		192	154	417	375	153	341	118	93	57	5		8027.41	11516.2	12338.4	8754.73	7484.96	9998.84	6640.6	4700.63	5808.65	1403.27		12.9709	13.4915	13.591	13.096	12.87	13.2877	12.6973	12.1989	12.5042	10.4556		0.254583	0.775183	0.874668	0.379696	0.153657	0.571373	-0.0190017	-0.517369
let-7f		1.17764	2.26207	9.98345	6.31893	0.0119456	0.0236067		27	19	39	55	15	36	11	5	4	4		1128.86	1420.83	1153.95	1284.03	733.82	1055.6	619.039	252.722	407.624	1122.62		10.1419	10.4735	10.1736	10.3276	9.52125	10.0452	9.27621	7.98711	8.67463	10.1339		0.466423	0.79803	0.498116	0.652084	-0.154252	0.369709	-0.399285	-1.68839
miR-221		1.25377	2.38464	12.4323	11.7805	0.000598553	0.0015525		149	101	353	235	83	283	40	60	38	9		6229.61	7552.81	10444.7	5486.3	4060.47	8298.16	2251.05	3032.67	3872.43	2525.89		12.6052	12.883	13.3506	12.4219	11.9878	13.0187	11.137	11.5668	11.9194	11.3031		0.385797	0.663629	1.13127	0.20252	-0.231574	0.799389	-1.08234	-0.652513
miR-125b-5p	x	1.2548	2.38634	11.9922	7.84749	0.00508913	0.0117333		182	39	233	330	55	95	39	64	18	3		7609.32	2916.43	6894.11	7704.16	2690.67	2785.6	2194.77	3234.85	1834.31	841.964		12.8937	11.5105	12.7514	12.9116	11.3943	11.4443	11.1005	11.6599	10.8418	9.71933		1.27101	-0.112251	1.12862	1.28887	-0.228447	-0.178444	-0.522221	0.0371924
miR-191		1.27817	2.4253	10.0428	7.19898	0.00729452	0.0159328		28	25	41	40	30	27	8	15	3	1		1170.66	1869.51	1213.13	933.838	1467.64	791.697	450.21	758.167	305.718	280.655		10.1943	10.8692	10.2457	9.86857	10.5203	9.63063	8.81765	9.56827	8.26077	8.13778		0.583023	1.25789	0.634383	0.257252	0.908944	0.0193048	-0.793666	-0.0430474
miR-92a-3p		1.60385	3.03954	12.0911	20.8193	5.04717e-06	1.82137e-05		166	79	208	206	101	193	39	24	24	6		6940.37	5907.65	6154.4	4809.26	4941.05	5659.17	2194.77	1213.07	2445.75	1683.93		12.761	12.5286	12.5876	12.2319	12.2709	12.4666	11.1005	10.2456	11.2566	10.7185		0.94421	0.711818	0.770843	0.415106	0.454101	0.649834	-0.716281	-1.57116
miR-19b		1.74537	3.35281	11.4578	17.9394	2.2805e-05	7.28005e-05		108	41	156	122	48	152	12	21	11	7		4515.42	3065.99	4615.8	2848.21	2348.22	4456.96	675.315	1061.43	1120.97	1964.58		12.141	11.5826	12.1727	11.4763	11.198	12.1222	9.40155	10.0532	10.1318	10.9407		1.01896	0.46061	1.05068	0.354344	0.075969	1.00017	-1.72045	-1.06884
miR-103		1.83324	3.56338	10.4283	14.0274	0.000180164	0.000498454		55	20	57	47	31	70	10	9	1	5		2299.52	1495.61	1686.54	1097.26	1516.56	2052.55	562.762	454.9	101.906	1403.27		11.1677	10.5475	10.7207	10.101	10.5675	11.0039	9.13894	8.83257	6.68518	10.4556		1.24568	0.625411	0.79864	0.178935	0.645471	1.08183	-0.783125	-1.08949
miR-25		2.02643	4.07396	11.1791	23.1957	1.46327e-06	6.07256e-06		86	32	144	121	56	91	15	10	12	1		3595.61	2392.97	4260.74	2824.86	2739.59	2668.31	844.143	505.445	1222.87	280.655		11.8124	11.2252	12.0572	11.4645	11.4203	11.3823	9.72305	8.98426	10.2572	8.13778		1.16601	0.578772	1.41081	0.818057	0.773856	0.735835	-0.923365	-1.66216
miR-93		2.24482	4.73979	10.7292	22.889	1.71635e-06	6.78367e-06		57	19	77	109	35	102	12	7	3	2		2383.14	1420.83	2278.31	2544.71	1712.25	2990.85	675.315	353.811	305.718	561.309		11.2193	10.4735	11.1544	11.3139	10.7425	11.5468	9.40155	8.47091	8.26077	9.13522		1.04737	0.301649	0.982502	1.14197	0.570637	1.37494	-0.77033	-1.70097
miR-29a		2.37289	5.17977	11.6792	32.8341	1.0037e-08	5.95051e-08		119	60	192	111	90	188	19	23	6	1		4975.32	4486.82	5680.99	2591.4	4402.92	5512.56	1069.25	1162.52	611.437	280.655		12.2809	12.1318	12.4722	11.3401	12.1046	12.4288	10.0637	10.1843	9.25842	8.13778		1.24062	1.09155	1.43193	0.299826	1.06433	1.38852	-0.976517	-0.855963
miR-24-3p		2.83647	7.14269	10.3071	20.9933	4.60903e-06	1.73886e-05		52	14	22	91	40	67	4	1	5	1		2174.09	1046.92	650.946	2124.48	1956.85	1964.58	225.105	50.5445	509.531	280.655		11.0869	10.0333	9.34861	11.0536	10.9351	10.9407	7.82085	5.68775	8.99585	8.13778		1.68282	0.62928	-0.0554295	1.64953	1.53102	1.5367	-1.58319	-3.71629
miR-222-3p		3.25092	9.51973	11.0314	35.3583	2.74297e-09	2.06821e-08		72	36	143	83	45	122	8	1	6	0		3010.28	2692.09	4231.15	1937.71	2201.46	3577.3	450.21	50.5445	611.437	0		11.5562	11.395	12.0472	10.9209	11.1049	11.8051	8.81765	5.68775	9.25842	0		2.29686	2.13574	2.78787	1.66158	1.8456	2.54575	-0.44165	-3.57156
miR-31-5p		3.32561	10.0255	12.2437	56.4972	5.62791e-14	9.34233e-13		223	74	303	250	111	288	20	7	9	1		9323.51	5533.74	8965.31	5836.49	5430.27	8444.77	1125.52	353.811	917.155	280.655		13.1868	12.4343	13.1303	12.5111	12.4071	13.044	10.1377	8.47091	9.84259	8.13778		1.85655	1.10404	1.80004	1.18087	1.07682	1.71376	-1.19259	-2.85935
miR-200a		3.45006	10.9288	12.2328	45.6496	1.41413e-11	1.67675e-10		197	62	237	206	171	262	8	42	6	0		8236.46	4636.38	7012.47	4809.26	8365.55	7682.39	450.21	2122.87	611.437	0		13.008	12.1791	12.7759	12.2319	13.0304	12.9075	8.81765	11.0525	9.25842	0		2.48185	1.65296	2.24977	1.70576	2.50428	2.38139	-1.70848	0.526339
miR-21-5p		3.59343	12.0707	15.3427	123.72	9.70049e-29	8.05141e-27		1864	807	2204	2523	1204	2397	89	112	57	18		77932.8	60347.7	65213	58901.8	58901.3	70285.1	5008.58	5660.98	5808.65	5051.78		16.25	15.881	15.9929	15.846	15.846	16.101	12.2905	12.4671	12.5042	12.3029		1.7018	1.33288	1.44473	1.29789	1.29788	1.55279	-2.25768	-2.08107
let-7d		3.71681	13.1483	9.39785	24.1333	8.98905e-07	3.9268e-06		29	16	37	19	8	27	1	1	1	0		1212.47	1196.49	1094.77	443.573	391.371	791.697	56.2762	50.5445	101.906	0		10.2449	10.2258	10.0977	8.79628	8.61607	9.63063	5.83986	5.68775	6.68518	0		2.66251	2.64337	2.51531	1.21385	1.03365	2.0482	-1.74256	-1.89468
let-7i-5p		3.83407	14.2617	11.8741	69.8108	6.52744e-17	1.35444e-15		179	61	229	224	76	204	8	8	2	2		7483.89	4561.6	6775.76	5229.49	3718.02	5981.71	450.21	404.356	203.812	561.309		12.8698	12.1556	12.7264	12.3527	11.8607	12.5466	8.81765	8.66304	7.67816	9.13522		1.98918	1.27505	1.84579	1.47214	0.980119	1.66599	-2.06293	-2.21754
miR-200b		4.54766	23.3873	11.0089	39.5275	3.23468e-10	2.98309e-09		104	26	115	107	22	131	3	0	5	0		4348.18	1944.29	3402.67	2498.02	1076.27	3841.2	168.829	0	509.531	0		12.0865	10.9258	11.7329	11.2871	10.0732	11.9077	7.40794	0	8.99585	0		3.64483	2.48407	3.29118	2.84545	1.63146	3.46602	-1.03376	-8.4417
miR-378		4.67816	25.6016	11.5734	86.4021	1.46828e-20	6.09337e-19		114	53	208	158	75	185	5	2	2	0		4766.28	3963.36	6154.4	3688.66	3669.1	5424.59	281.381	101.089	203.812	0		12.2189	11.9529	12.5876	11.8493	11.8416	12.4056	8.1415	6.67368	7.67816	0		2.68403	2.41795	3.05271	2.31435	2.30668	2.87064	-1.39342	-2.86124
miR-200c		7.03647	131.277	10.7587	52.2206	4.96041e-13	6.8619e-12		65	23	99	100	21	108	0	0	8	0		2717.61	1719.95	2929.26	2334.59	1027.35	3166.79	0	0	815.249	0		11.4087	10.749	11.5168	11.1896	10.0061	11.6293	0	0	9.67287	0		3.79143	3.13176	3.89959	3.57235	2.38889	4.01203	-7.61723	-7.61723
miR-184		8.67622	409.075	10.632	72.6239	1.56867e-17	4.33999e-16		46	31	89	85	35	114	0	0	0	0		1923.23	2318.19	2633.37	1984.41	1712.25	3342.72	0	0	0	0		10.9101	11.1794	11.3632	10.9552	10.7425	11.7072	0	0	0	0		4.2243	4.49364	4.67748	4.26945	4.05675	5.02147	-6.68577	-6.68577
miR-2895		1.15382	2.22503	10.0892	4.0694	0.0436668	0.0805411		14	17	18	94	18	67	14	17	2	0		585.332	1271.27	532.592	2194.52	880.584	1964.58	787.867	859.256	203.812	0		9.19557	10.3132	9.05959	11.1003	9.78395	10.9407	9.62364	9.74862	7.67816	0		0.451193	1.5688	0.315213	2.35596	1.03957	2.19636	0.879257	1.00424
miR-12179-5p		-0.58969	-1.50492	13.3332	3.87693	0.0489539	0.0883299		197	122	195	439	181	308	246	278	84	54		8236.46	9123.2	5769.75	10248.9	8854.76	9031.21	13844	14051.4	8560.11	15155.3		13.008	13.1555	12.4945	13.3233	13.1124	13.1409	13.7571	13.7785	13.0636	13.8876		-0.264157	-0.116658	-0.777597	0.0511774	-0.15974	-0.131277	0.484932	0.506384
miR-99a-5p		-0.745003	-1.67598	11.3206	3.58537	0.0582905	0.102939		68	27	82	67	39	37	74	96	19	6		2843.04	2019.07	2426.25	1564.18	1907.93	1084.92	4164.44	4852.27	1936.22	1683.93		11.4737	10.9802	11.2451	10.6121	10.8986	10.0847	12.0243	12.2447	10.9198	10.7185		0.353565	-0.139973	0.124948	-0.508051	-0.221612	-1.03546	0.904092	1.12458
miR-9796		-0.81119	-1.75466	10.6992	3.25913	0.0710267	0.122817		20	23	35	67	32	28	74	44	8	7		836.189	1719.95	1035.6	1564.18	1565.48	821.019	4164.44	2223.96	815.249	1964.58		9.70941	10.749	10.0176	10.6121	10.6133	9.68303	12.0243	11.1196	9.67287	10.9407		-0.804781	0.234797	-0.496552	0.0979205	0.0991222	-0.831163	1.51006	0.60537
let-7b		0.681837	1.60418	12.7884	3.19382	0.0739169	0.125206		222	107	318	251	144	290	61	60	63	44		9281.7	8001.5	9409.13	5859.83	7044.67	8503.41	3432.85	3032.67	6420.08	12348.8		13.1803	12.9662	13.2	12.5169	12.7825	13.054	11.7456	11.5668	12.6486	13.5922		0.455005	0.240911	0.474677	-0.208433	0.0571987	0.328673	-0.979712	-1.15848
miR-23b-3p		-0.597893	-1.5135	13.0312	3.15591	0.0756527	0.125584		101	97	274	341	202	138	175	249	117	25		4222.75	7253.69	8107.24	7960.97	9882.11	4046.45	9848.34	12585.6	11923	7016.36		12.0443	12.8247	12.9852	12.9589	13.2707	11.9828	13.2658	13.6196	13.5416	12.7767		-0.882724	-0.102336	0.058139	0.0318749	0.343715	-0.944237	0.338777	0.692563
miR-9002		-1.03695	-2.05188	10.8803	2.93911	0.0864581	0.140706		40	32	15	73	32	5	32	118	11	10		1672.38	2392.97	443.827	1704.25	1565.48	146.611	1800.84	5964.25	1120.97	2806.55		10.7085	11.2252	8.7971	10.7358	10.6133	7.20565	10.8153	12.5424	10.1318	11.4551		0.285537	0.802179	-1.62591	0.312761	0.190303	-3.21736	0.392244	2.11936
miR-100		1.05085	2.07174	9.64312	2.69912	0.100404	0.16026		33	2	37	8	30	29	7	9	6	0		1379.71	149.561	1094.77	186.768	1467.64	850.341	393.934	454.9	611.437	0		10.4312	7.2342	10.0977	7.5528	10.5203	9.73359	8.62547	8.83257	9.25842	0		2.20257	-0.994424	1.86911	-0.675821	2.29164	1.50497	0.396841	0.603949
miR-2462		-0.509107	-1.42317	13.4472	2.43044	0.119	0.186358		199	139	297	484	98	449	202	276	98	69		8320.08	10394.5	8787.78	11299.4	4794.29	13165.6	11367.8	13950.3	9986.8	19365.2		13.0226	13.3437	13.1014	13.4641	12.2274	13.6846	13.4728	13.7681	13.286	14.2413		-0.338631	-0.0175195	-0.25974	0.102905	-1.13378	0.323412	0.111606	0.406923
miR-1285		-0.682631	-1.60506	11.0045	2.26028	0.13273	0.202712		31	14	59	40	73	70	28	41	28	22		1296.09	1046.92	1745.72	933.838	3571.26	2052.55	1575.73	2072.32	2853.37	6174.4		10.3411	10.0333	10.7704	9.86857	11.8026	11.0039	10.6227	11.0177	11.479	12.5923		-0.612098	-0.919845	-0.182731	-1.08459	0.849456	0.0507386	-0.33044	0.064565
miR-4488		-0.976521	-1.96771	10.6793	2.24177	0.134327	0.202712		24	20	7	171	37	5	67	24	14	9		1003.43	1495.61	207.119	3992.16	1810.09	146.611	3770.51	1213.07	1426.69	2525.89		9.97216	10.5475	7.70127	11.9633	10.8226	7.20565	11.8809	10.2456	10.4795	11.3031		-0.240011	0.335311	-2.5109	1.75115	0.610474	-3.00652	1.66876	0.0334645
miR-5787		0.644893	1.56362	10.9796	2.13302	0.144156	0.21366		49	39	110	62	26	83	38	27	14	0		2048.66	2916.43	3254.73	1447.45	1271.95	2433.73	2138.5	1364.7	1426.69	0		11.0012	11.5105	11.6688	10.5003	10.314	11.2495	11.0631	10.4154	10.4795	0		1.18095	1.69027	1.84855	0.680076	0.493748	1.42933	1.24284	0.595208
miR-7049-3p		-0.414194	-1.33255	17.8686	1.88521	0.169743	0.24717		4144	3524	5779	10365	4137	7340	6163	6540	1631	1005		173258	263526	170992	241981	202388	215224	346830	330561	166209	282058		17.4026	18.0076	17.3836	17.8845	17.6268	17.7155	18.4039	18.3346	17.3426	18.1056		-0.418152	0.186865	-0.437149	0.0638133	-0.193957	-0.105237	0.58315	0.513835
miR-7975		-0.793213	-1.73293	11.5311	1.73221	0.188129	0.269219		23	104	50	344	14	60	125	93	20	3		961.617	7777.15	1479.42	8031.01	684.899	1759.33	7034.53	4700.63	2038.12	841.964		9.91082	12.9252	10.5318	12.9715	9.42185	10.7816	12.7804	12.1989	10.9937	9.71933		-1.31271	1.70168	-0.691735	1.74801	-1.80168	-0.441902	1.55691	0.975417
miR-27b-3p		0.465577	1.38087	11.8336	1.70414	0.191748	0.269747		78	76	153	157	61	134	54	79	27	4		3261.14	5683.31	4527.04	3665.31	2984.2	3929.16	3038.92	3993.01	2751.46	1122.62		11.6716	12.4728	12.1447	11.8401	11.5436	11.9404	11.5698	11.9636	11.4265	10.1339		0.000899211	0.802066	0.473967	0.169412	-0.12709	0.269671	-0.100886	0.292921
miR-203a-3p		-0.435281	-1.35217	14.5435	1.64737	0.199317	0.275722		277	371	1077	1115	342	411	448	640	317	81		11581.2	27743.5	31866.8	26030.7	16731.1	12051.4	25211.8	32348.5	32304.2	22733		13.4996	14.7599	14.9598	14.668	14.0303	13.557	14.6219	14.9815	14.9795	14.4726		-0.953382	0.306908	0.506805	0.214978	-0.422675	-0.895975	0.16886	0.528448
miR-26a		0.466036	1.38131	10.9437	1.29195	0.255688	0.347904		52	28	98	69	23	86	18	28	15	9		2174.09	2093.85	2899.67	1610.87	1125.19	2521.7	1012.97	1415.24	1528.59	2525.89		11.0869	11.0326	11.5022	10.6545	10.1372	11.3008	9.9858	10.4679	10.5789	11.3031		0.28187	0.22764	0.69718	-0.150471	-0.667755	0.495763	-0.819188	-0.337136
miR-1246		-0.428099	-1.34546	15.5734	1.22164	0.269039	0.360165		506	724	2021	2737	780	668	691	1695	651	139		21155.6	54141	59798.3	63897.9	38158.6	19587.2	38886.9	85672.9	66340.9	39011		14.3688	15.7245	15.8678	15.9635	15.2198	14.2577	15.247	16.3866	16.0176	15.2516		-1.06168	0.293966	0.437347	0.533009	-0.210734	-1.1728	-0.183461	0.956074
miR-9127		-0.430349	-1.34756	10.9318	1.06605	0.30184	0.391148		55	17	33	76	58	33	42	46	27	4		2299.52	1271.27	976.42	1774.29	2837.44	967.63	2363.6	2325.05	2751.46	1122.62		11.1677	10.3132	9.93283	10.7938	11.4709	9.9198	11.2074	11.1837	11.4265	10.1339		0.412767	-0.441793	-0.822143	0.0388631	0.715904	-0.835176	0.452404	0.428686
miR-9001		-0.428633	-1.34596	11.5447	1.05276	0.304872	0.391148		47	57	49	127	24	129	44	68	26	21		1965.04	4262.48	1449.84	2964.94	1174.11	3782.55	2476.15	3437.02	2649.56	5893.75		10.9411	12.0578	10.5027	11.5343	10.1986	11.8855	11.2745	11.7474	11.3721	12.5252		-0.462827	0.653909	-0.901239	0.130364	-1.20532	0.481619	-0.129439	0.343457
miR-653-3p		-0.629651	-1.54719	13.7723	1.04647	0.306321	0.391148		624	192	129	1024	76	117	385	266	26	118		26089.1	14357.8	3816.91	23906.2	3718.02	3430.69	21666.3	13444.8	2649.56	33117.2		14.6712	13.8096	11.8986	14.5452	11.8607	11.7447	14.4032	13.7149	11.3721	15.0153		1.36766	0.506097	-1.40498	1.24161	-1.44285	-1.55885	1.09968	0.411318
miR-11972		-0.378354	-1.29986	11.3931	0.943822	0.331297	0.416631		58	31	71	126	64	39	77	48	37	4		2424.95	2318.19	2100.78	2941.59	3130.97	1143.56	4333.27	2426.13	3770.53	1122.62		11.2443	11.1794	11.0374	11.5229	11.6129	10.1606	12.0816	11.245	11.8809	10.1339		0.034441	-0.0304864	-0.172495	0.312979	0.402961	-1.04931	0.871681	0.0351462
miR-2340		-0.394292	-1.3143	10.2706	0.848233	0.357053	0.442319		23	9	68	29	21	39	25	26	18	2		961.617	673.023	2012.02	677.032	1027.35	1143.56	1406.91	1314.16	1834.31	561.309		9.91082	9.39665	10.9751	9.40521	10.0061	10.1606	10.4593	10.361	10.8418	9.13522		-0.154371	-0.668536	0.909953	-0.65998	-0.0590771	0.0953902	0.394145	0.295828
miR-22-3p		-0.295366	-1.2272	11.9653	0.769342	0.380421	0.464337		63	59	155	141	58	131	57	123	32	18		2634	4412.04	4586.21	3291.78	2837.44	3841.2	3207.75	6216.97	3261	5051.78		11.3636	12.1076	12.1634	11.6851	11.4709	11.9077	11.6478	12.6022	11.6715	12.3029		-0.528681	0.215292	0.271137	-0.207176	-0.421384	0.0154502	-0.244472	0.709962
miR-143		-0.45352	-1.36938	11.4387	0.680478	0.409422	0.492494		97	15	147	54	44	51	58	422	27	3		4055.52	1121.7	4349.51	1260.68	2152.54	1495.43	3264.02	21329.8	2751.46	841.964		11.986	10.1328	12.087	10.3011	11.0725	10.5473	11.6729	14.3806	11.4265	9.71933		0.653421	-1.19984	0.754363	-1.03147	-0.260111	-0.785298	0.340272	3.04804
miR-2887		0.254773	1.19315	13.8862	0.638233	0.424351	0.503159		341	152	915	655	381	470	321	194	127	47		14257	11366.6	27073.5	15291.6	18639	13781.4	18064.7	9805.62	12942.1	13190.8		13.7995	13.4726	14.7246	13.9005	14.1861	13.7505	14.141	13.2595	13.6599	13.6873		-0.0586858	-0.385531	0.866473	0.0423736	0.327944	-0.107633	0.282791	-0.598631
miR-584		-0.272314	-1.20774	13.9526	0.391866	0.53132	0.621121		477	184	146	681	481	300	529	433	104	31		19943.1	13759.6	4319.92	15898.6	23531.2	8796.63	29770.1	21885.8	10598.2	8700.29		14.2837	13.7483	12.0771	13.9567	14.5223	13.1029	14.8616	14.4178	13.3717	13.087		0.540767	0.00534569	-1.66579	0.213794	0.779438	-0.640008	1.11872	0.674862
miR-6082		0.291884	1.22424	11.7297	0.364219	0.546172	0.629615		123	33	53	209	113	56	41	63	14	24		5142.56	2467.75	1568.19	4879.3	5528.11	1642.04	2307.33	3184.3	1426.69	6735.71		12.3286	11.2696	10.6158	12.2528	12.4328	10.6822	11.1726	11.6372	10.4795	12.7178		0.769673	-0.289314	-0.943076	0.693876	0.873952	-0.876729	-0.386248	0.0783346
miR-2904*		0.218596	1.1636	12.8628	0.310538	0.57735	0.656439		117	74	433	282	212	247	187	75	81	14		4891.71	5533.74	12811.8	6583.56	10371.3	7242.56	10523.7	3790.83	8254.39	3929.16		12.2564	12.4343	13.6453	12.6849	13.3405	12.8225	13.3615	11.8887	13.0111	11.9404		-0.482132	-0.304247	0.906751	-0.0536777	0.601903	0.083935	0.622937	-0.849868
miR-34b-5p		-0.244912	-1.18502	10.3609	0.203336	0.652042	0.731344		42	39	44	23	22	13	19	29	7	11		1756	2916.43	1301.89	536.957	1076.27	381.187	1069.25	1465.79	713.343	3087.2		10.7789	11.5105	10.3475	9.07135	10.0732	8.57814	10.0637	10.5184	9.48047	11.5926		0.577423	1.30901	0.14603	-1.13013	-0.128309	-1.62334	-0.137743	0.316973
miR-8991		0.143024	1.10422	15.0889	0.181805	0.669826	0.741274		843	840	1119	1527	582	1068	802	732	154	112		35245.4	62815.5	33109.5	35649.3	28472.2	31316	45133.5	36998.5	15693.5	31433.3		15.1052	15.9389	15.015	15.1216	14.7973	14.9347	15.4619	15.1752	13.938	14.9401		0.0624031	0.896072	-0.0277825	0.0788413	-0.245466	-0.108125	0.419161	0.132436
miR-519d		0.142512	1.10383	10.7852	0.119454	0.729628	0.79683		52	22	39	114	25	50	19	27	19	8		2174.09	1645.17	1153.95	2661.44	1223.03	1466.11	1069.25	1364.7	1936.22	2245.24		11.0869	10.6849	10.1736	11.3785	10.2574	10.5188	10.0637	10.4154	10.9198	11.1333		0.42363	0.0216647	-0.489615	0.715302	-0.405803	-0.144474	-0.599501	-0.247805
miR-5387		-0.122386	-1.08853	10.3619	0.0675489	0.79494	0.856883		36	23	18	52	33	22	38	29	6	2		1505.14	1719.95	532.592	1213.99	1614.4	645.086	2138.5	1465.79	611.437	561.309		10.5566	10.749	9.05959	10.2467	10.6577	9.33558	11.0631	10.5184	9.25842	9.13522		0.498605	0.690952	-0.998441	0.188693	0.599644	-0.722452	1.00502	0.460411
miR-16b		-0.0988656	-1.07093	11.655	0.0557107	0.813409	0.86555		93	24	102	145	63	105	43	29	44	32		3888.28	1794.73	3018.02	3385.16	3082.04	3078.82	2419.88	1465.79	4483.87	8980.95		11.9253	10.8104	11.5599	11.7254	11.5901	11.5886	11.2413	10.5184	12.1309	13.1328		0.302973	-0.81196	-0.062447	0.103122	-0.0321737	-0.0336826	-0.380999	-1.10387
miR-4330		-0.0833862	-1.0595	11.6882	0.0376408	0.846166	0.88901		92	42	93	77	126	81	42	30	44	20		3846.47	3140.77	2751.73	1797.64	6164.09	2375.09	2363.6	1516.33	4483.87	5613.09		11.9097	11.6174	11.4266	10.8127	12.5899	11.2144	11.2074	10.5673	12.1309	12.4548		0.316588	0.0242573	-0.16646	-0.780417	0.996799	-0.378732	-0.385725	-1.02578
miR-7684		0.070457	1.05005	10.2344	0.0276221	0.868	0.90055		26	12	32	55	15	60	22	14	13	4		1087.05	897.364	946.831	1284.03	733.82	1759.33	1238.08	707.622	1324.78	1122.62		10.0875	9.81116	9.88849	10.3276	9.52125	10.7816	10.2751	9.46887	10.3726	10.1339		0.0207125	-0.255655	-0.178325	0.260772	-0.545564	0.714816	0.208239	-0.597937
miR-2285d		-0.0455897	-1.0321	11.8449	0.0136457	0.907007	0.929402		36	57	122	164	53	184	58	107	37	6		1505.14	4262.48	3609.79	3828.74	2592.83	5395.27	3264.02	5408.26	3770.53	1683.93		10.5566	12.0578	11.8181	11.903	11.3409	12.3977	11.6729	12.4012	11.8809	10.7185		-1.11813	0.383046	0.143331	0.228259	-0.333901	0.722977	-0.00189265	0.726445
miR-205		0.0295404	1.02069	12.8147	0.00747873	0.931085	0.94244		149	94	299	249	141	278	70	135	112	25		6229.61	7029.35	8846.95	5813.14	6897.91	8151.55	3939.34	6823.5	11413.5	7016.36		12.6052	12.7794	13.1111	12.5054	12.7522	12.993	11.9441	12.7365	13.4786	12.7767		-0.163054	0.0111704	0.342917	-0.26286	-0.0160583	0.224824	-0.824108	-0.0317026
miR-6731		-0.0258951	-1.01811	11.1076	0.00377703	0.950995	0.950995		47	34	23	91	75	63	41	52	21	4		1965.04	2542.53	680.535	2124.48	3669.1	1847.29	2307.33	2628.31	2140.03	1122.62		10.9411	11.3126	9.41264	11.0536	11.8416	10.852	11.1726	11.3605	11.0641	10.1339		0.0266178	0.398155	-1.50182	0.139112	0.927142	-0.0624845	0.258169	0.446008
*probably derived from rRNA sequences
[truncated: 2 more columns]

## Sheet: 7. BGE vs. GE
miRNA	logFC BGE-GE	logCPM	LR	P-value	FDR	counts	EV_BGE_R1	EV_BGE_R2	EV_BGE_R3	EV_GE_R1	EV_GE_R2	cpm	EV_BGE_R1	EV_BGE_R2	EV_BGE_R3	EV_GE_R1	EV_GE_R2	log2cpm	EV_BGE_R1	EV_BGE_R2	EV_BGE_R3	EV_GE_R1	EV_GE_R2	mean_centered	EV_BGE_R1	EV_BGE_R2	EV_BGE_R3	EV_GE_R1	EV_GE_R2
miR-200c	8.75143	10.6921	41.6151	1.11131e-10	9.22386e-09		65	23	99	0	0		2739.86	1734.02	2953.23	0	0		11.4204	10.7607	11.5286	0	0		4.67847	4.0188	4.78662	-6.74194	-6.74194
miR-184	8.64291	10.5684	40.0613	2.46117e-10	1.02138e-08		46	31	89	0	0		1938.97	2337.16	2654.93	0	0		10.9218	11.1912	11.375	0	0		4.22423	4.49356	4.6774	-6.6976	-6.6976
miR-21-5p	3.66686	15.4028	39.165	3.89458e-10	1.0775e-08		1864	807	2204	89	112		78570.6	60841.6	65746.7	5049.58	5707.31		16.2617	15.8928	16.0047	12.3022	12.4788		1.67367	1.30475	1.4166	-2.28582	-2.1092
miR-378	4.68215	11.666	34.2476	4.8527e-09	1.00694e-07		114	53	208	5	2		4805.29	3995.79	6204.77	283.684	101.916		12.2307	11.9646	12.5994	8.15322	6.68533		1.90405	1.63797	2.27274	-2.17344	-3.64133
miR-200b	5.2316	11.081	33.7016	6.42492e-09	1.06654e-07		104	26	115	3	0		4383.77	1960.2	3430.52	170.21	0		12.0983	10.9375	11.7446	7.41963	0		3.65827	2.49751	3.30462	-1.02039	-8.44001
let-7i-5p	3.86372	12.0154	28.5716	9.02954e-08	1.24909e-06		179	61	229	8	8		7545.14	4598.93	6831.21	453.894	407.665		12.8815	12.1674	12.7381	8.82939	8.67477		1.82328	1.10915	1.67989	-2.22886	-2.38347
miR-31-5p	3.42967	12.3669	25.3141	4.87131e-07	5.77599e-06		223	74	303	20	7		9399.81	5579.03	9038.68	1134.74	356.707		13.1986	12.4461	13.1421	10.1494	8.48263		1.71482	0.962312	1.65831	-1.33433	-3.00111
miR-222-3p	3.73339	11.1456	23.137	1.50857e-06	1.56514e-05		72	36	143	8	1		3034.92	2714.12	4265.78	453.894	50.9581		11.5679	11.4068	12.0589	8.82939	5.69928		1.65545	1.49434	2.14647	-1.08308	-4.21319
miR-10161-5p	-2.9155	10.5052	19.6922	9.09741e-06	8.38984e-05		1	0	32	47	62		42.1516	0	954.58	2666.63	3159.4		5.43134	0	9.90023	11.3813	11.6259		-2.23642	-7.66776	2.23247	3.71358	3.95813
let-7d	4.31069	9.71515	18.8684	1.4005e-05	0.000116242		29	16	37	1	1		1222.4	1206.28	1103.73	56.7368	50.9581		10.2567	10.2375	10.1095	5.85142	5.69928		1.8258	1.80666	1.6786	-2.57946	-2.7316
miR-3168	-1.91826	15.4886	15.4211	8.60228e-05	0.000649081		470	457	374	1506	1550		19811.3	34454.3	11156.7	85445.6	78985.1		14.2741	15.0724	13.4457	16.3827	16.2693		-0.814762	-0.0164291	-1.64312	1.29387	1.18044
miR-7704	-2.21443	12.2918	14.9911	0.000108017	0.000747119		30	38	67	231	112		1264.55	2864.91	1998.65	13106.2	5707.31		10.3055	11.4848	10.9655	13.6781	12.4788		-1.47701	-0.297778	-0.817022	1.89552	0.696292
miR-8799	-2.19805	11.8184	14.1136	0.000172092	0.00109874		24	11	81	118	131		1011.64	829.316	2416.28	6694.94	6675.51		9.9839	9.69752	11.2392	12.7091	12.7049		-1.283	-1.56939	-0.0277387	1.44216	1.43797
miR-24-3p	3.20401	9.88185	13.8767	0.000195202	0.00115727		52	14	22	4	1		2191.88	1055.49	656.274	226.947	50.9581		11.0986	10.0451	9.36035	7.83256	5.69928		2.29144	1.23789	0.553178	-0.974617	-3.1079
miR-200a	2.35473	12.198	13.5601	0.000231051	0.00127848		197	62	237	8	42		8303.87	4674.33	7069.86	453.894	2140.24		13.0197	12.1909	12.7877	8.82939	11.0642		1.44137	0.612475	1.20929	-2.74899	-0.514145
miR-2861	-2.45992	10.186	13.127	0.000291076	0.00150996		7	9	9	26	56		295.061	678.531	268.476	1475.16	2853.66		8.20975	9.4084	8.07401	10.5276	11.4791		-1.33003	-0.131382	-1.46577	0.987852	1.93932
miR-1469	-2.08645	11.9429	12.8478	0.00033787	0.0016496		38	29	44	77	195		1601.76	2186.38	1312.55	4368.73	9936.83		10.6463	11.095	10.3593	12.0933	13.2787		-0.848182	-0.399539	-1.13527	0.598804	1.78419
miR-1287-5p	-2.32041	10.3859	12.6128	0.00038312	0.00176661		18	1	18	33	59		758.729	75.3924	536.951	1872.31	3006.53		9.56934	6.25536	9.07133	10.8714	11.5544		0.104987	-3.209	-0.393022	1.40702	2.09001
miR-143	-1.93254	12.7746	12.2897	0.000455459	0.00198964		97	15	147	58	422		4088.71	1130.89	4385.1	3290.74	21504.3		11.9978	10.1445	12.0987	11.6846	14.3924		-0.0658294	-1.9191	0.0351125	-0.378979	2.3288
miR-25	2.34436	11.2906	11.7352	0.000613274	0.00244368		86	32	144	15	10		3625.04	2412.56	4295.61	851.052	509.581		11.8242	11.2369	12.069	9.7348	8.996		1.052	0.464764	1.2968	-1.03738	-1.77618
miR-6240-3p	-1.53843	17.4456	11.7201	0.00061828	0.00244368		2331	1684	2640	5498	5427		98255.4	126961	78752.9	311939	276550		16.5843	16.954	16.2651	18.2509	18.0772		-0.642027	-0.272257	-0.961228	1.02462	0.850894
miR-29a	2.17353	11.8313	11.2284	0.000805567	0.00300677		119	60	192	19	23		5016.04	4523.54	5727.48	1078	1172.04		12.2926	12.1436	12.4839	10.0755	10.196		0.854297	0.705231	1.04561	-1.36285	-1.24229
miR-19b	2.2211	11.5349	11.1658	0.000833201	0.00300677		108	41	156	12	21		4552.38	3091.09	4653.58	680.842	1070.12		12.1527	11.5944	12.1844	9.41329	10.0649		1.07078	0.512421	1.10249	-1.66865	-1.01704
miR-11975	-1.53557	15.3536	9.85896	0.00169007	0.00561185		790	397	274	1014	1575		33299.8	29930.8	8173.59	57531.1	80259		15.0233	14.8694	12.9969	15.8121	16.2924		0.0244557	-0.129423	-2.00188	0.813267	1.29358
miR-10400-5p	-1.99401	10.7355	9.80236	0.00174288	0.00561185		7	21	17	41	72		295.061	1583.24	507.121	2326.21	3668.99		8.20975	10.6296	8.98903	11.1844	11.8416		-1.96111	0.458715	-1.18183	1.01353	1.6707
miR-9901	-1.55366	14.9903	9.78655	0.00175793	0.00561185		467	313	394	930	1075		19684.8	23597.8	11753.3	52765.2	54780		14.2649	14.5264	13.5209	15.6873	15.7414		-0.483313	-0.221755	-1.22728	0.939146	0.993206
miR-7847-3p	-2.00035	10.4996	9.66596	0.00187714	0.00577046		23	5	17	67	25		969.487	376.962	507.121	3801.37	1273.95		9.92257	8.5621	8.98903	11.8927	10.3162		-0.0139544	-1.37442	-0.947492	1.95616	0.379709
miR-92a-3p	1.89479	12.1799	9.23645	0.00237245	0.00703262		166	79	208	39	24		6997.17	5956	6204.77	2212.74	1223		12.7728	12.5404	12.5994	11.1123	10.2574		0.916327	0.683934	0.74296	-0.744168	-1.59905
miR-4335	-1.55586	13.7263	8.78648	0.00303471	0.00868556		243	89	195	392	440		10242.8	6709.92	5816.97	22240.8	22421.6		13.3225	12.7123	12.5063	14.441	14.4527		-0.164474	-0.774649	-0.980643	0.954044	0.965721
miR-93	1.98578	10.6255	7.85301	0.00507361	0.014037		57	19	77	12	7		2402.64	1432.45	2296.96	680.842	356.707		11.231	10.4853	11.1661	9.41329	8.48263		1.07534	0.32961	1.01047	-0.742377	-1.67304
miR-221	1.61064	12.5727	7.22752	0.00717941	0.0192223		149	101	353	40	60		6280.59	7614.63	10530.2	2269.47	3057.49		12.6169	12.8947	13.3624	11.1488	11.5786		0.296629	0.574462	1.0421	-1.17151	-0.741682
miR-9115	-1.69744	10.6974	7.11581	0.00764072	0.0198181		5	28	14	38	66		210.758	2110.99	417.629	2156	3363.24		7.72627	11.0444	8.70953	11.0748	11.7161		-2.32794	0.990173	-1.34468	1.0206	1.66185
miR-12034	-1.5746	11.1624	6.75447	0.00935134	0.0227066		17	17	57	73	64		716.578	1281.67	1700.35	4141.79	3261.32		9.48699	10.3249	10.7325	12.0164	11.6717		-1.3595	-0.521557	-0.11403	1.1699	0.825192
miR-6414	-1.6034	10.9557	6.72304	0.00951755	0.0227066		16	23	29	63	57		674.426	1734.02	865.088	3574.42	2904.61		9.39965	10.7607	9.75837	11.8039	11.5046		-1.2458	0.115282	-0.887087	1.15844	0.859169
miR-103	1.84076	10.4863	6.71229	0.00957507	0.0227066		55	20	57	10	9		2318.34	1507.85	1700.35	567.368	458.623		11.1795	10.5592	10.7325	9.15068	8.84431		1.08626	0.465995	0.639225	-0.942554	-1.24893
let-7b	1.46063	12.7344	6.14292	0.0131939	0.0304194		222	107	318	61	60		9357.66	8066.98	9486.14	3460.95	3057.49		13.1921	12.978	13.2118	11.7574	11.5786		0.648525	0.434431	0.668196	-0.786194	-0.964958
miR-4488	-1.52263	10.6127	5.71902	0.0167821	0.0376464		24	20	7	67	24		1011.64	1507.85	208.814	3801.37	1223		9.9839	10.5592	7.71297	11.8927	10.2574		-0.0973296	0.477997	-2.36826	1.81145	0.176148
let-7a-5p	1.3686	13.0345	5.62022	0.0177545	0.0387795		258	139	386	65	94		10875.1	10479.5	11514.6	3687.89	4790.06		13.4089	13.3554	13.4913	11.849	12.2261		0.542735	0.489283	0.625163	-1.01717	-0.640011
miR-146a	-1.51155	10.3566	5.49018	0.0191236	0.0392767		37	3	10	43	32		1559.61	226.177	298.306	2439.68	1630.66		10.6079	7.82767	8.22548	11.2531	10.6721		0.890646	-1.88957	-1.49177	1.53582	0.954877
miR-9002	-1.40924	11.2934	5.47786	0.0192588	0.0392767		40	32	15	32	118		1686.06	2412.56	447.459	1815.58	6013.06		10.7203	11.2369	8.80883	10.827	12.5541		-0.109142	0.407502	-2.02061	-0.00243415	1.72468
miR-9796	-1.4358	11.0028	5.46494	0.0194017	0.0392767		20	23	35	74	44		843.032	1734.02	1044.07	4198.52	2242.16		9.72115	10.7607	10.0294	12.036	11.1313		-1.01457	0.0250186	-0.706335	1.30029	0.395594
let-7c	-1.33372	11.2511	4.93132	0.0263742	0.0521205		75	11	13	45	95		3161.37	829.316	387.798	2553.16	4841.02		11.6268	9.69752	8.60288	11.3186	12.2414		0.929349	-0.999926	-2.09456	0.621189	1.54395
miR-4492	-1.32517	11.0557	4.72169	0.0297844	0.0574908		42	16	30	81	37		1770.37	1206.28	894.919	4595.68	1885.45		10.7906	10.2375	9.80722	12.1664	10.8815		0.0139984	-0.539108	-0.969426	1.38973	0.104809
miR-5119	-1.07495	14.4425	4.48603	0.0341729	0.0644625		372	222	462	714	478		15680.4	16737.1	13781.8	40510.1	24358		13.9368	14.0308	13.7506	15.306	14.5722		-0.38251	-0.288429	-0.568701	0.986752	0.252889
let-7f	1.49295	9.98775	4.15398	0.0415367	0.0766121		27	19	39	11	5		1138.09	1432.45	1163.39	624.105	254.791		10.1537	10.4853	10.1854	9.28795	7.99882		0.531453	0.863063	0.563146	-0.334263	-1.6234
miR-584	-1.02919	14.1453	4.00369	0.0454009	0.081919		477	184	146	529	433		20106.3	13872.2	4355.27	30013.8	22064.9		14.2954	13.76	12.0889	14.8734	14.4295		0.405986	-0.129435	-1.80057	0.983938	0.540081
miR-125b-5p	1.10186	12.2258	3.42171	0.0643445	0.11363		182	39	233	39	64		7671.6	2940.3	6950.54	2212.74	3261.32		12.9055	11.5222	12.7631	11.1123	11.6717		0.910538	-0.472722	0.768155	-0.882694	-0.323278
miR-191	1.20037	10.2037	2.93681	0.0865814	0.149714		28	25	41	8	15		1180.25	1884.81	1223.06	453.894	764.372		10.2061	10.881	10.2575	8.82939	9.58002		0.255309	0.930184	0.30667	-1.1214	-0.370767
miR-7049-3p	-0.741638	17.9833	2.83894	0.092005	0.155845		4144	3524	5779	6163	6540		174676	265683	172391	349669	333266		17.4143	18.0193	17.3953	18.4156	18.3463		-0.503861	0.101156	-0.522859	0.49744	0.428125
miR-23a	0.906033	13.1057	2.5842	0.107935	0.176103		192	154	417	118	93		8093.11	11610.4	12439.4	6694.94	4739.11		12.9827	13.5033	13.6027	12.7091	12.2107		-0.0190292	0.501571	0.601056	-0.292615	-0.790983
miR-12179-5p	-0.858129	13.336	2.5802	0.108208	0.176103		197	122	195	246	278		8303.87	9197.87	5816.97	13957.3	14166.4		13.0197	13.1672	12.5063	13.7688	13.7903		-0.230738	-0.0832391	-0.744179	0.518352	0.539804
miR-9056	-0.934518	11.2447	2.41851	0.119909	0.191393		53	22	43	56	67		2234.04	1658.63	1282.72	3177.26	3414.19		11.1261	10.6966	10.3261	11.634	11.7378		0.0219593	-0.407476	-0.778011	0.529899	0.633629
miR-99a-5p	-0.885658	11.7223	2.31591	0.128056	0.197789		68	27	82	74	96		2866.31	2035.59	2446.11	4198.52	4891.98		11.4855	10.9919	11.2569	12.036	12.2565		-0.119877	-0.613417	-0.348495	0.430651	0.651138
miR-26a	0.977089	11.0107	2.30834	0.128682	0.197789		52	28	98	18	28		2191.88	2110.99	2923.4	1021.26	1426.83		11.0986	11.0444	11.5139	9.99755	10.4796		0.271798	0.217568	0.68711	-0.829266	-0.34721
miR-100	1.08577	9.74034	2.18809	0.139082	0.209888		33	2	37	7	9		1391	150.785	1103.73	397.158	458.623		10.4429	7.24588	10.1095	8.6372	8.84431		1.38698	-1.81008	1.05352	-0.418767	-0.211656
miR-23b-3p	-0.780965	13.0622	2.08083	0.149159	0.221074		101	97	274	175	249		4257.31	7313.06	8173.59	9928.94	12688.6		12.0561	12.8365	12.9969	13.2776	13.6314		-0.903609	-0.12322	0.0372552	0.317894	0.67168
miR-7975	-0.819052	12.096	2.04858	0.152348	0.221841		23	104	50	125	93		969.487	7840.8	1491.53	7092.1	4739.11		9.92257	12.937	10.5435	12.7922	12.2107		-1.75863	1.25577	-1.13765	1.111	0.529506
miR-4330	0.742548	11.4729	1.45529	0.227681	0.325819		92	42	93	42	30		3877.95	3166.48	2774.25	2382.95	1528.74		11.9215	11.6291	11.4384	11.2191	10.5791		0.564014	0.271683	0.0809651	-0.1383	-0.778362
miR-5787	0.646385	11.2676	1.08018	0.298658	0.420146		49	39	110	38	27		2065.43	2940.3	3281.37	2156	1375.87		11.0129	11.5222	11.6805	11.0748	10.4272		-0.13061	0.378705	0.536988	-0.0687246	-0.716358
miR-9127	-0.626673	10.9248	1.03445	0.309116	0.427611		55	17	33	42	46		2318.34	1281.67	984.411	2382.95	2344.07		11.1795	10.3249	9.94458	11.2191	11.1954		0.406785	-0.447779	-0.828132	0.446422	0.422704
miR-34b-5p	0.626436	10.7843	0.942743	0.331574	0.442142		42	39	44	19	29		1770.37	2940.3	1312.55	1078	1477.79		10.7906	11.5222	10.3593	10.0755	10.5302		0.135085	0.866676	-0.29631	-0.580085	-0.125366
miR-1246	-0.468162	15.6782	0.935523	0.333432	0.442142		506	724	2021	691	1695		21328.7	54584.1	60287.7	39205.1	86374		14.3806	15.7362	15.8796	15.2588	16.3983		-1.15013	0.205516	0.348897	-0.271911	0.867624
miR-16b	0.589045	11.385	0.917465	0.338141	0.442142		93	24	102	43	29		3920.1	1809.42	3042.72	2439.68	1477.79		11.937	10.8221	11.5716	11.2531	10.5302		0.714236	-0.400702	0.348815	0.0302617	-0.69261
miR-11972	-0.565704	11.4598	0.906937	0.340928	0.442142		58	31	71	77	48		2444.79	2337.16	2117.97	4368.73	2445.99		11.2561	11.1912	11.0492	12.0933	11.2568		-0.113217	-0.178144	-0.320153	0.724026	-0.112511
miR-6731	-0.540738	11.0185	0.775435	0.378541	0.477296		47	34	23	41	52		1981.13	2563.34	686.105	2326.21	2649.82		10.9528	11.3244	9.42439	11.1844	11.3722		0.101193	0.472732	-1.42725	0.332745	0.520584
miR-2462	-0.467044	13.3881	0.762583	0.382522	0.477296		199	139	297	202	276		8388.17	10479.5	8859.7	11460.8	14064.4		13.0343	13.3554	13.1132	13.4846	13.7799		-0.319159	0.00195293	-0.240268	0.131078	0.426395
miR-5387	-0.552046	10.5761	0.753764	0.385287	0.477296		36	23	18	38	29		1517.46	1734.02	536.951	2156	1477.79		10.5684	10.7607	9.07133	11.0748	10.5302		0.167298	0.359646	-1.32976	0.673716	0.129103
miR-2285d	-0.480115	11.8551	0.684832	0.407928	0.497912		36	57	122	58	107		1517.46	4297.36	3639.34	3290.74	5452.52		10.5684	12.0696	11.8299	11.6846	12.413		-1.14469	0.356487	0.116771	-0.0284524	0.699887
miR-205	0.453324	12.7199	0.643861	0.422316	0.508004		149	94	299	70	135		6280.59	7086.88	8919.36	3971.58	6879.35		12.6169	12.7911	13.1229	11.9559	12.7483		-0.0300983	0.144126	0.475873	-0.691153	0.101253
miR-519d	0.437791	10.6273	0.456115	0.499445	0.592199		52	22	39	19	27		2191.88	1658.63	1163.39	1078	1375.87		11.0986	10.6966	10.1854	10.0755	10.4272		0.601958	0.199991	-0.311292	-0.421178	-0.06948
miR-1285	-0.40433	10.7069	0.414746	0.51957	0.60341		31	14	59	28	41		1306.7	1055.49	1760.01	1588.63	2089.28		10.3528	10.0451	10.7822	10.6345	11.0295		-0.215989	-0.523738	0.21338	0.0656705	0.460677
miR-2887	0.337602	14.0023	0.407109	0.52344	0.60341		341	152	915	321	194		14373.7	11459.6	27295	18212.5	9885.88		13.8112	13.4844	14.7364	14.1527	13.2713		-0.0799691	-0.406814	0.84519	0.261508	-0.619915
miR-27b-3p	0.346905	12.038	0.351551	0.553236	0.629022		78	76	153	54	79		3287.83	5729.82	4564.09	3063.79	4025.69		11.6834	12.4845	12.1564	11.5816	11.9754		-0.292895	0.508274	0.180174	-0.394681	-0.000872623
miR-203a-3p	-0.278566	14.6686	0.302567	0.582277	0.653095		277	371	1077	448	640		11676	27970.6	32127.6	25418.1	32613.2		13.5114	14.7717	14.9716	14.6336	14.9932		-1.06491	0.195381	0.395277	0.0573323	0.41692
miR-22-3p	-0.283786	12.0816	0.244499	0.620976	0.687213		63	59	155	57	123		2655.55	4448.15	4623.75	3234	6267.85		11.3753	12.1193	12.1752	11.6595	12.614		-0.61333	0.130644	0.18649	-0.32912	0.625316
miR-653-3p	-0.252025	13.9708	0.232603	0.629601	0.68759		624	192	129	385	266		26302.6	14475.3	3848.15	21843.7	13554.9		14.683	13.8214	11.9103	14.415	13.7266		0.971707	0.110143	-1.80094	0.703728	0.0153633
miR-9001	-0.233428	11.4301	0.151667	0.696947	0.751255		47	57	49	44	68		1981.13	4297.36	1461.7	2496.42	3465.15		10.9528	12.0696	10.5144	11.2862	11.7591		-0.3636	0.753139	-0.802014	-0.0302107	0.442686
miR-6082	0.154582	11.5756	0.0667798	0.796084	0.847115		123	33	53	41	63		5184.65	2487.95	1581.02	2326.21	3210.36		12.3403	11.2813	10.6276	11.1844	11.649		0.923801	-0.135188	-0.788953	-0.232123	0.232462
miR-2904	0.121567	12.9143	0.0482065	0.826214	0.868048		117	74	433	187	75		4931.74	5579.03	12916.7	10609.8	3821.86		12.2682	12.4461	13.6571	13.3732	11.9004		-0.46082	-0.282936	0.928064	0.64425	-0.828557
miR-2340	-0.126495	10.4728	0.0385525	0.844338	0.876001		23	9	68	25	26		969.487	678.531	2028.48	1418.42	1324.91		9.92257	9.4084	10.9869	10.4711	10.3728		-0.309777	-0.823947	0.754554	0.238744	0.140426
miR-8991	0.0891632	15.3929	0.0324153	0.857119	0.878283		843	840	1119	802	732		35533.8	63329.6	33380.5	45502.9	37301.3		15.1169	15.9506	15.0268	15.4737	15.187		-0.234055	0.599614	-0.32424	0.122703	-0.164022
miR-2895	-0.0994053	9.76138	0.0205954	0.885887	0.89669		14	17	18	14	17		590.123	1281.67	536.951	794.315	866.288		9.20731	10.3249	9.07133	9.63538	9.76037		-0.392552	0.725068	-0.528534	0.035517	0.160501
miR-7684	0.014406	10.0725	0.000460845	0.982873	0.982873		26	12	32	22	14		1095.94	904.708	954.58	1248.21	713.414		10.0993	9.8229	9.90023	10.2868	9.48062		0.181307	-0.0950622	-0.0177316	0.368835	-0.437349

## Sheet: 8. BPE vs. PE
miRNA	logFC BPE-PE	logCPM	LR	P-value	FDR	counts	EV_BPE_R1	EV_BPE_R2	EV_BPE_R3	EV_PE_R1	EV_PE_R2	cpm	EV_BPE_R1	EV_BPE_R2	EV_BPE_R3	EV_PE_R1	EV_PE_R2	log2cpm	EV_BPE_R1	EV_BPE_R2	EV_BPE_R3	EV_PE_R1	EV_PE_R2	mean_centered	EV_BPE_R1	EV_BPE_R2	EV_BPE_R3	EV_PE_R1	EV_PE_R2
miR-3168	-2.84122	16.6033	33.5864	6.81676e-09	5.65791e-07		995	1102	372	1718	867		21989	54631.4	10838.1	183450	233909		14.4246	15.7375	13.404	17.485	17.8356		-1.35276	-0.0398551	-2.37336	1.70771	2.05827
miR-21-5p	3.48318	15.2982	30.1001	4.10313e-08	1.7028e-06		2523	1204	2397	57	18		55757	59688	69835.9	6086.54	4856.24		15.7669	15.8652	16.0917	12.5716	12.2459		1.25862	1.35691	1.58343	-1.93662	-2.26235
miR-11975	-2.70104	16.2904	29.2785	6.26886e-08	1.73439e-06		1570	621	363	1780	517		34696.2	30785.9	10575.9	190071	139482		15.0825	14.91	13.3686	17.5362	17.0897		-0.514889	-0.687391	-2.22879	1.93876	1.49231
miR-8799	-2.98502	12.8303	20.993	4.60971e-06	9.56514e-05		37	70	79	176	58		817.682	3470.23	2301.64	18793.5	15647.9		9.67716	11.7612	11.1691	14.198	13.9338		-2.47069	-0.38662	-0.978778	2.05017	1.78592
miR-200a	4.04923	12.2683	19.9626	7.89718e-06	0.000125477		206	171	262	6	0		4552.5	8477.29	7633.3	640.689	0		12.1528	13.0496	12.8983	9.32573	0		2.66749	3.56429	3.41301	-0.159536	-9.48527
miR-184	8.71069	10.8522	19.6434	9.33266e-06	0.000125477		85	35	114	0	0		1878.46	1735.12	3321.36	0	0		10.8761	10.7616	11.698	0	0		4.20895	4.0945	5.03084	-6.66715	-6.66715
miR-378	4.80602	11.6229	19.4033	1.05824e-05	0.000125477		158	75	185	2	0		3491.72	3718.11	5389.92	213.563	0		11.7701	11.8607	12.3963	7.74526	0		3.01565	3.10625	3.64183	-1.00923	-8.75449
let-7i-5p	3.87516	11.846	15.8812	6.74468e-05	0.000699761		224	76	204	2	2		4950.29	3767.68	5943.48	213.563	539.582		12.2736	11.8798	12.5373	7.74526	9.07837		1.57071	1.17697	1.83446	-2.95762	-1.62451
miR-10400-5p	-2.77751	11.7567	15.4036	8.68216e-05	0.000800688		68	42	7	85	30		1502.77	2082.14	203.943	9076.42	8093.74		10.5544	11.0245	7.67908	13.1481	12.9828		-0.5234	-0.0532201	-3.39869	2.0703	1.905
miR-31-5p	3.21282	12.2282	14.4269	0.000145707	0.00120937		250	111	288	9	1		5524.88	5502.8	8390.8	961.033	269.791		12.432	12.4262	13.0348	9.90994	8.08104		1.2552	1.24942	1.85798	-1.26685	-3.09575
miR-7704	-2.51051	12.3944	14.2201	0.000162626	0.00122709		71	61	56	150	27		1569.06	3024.06	1631.54	16017.2	7284.36		10.6166	11.5627	10.6729	13.9674	12.8308		-1.31349	-0.367346	-1.25719	2.03733	0.90069
miR-29a	3.02527	11.6331	11.2046	0.000815939	0.00564358		111	90	188	6	1		2453.04	4461.73	5477.33	640.689	269.791		11.2609	12.1237	12.4195	9.32573	8.08104		0.618757	1.48152	1.77733	-1.31646	-2.56115
miR-2861	-2.61546	10.354	10.7006	0.00107102	0.00683806		31	10	15	39	9		685.085	495.748	437.021	4164.48	2428.12		9.42224	8.95637	8.77486	12.0243	11.2462		-0.662548	-1.12842	-1.30993	1.93948	1.16143
miR-12034	-2.04325	12.2996	9.47163	0.00208673	0.0123713		171	40	48	137	18		3779.02	1982.99	1398.47	14629.1	4856.24		11.8842	10.9542	10.4507	13.8366	12.2459		0.00985693	-0.920129	-1.42366	1.96233	0.371602
miR-10161-5p	-2.44093	10.2894	9.16051	0.00247294	0.0134114		0	0	65	15	21		0	0	1893.76	1601.72	5665.62		0	0	10.8878	10.6463	12.4683		-6.80048	-6.80048	4.08732	3.84583	5.6678
miR-2895	3.47218	10.4807	9.0792	0.00258533	0.0134114		94	18	67	2	0		2077.35	892.346	1952.03	213.563	0		11.0212	9.80308	10.9315	7.74526	0		3.12101	1.90286	3.03129	-0.154954	-7.90021
miR-200b	2.81264	10.9906	8.40999	0.00373164	0.0182192		107	22	131	5	0		2364.65	1090.65	3816.65	533.907	0		11.208	10.0923	11.8985	9.06314	0		2.75563	1.6399	3.44608	0.610761	-8.45238
miR-4492	-2.14494	10.7959	7.88949	0.00497229	0.0228845		58	24	11	37	16		1281.77	1189.79	320.482	3950.91	4316.66		10.325	10.2177	8.32859	11.9483	12.076		-0.254096	-0.361435	-2.25055	1.36919	1.49689
miR-222-3p	2.63221	11.0291	7.79516	0.00523862	0.0228845		83	45	122	6	0		1834.26	2230.87	3554.44	640.689	0		10.8418	11.124	11.7958	9.32573	0		2.2243	2.50657	3.17834	0.708261	-8.61747
miR-1469	-1.75048	12.5951	7.29092	0.0069304	0.0287612		95	124	71	133	32		2099.45	6147.27	2068.57	14201.9	8633.32		11.0365	12.586	11.0151	13.7939	13.0759		-1.26498	0.2845	-1.28635	1.49244	0.774401
miR-93	2.55169	10.9589	6.88932	0.00867121	0.0342719		109	35	102	3	2		2408.85	1735.12	2971.74	320.344	539.582		11.2347	10.7616	11.5376	8.32798	9.07837		1.04667	0.573589	1.34952	-1.86008	-1.10969
miR-1287-5p	-2.08006	10.273	6.65318	0.00989788	0.0368256		32	13	25	21	14		707.184	644.472	728.368	2242.41	3777.08		9.46798	9.33421	9.5105	11.1315	11.8834		-0.797541	-0.931311	-0.755019	0.865956	1.61791
miR-9901	-1.3279	15.5211	6.59881	0.0102047	0.0368256		1283	775	754	865	207		28353.7	38420.5	21967.6	92365.9	55846.8		14.7913	15.2296	14.4232	16.4951	15.7692		-0.550377	-0.112051	-0.918522	1.15341	0.427537
miR-24-3p	2.17291	10.7329	5.18748	0.0227502	0.0786778		91	40	67	5	1		2011.05	1982.99	1952.03	533.907	269.791		10.9745	10.9542	10.9315	9.06314	8.08104		0.97359	0.953326	0.930631	-0.93772	-1.91983
miR-200c	2.01172	10.8716	4.91024	0.026698	0.0886373		100	21	108	8	0		2209.95	1041.07	3146.55	854.251	0		11.1105	10.0252	11.62	9.7402	0		2.61127	1.52606	3.12083	1.24102	-8.49918
miR-9056	-1.50457	11.057	4.07154	0.0436115	0.137162		77	31	35	31	18		1701.66	1536.82	1019.72	3310.22	4856.24		10.7336	10.5867	9.99536	11.6931	12.2459		-0.31736	-0.464267	-1.05557	0.642213	1.19499
miR-125b-5p	1.56149	11.8171	4.03298	0.044619	0.137162		330	55	95	18	3		7292.84	2726.61	2767.8	1922.07	809.374		12.8325	11.4134	11.435	10.9092	9.66244		1.58195	0.16291	0.184531	-0.341321	-1.58807
let-7d	2.78214	9.0979	3.8127	0.0508654	0.15078		19	8	27	1	0		419.891	396.598	786.637	106.781	0		8.7173	8.63517	9.62139	6.75196	0		1.97214	1.89	2.87622	0.00680046	-6.74516
miR-25	1.62812	11.1805	3.7394	0.0531434	0.1521		121	56	91	12	1		2674.04	2776.19	2651.26	1281.38	269.791		11.3853	11.4394	11.373	10.3246	8.08104		0.864664	0.918729	0.852326	-0.196075	-2.43964
miR-6414	-1.39604	10.5803	3.18791	0.0741847	0.205244		42	15	49	26	10		928.179	743.622	1427.6	2776.32	2697.91		9.85981	9.54036	10.4804	11.4395	11.3982		-0.683828	-1.00328	-0.0632529	0.895836	0.854522
miR-23a	1.14172	12.816	2.82489	0.0928132	0.239731		375	153	341	57	5		8287.31	7584.94	9934.94	6086.54	1348.96		13.0169	12.8891	13.2784	12.5716	10.3987		0.585912	0.458161	0.847489	0.140693	-2.03225
miR-191	1.77078	9.90479	2.80428	0.0940128	0.239731		40	30	27	3	1		883.98	1487.24	786.637	320.344	269.791		9.7895	10.5394	9.62139	8.32798	8.08104		0.517642	1.26754	0.349529	-0.943883	-1.19082
miR-92a-3p	1.23716	12.0653	2.78224	0.0953149	0.239731		206	101	193	24	6		4552.5	5007.05	5623	2562.75	1618.75		12.1528	12.29	12.4574	11.324	10.6616		0.375605	0.51288	0.680227	-0.453112	-1.1156
miR-34b-5p	-1.42277	9.77813	2.67861	0.101704	0.248279		23	22	13	7	11		508.289	1090.65	378.751	747.47	2967.7		8.99234	10.0923	8.56891	9.5478	11.5356		-0.755052	0.344897	-1.17848	-0.199591	1.78823
miR-6240-3p	-0.730002	17.2211	2.52935	0.111746	0.264998		5144	2913	3618	1982	705		113680	144411	105409	211641	190203		16.7946	17.1398	16.6857	17.6913	17.5372		-0.375085	-0.0298803	-0.484057	0.52155	0.367472
miR-16b	-1.0709	12.0184	2.44697	0.117752	0.271484		145	63	105	44	32		3204.43	3123.21	3059.15	4698.38	8633.32		11.6463	11.6093	11.5794	12.1983	13.0759		-0.375516	-0.412541	-0.442432	0.176439	1.05405
miR-7847-3p	-1.25861	10.355	2.40329	0.12108	0.271612		52	23	23	11	14		1149.17	1140.22	670.099	1174.6	3777.08		10.1676	10.1564	9.39038	10.1992	11.8834		-0.191762	-0.203037	-0.969017	-0.160222	1.52404
miR-7975	1.1109	11.5822	2.0611	0.151101	0.330037		344	14	60	20	3		7602.23	694.047	1748.08	2135.63	809.374		12.8924	9.44097	10.7724	11.0611	9.66244		2.12653	-1.3249	0.00652126	0.295258	-1.10342
miR-103	1.36252	10.4395	2.00835	0.156435	0.332926		47	31	70	1	5		1038.68	1536.82	2039.43	106.781	1348.96		10.0219	10.5867	10.9947	6.75196	10.3987		0.271138	0.835888	1.24388	-2.99882	0.647915
miR-1285	-1.01657	11.4163	1.95785	0.161743	0.335617		40	73	70	28	22		883.98	3618.96	2039.43	2989.88	5935.41		9.7895	11.8218	10.9947	11.5464	12.5354		-1.54803	0.484229	-0.342871	0.208825	1.19785
miR-19b	1.09444	11.4525	1.88493	0.169775	0.34369		122	48	152	11	7		2696.14	2379.59	4428.48	1174.6	1888.54		11.3972	11.2171	12.1129	10.1992	10.8838		0.235168	0.0550566	0.950874	-0.96287	-0.278228
miR-653-3p	-0.768107	13.5704	1.61905	0.203224	0.40161		1024	76	117	26	118		22629.9	3767.68	3408.76	2776.32	31835.4		14.466	11.8798	11.7355	11.4395	14.9584		1.57017	-1.01599	-1.16038	-1.45636	2.06255
miR-221	0.822657	12.3435	1.36976	0.241854	0.462781		235	83	283	38	9		5193.38	4114.71	8245.13	4057.69	2428.12		12.3427	12.0069	13.0095	11.9868	11.2462		0.224301	-0.111512	0.891065	-0.131636	-0.872218
miR-203a-3p	-0.64537	14.4119	1.31374	0.251718	0.462781		1115	342	411	317	81		24640.9	16954.6	11974.4	33849.7	21853.1		14.5888	14.0495	13.5478	15.0469	14.4156		0.259109	-0.280247	-0.781937	0.717179	0.085896
miR-146a	-0.925104	10.3129	1.28647	0.2567	0.462781		34	29	29	18	7		751.383	1437.67	844.907	1922.07	1888.54		9.55532	10.4905	9.72436	10.9092	10.8838		-0.757318	0.177877	-0.588286	0.596551	0.571177
miR-584	0.696316	13.7494	1.27587	0.258668	0.462781		681	481	300	104	31		15049.8	23845.5	8740.42	11105.3	8363.53		13.8775	14.5415	13.0937	13.4391	13.0301		0.28118	0.945119	-0.502717	-0.157282	-0.5663
miR-5787	0.942249	10.6633	1.23267	0.266888	0.462781		62	26	83	14	0		1370.17	1288.94	2418.18	1494.94	0		10.4212	10.3331	11.2403	10.5468	0		1.91291	1.82481	2.73202	2.03855	-8.50828
miR-5119	-0.632213	14.2763	1.22884	0.267633	0.462781		558	405	592	184	118		12331.5	20077.8	17247.8	19647.8	31835.4		13.5902	14.2934	14.0742	14.2622	14.9584		-0.645482	0.0577225	-0.161457	0.0264904	0.722726
miR-100	1.02588	9.61532	1.04445	0.306788	0.519661		8	30	29	6	0		176.796	1487.24	844.907	640.689	0		7.47408	10.5394	9.72436	9.32573	0		0.0613675	3.12668	2.31164	1.91302	-7.41271
miR-27b-3p	0.736662	11.6468	0.966048	0.325668	0.531025		157	61	134	27	4		3469.62	3024.06	3904.05	2883.1	1079.16		11.761	11.5627	11.9311	11.4939	10.077		0.39582	0.19759	0.565967	0.128746	-1.28812
miR-2462	-0.59396	13.4585	0.951614	0.329309	0.531025		484	98	449	98	69		10696.2	4858.33	13081.5	10464.6	18615.6		13.3849	12.2465	13.6753	13.3534	14.1843		0.0160408	-1.12236	0.30645	-0.0155348	0.815402
miR-5387	0.910647	10.0916	0.938396	0.332691	0.531025		52	33	22	6	2		1149.17	1635.97	640.964	640.689	539.582		10.1676	10.6768	9.32635	9.32573	9.07837		0.452658	0.961831	-0.388631	-0.38925	-0.636608
miR-9001	-0.667661	11.5836	0.860443	0.353615	0.553774		127	24	129	26	21		2806.64	1189.79	3758.38	2776.32	5665.62		11.4551	10.2177	11.8763	11.4395	12.4683		-0.0362345	-1.27367	0.384903	-0.051899	0.976896
miR-9002	-0.739264	10.367	0.806281	0.369222	0.567508		73	32	5	11	10		1613.26	1586.39	145.674	1174.6	2697.91		10.6567	10.6324	7.19647	10.1992	11.3982		0.640079	0.615862	-2.82012	0.182595	1.38158
miR-1246	-0.440166	15.4645	0.710667	0.399222	0.602463		2737	780	668	651	139		60486.3	38668.3	19462	69514.7	37501		15.8843	15.2389	14.2484	16.0851	15.1947		0.554061	-0.0913827	-1.08184	0.754767	-0.135606
miR-4330	-0.559129	11.9313	0.645638	0.421676	0.624985		77	126	81	44	20		1701.66	6246.42	2359.91	4698.38	5395.82		10.7336	12.609	11.2051	12.1983	12.3979		-1.0952	0.780265	-0.623651	0.369475	0.569115
miR-8991	0.429465	14.7845	0.581512	0.44572	0.649031		1527	582	1068	154	112		33745.9	28852.5	31115.9	16444.3	30216.6		15.0425	14.8165	14.9254	14.0054	14.8831		0.307903	0.0818934	0.190843	-0.729175	0.148536
miR-205	-0.460642	12.9467	0.527429	0.46769	0.66928		249	141	278	112	25		5502.78	6990.04	8099.45	11959.5	6744.78		12.4262	12.7713	12.9838	13.546	12.7198		-0.463203	-0.118117	0.0943774	0.656583	-0.16964
miR-23b-3p	-0.436741	13.0005	0.477927	0.489363	0.681191		341	202	138	117	25		7535.93	10014.1	4020.59	12493.4	6744.78		12.8798	13.2899	11.9736	13.609	12.7198		-0.0146324	0.395496	-0.920843	0.714603	-0.174624
miR-6731	0.534719	11.2179	0.471219	0.492427	0.681191		91	75	63	21	4		2011.05	3718.11	1835.49	2242.41	1079.16		10.9745	11.8607	10.8427	11.1315	10.077		-0.00283444	0.883453	-0.134555	0.154189	-0.900253
let-7b	-0.386256	12.9206	0.364152	0.546209	0.730399		251	144	290	63	44		5546.98	7138.77	8449.07	6727.23	11870.8		12.4377	12.8017	13.0447	12.716	13.5353		-0.469338	-0.105422	0.137664	-0.191072	0.628169
miR-2340	-0.495391	10.1378	0.350046	0.554087	0.730399		29	21	39	18	2		640.886	1041.07	1136.25	1922.07	539.582		9.32617	10.0252	10.1513	10.9092	9.07837		-0.57189	0.127175	0.253277	1.01113	-0.819692
miR-2285d	0.42562	11.869	0.348986	0.554687	0.730399		164	53	184	37	6		3624.32	2627.46	5360.79	3950.91	1618.75		11.8239	11.36	12.3885	11.9483	10.6616		0.187435	-0.276453	0.752042	0.311879	-0.974904
let-7f	0.543749	10.0166	0.334195	0.563199	0.730399		55	15	36	4	4		1215.47	743.622	1048.85	427.126	1079.16		10.2485	9.54036	10.036	8.74189	10.077		0.519739	-0.188385	0.307218	-0.986859	0.348287
miR-12179-5p	-0.341898	13.298	0.303867	0.581468	0.74249		439	181	308	84	54		9701.68	8973.04	8973.49	8969.64	14568.7		13.2442	13.1315	13.1316	13.131	13.8307		-0.0496332	-0.16226	-0.162186	-0.162806	0.536885
miR-2904	0.330359	12.885	0.256523	0.612519	0.770289		282	212	247	81	14		6232.06	10509.9	7196.28	8649.3	3777.08		12.6057	13.3596	12.8132	13.0785	11.8834		-0.14238	0.611488	0.0651308	0.330429	-0.864668
let-7a-5p	0.308543	12.7858	0.218984	0.639815	0.792606		373	106	297	63	19		8243.11	5254.93	8653.01	6727.23	5126.03		13.0091	12.3597	13.0792	12.716	12.3239		0.311559	-0.337861	0.381563	0.018421	-0.373682
miR-22-3p	-0.321527	11.801	0.204897	0.650797	0.794355		141	58	131	32	18		3116.03	2875.34	3816.65	3417.01	4856.24		11.606	11.49	11.8985	11.7389	12.2459		-0.189904	-0.305843	0.102608	-0.0569214	0.450061
miR-2887	0.25534	13.8576	0.180311	0.671106	0.807273		655	381	470	127	47		14475.2	18888	13693.3	13561.2	12680.2		13.8214	14.2053	13.7413	13.7273	13.6304		-0.00373737	0.380128	-0.0838402	-0.0978222	-0.194728
miR-99a-5p	-0.306724	10.6971	0.148343	0.700123	0.830146		67	39	37	19	6		1480.67	1933.42	1077.98	2028.85	1618.75		10.533	10.9177	10.0755	10.9872	10.6616		-0.101966	0.282712	-0.559512	0.352184	0.0265819
miR-143	-0.278374	10.8211	0.127866	0.720655	0.842456		54	44	51	27	3		1193.37	2181.29	1485.87	2883.1	809.374		10.222	11.0916	10.5381	11.4939	9.66244		-0.379577	0.490012	-0.0635518	0.892289	-0.939172
let-7c	0.258187	11.4558	0.116002	0.733411	0.84546		319	13	21	15	12		7049.74	644.472	611.829	1601.72	3237.49		12.7836	9.33421	9.25934	10.6463	11.6611		2.04665	-1.40269	-1.47756	-0.0905974	0.924202
miR-519d	-0.255089	10.9219	0.106869	0.743737	0.845619		114	25	50	19	8		2519.34	1239.37	1456.74	2028.85	2158.33		11.2994	10.2766	10.5095	10.9872	11.0764		0.469605	-0.553245	-0.320285	0.157356	0.246569
miR-26a	-0.18825	10.8707	0.0566679	0.811842	0.899703		69	23	86	15	9		1524.87	1140.22	2505.59	1601.72	2428.12		10.5754	10.1564	11.2915	10.6463	11.2462		-0.207749	-0.6268	0.508346	-0.136854	0.463057
miR-9127	-0.182457	10.9567	0.0559686	0.812985	0.899703		76	58	33	27	4		1679.56	2875.34	961.446	2883.1	1079.16		10.7147	11.49	9.91056	11.4939	10.077		-0.0225212	0.752768	-0.826688	0.756655	-0.660214
miR-11972	-0.163086	11.3293	0.0485823	0.825549	0.901586		126	64	39	37	4		2784.54	3172.79	1136.25	3950.91	1079.16		11.4437	11.632	10.1513	11.9483	10.077		0.393252	0.581501	-0.899149	0.897848	-0.973452
miR-4335	0.10345	13.318	0.0273428	0.868663	0.936351		487	179	392	92	35		10762.5	8873.89	11420.8	9823.89	9442.69		13.3939	13.1155	13.4795	13.2622	13.2051		0.102608	-0.175734	0.188257	-0.0290206	-0.0861111
miR-7049-3p	-0.0427244	17.7376	0.00910739	0.923971	0.981812		10365	4137	7340	1631	1005		229061	205091	213849	174161	271140		17.8054	17.6459	17.7062	17.4101	18.0487		0.0821246	-0.0773455	-0.0170175	-0.31319	0.325428
miR-9115	-0.0647447	9.72809	0.00521539	0.942429	0.981812		28	27	13	11	1		618.786	1338.52	378.751	1174.6	269.791		9.27563	10.3875	8.56891	10.1992	8.08104		-0.0268236	1.08505	-0.733539	0.896726	-1.22141
miR-6082	0.048248	11.9162	0.00453234	0.946325	0.981812		209	113	56	14	24		4618.8	5601.95	1631.54	1494.94	6474.99		12.1736	12.452	10.6729	10.5468	12.6609		0.472371	0.750728	-1.02834	-1.15441	0.959642
miR-4488	0.012841	10.9771	0.000268827	0.986919	0.989095		171	37	5	14	9		3779.02	1834.27	145.674	1494.94	2428.12		11.8842	10.8418	7.19647	10.5468	11.2462		1.54108	0.49868	-3.14663	0.203742	0.903124
miR-7684	-0.0136191	10.4064	0.000265069	0.98701	0.989095		55	15	60	13	4		1215.47	743.622	1748.08	1388.16	1079.16		10.2485	9.54036	10.7724	10.44	10.077		0.0328349	-0.675289	0.55673	0.224342	-0.138618
miR-9796	-0.0118484	10.4023	0.000186803	0.989095	0.989095		67	32	28	8	7		1480.67	1586.39	815.772	854.251	1888.54		10.533	10.6324	9.67379	9.7402	10.8838		0.240353	0.339791	-0.618862	-0.552448	0.591166

## Sheet: 9. SOTA DA miRNAs + clusters
All miRNA identified	All miRNA nomen.		Unique DA miRNA P<0.01 (63)		SOTA_clusters	Cluster 1 (11 miRNAs)(A)	Cluster 2 (14 miRNAs) (B)	Cluster 3 (6 miRNAs) (E)	Cluster 4 (6 miRNAs) (E)	Cluster 5 (8 miRNAs) (E)	Cluster 4 (6 miRNAs) (D)	Cluster 6 (18 miRBAs) C
bta-let-7a-5p	let-7a-5p		miR-34b-5p			hsa-miR-200c	hsa-miR-184	miR-7975	hsa-miR-143	miR-4488	hsa-miR-143	hsa-miR-34b-5p
bta-let-7b	let-7b		miR-1469			hsa-miR-378	hsa-miR-21-5p	miR-9115	hsa-miR-6731	miR-584	hsa-miR-6731	hsa-miR-1469
miR-let-7c	let-7c		miR-4488			hsa-miR-200b	let-7i-5p	miR-8991	hsa-miR-1246	miR-4335	hsa-miR-1246	hsa-miR-10161-5p
bta-let-7d	let-7d		miR-143			hsa-miR-222-3p	hsa-miR-31-5p	miR-7049-3p	hsa-miR-11972	let-7c	hsa-miR-11972	hsa-miR-3168
bta-let-7f	let-7f		miR-200c			let-7d	hsa-miR-24-3p	miR-2285d	hsa-miR-9127	miR-653-3p	hsa-miR-9127	hsa-miR-7704
bta-let-7i-5p	let-7i-5p		miR-7975			hsa-miR-200a	hsa-miR-25	miR-9001	let-7a-5p	miR-5387	let-7a-5p	hsa-miR-8799
bta-miR-100	miR-100		miR-584			hsa-miR-29a	hsa-miR-19b			miR-12179-5p		hsa-miR-2861
bta-miR-10161-5p	miR-10161-5p		miR-184			hsa-miR-2895	hsa-miR-92a-3p			miR-519d		hsa-miR-1287-5p
bta-miR-103	miR-103		miR-21-5p			hsa-miR-125b-5p	hsa-miR-93					hsa-miR-6240-3p
hsa-miR-10400-5p	miR-10400-5p		miR-378			hsa-miR-23a	hsa-miR-221					hsa-miR-11975
bta-miR-11972	miR-11972		miR-200b			hsa-miR-2904	hsa-miR-103					hsa-miR-10400-5p
bta-miR-11975	miR-11975		let-7i-5p				hsa-miR-191					hsa-miR-9901
bta-miR-12034	miR-12034		miR-31-5p				hsa-miR-4330					hsa-miR-7847-3p
mmu-miR-12179-5p	miR-12179-5p		miR-222-3p				hsa-miR-1285					hsa-miR-12034
bta-miR-1246	miR-1246		miR-10161-5p									hsa-miR-6414
bta-miR-125b	miR-125b-5p		let-7d									hsa-miR-4492
ssc-miR-1285	miR-1285		miR-3168									hsa-miR-9056
hsa-miR-1287-5p	miR-1287-5p		miR-7704									hsa-miR-5119
bta-miR-143	miR-143		miR-8799
hsa-miR-1469	miR-1469		miR-24-3p
hsa-miR-146a	miR-146a		miR-200a
eca-miR-16	miR-16b		miR-2861
bta-miR-184	miR-184		miR-1287-5p
bta-miR-191	miR-191		miR-25
bta-miR-19b	miR-19b		miR-6240-3p
bta-miR-200a	miR-200a		miR-29a
ssc-miR-200b	miR-200b		miR-19b
bta-miR-200c	miR-200c		miR-11975
hsa-miR-203a-3p	miR-203a-3p		miR-10400-5p
bta-miR-205	miR-205		miR-9901
bta-miR-21-5p	miR-21-5p		miR-7847-3p
bta-miR-22-3p	miR-22-3p		miR-92a-3p
bta-miR-221	miR-221		miR-4335
bta-miR-222	miR-222-3p		miR-93
bta-miR-2285d	miR-2285d		miR-221
bta-miR-2340	miR-2340		miR-9115
bta-miR-23a	miR-23a		miR-12034
hsa-miR-23b-3p	miR-23b-3p		miR-6414
bta-miR-24-3p	miR-24-3p		miR-103
bta-miR-2462	miR-2462		miR-2895
bta-miR-25	miR-25		miR-4492
bta-miR-26a	miR-26a		miR-9056
bta-miR-27b	miR-27b-3p		miR-5119
mmu-miR-2861	miR-2861		miR-125b-5p
bta-miR-2887	miR-2887		miR-23a
bta-miR-2895	miR-2895		miR-191
bta-miR-2904	miR-2904		let-7c
bta-miR-29a	miR-29a		let-7a-5p
bta-miR-31	miR-31-5p		miR-653-3p
hsa-miR-3168	miR-3168		miR-8991
eca-miR-34b-5p	miR-34b-5p		miR-2904
bta-miR-378	miR-378		miR-4330
hsa-miR-4330	miR-4330		miR-5387
ssc-miR-4335	miR-4335		miR-6731
hsa-miR-4488	miR-4488		miR-7049-3p
hsa-miR-4492	miR-4492		miR-1246
mmu-miR-5119	miR-5119		miR-11972
hsa-miR-519d	miR-519d		miR-9127
miR-5387	miR-5387		miR-12179-5p
hsa-miR-5787	miR-5787		miR-2285d
miR-584	miR-584		miR-519d
hsa-miR-6082	miR-6082		miR-9001
mmu-miR-6414	miR-6414		miR-1285
mmu-miR-653-3p	miR-653-3p
hsa-miR-6731	miR-6731
mmu-miR-7049-3p	miR-7049-3p
mmu-miR-7684	miR-7684
hsa-miR-7704	miR-7704
hsa-miR-7847-3p	miR-7847-3p
hsa-miR-7975	miR-7975
miR-8799	miR-8799
eca-miR-8991	miR-8991
eca-miR-9001	miR-9001
eca-miR-9002	miR-9002
eca-miR-9056	miR-9056
eca-miR-9115	miR-9115
eca-miR-9127	miR-9127
bta-miR-92a	miR-92a-3p
eca-miR-93	miR-93
ssc-miR-9796	miR-9796
hsa-miR-9901	miR-9901
bta-miR-99a-5p	miR-99a-5p
mmu-miR-6240-3p	miR-6240-3p

## Sheet: 10. TG of DA miRNAs
SOTA DA miRNAs used for TG in MIENTURNET	A	B	C	D	C		TG for DA miRNAs found in MIENTURNET	A	B	C	D	E
	hsa-miR-200c	hsa-miR-184	hsa-miR-34b-5p	hsa-miR-143	hsa-miR-7975			SMC6	RASA1	ABL1	ANXA4	ABCG8
	hsa-miR-378	hsa-miR-21-5p	hsa-miR-1469	hsa-miR-6731	hsa-miR-9115			BMF	FOXP3	ADAMTSL1	ARHGAP15	ACVR1
	hsa-miR-200b	let-7i-5p	hsa-miR-10161-5p	hsa-miR-1246	hsa-miR-8991			FAT1	GTF2E1	ADCY5	AXIN2	ACVRL1
	hsa-miR-222-3p	hsa-miR-31-5p	hsa-miR-3168	hsa-miR-11972	hsa-miR-7049-3p			NDC1	NOP56	AGBL5	CEP162	AMPD3
	let-7d	hsa-miR-24-3p	hsa-miR-7704	hsa-miR-9127	hsa-miR-2285d			CASC3	RHOT2	AIFM2	CHD7	ANKLE1
	hsa-miR-200a	hsa-miR-25	hsa-miR-8799	let-7a-5p	hsa-miR-9001			MEGF9	RPS7	AKT1S1	CKS2	ANXA4
	hsa-miR-29a	hsa-miR-19b	hsa-miR-2861		hsa-miR-143			SORT1	RSPRY1		CRADD	APOBEC4
	hsa-miR-2895	hsa-miR-92a-3p	hsa-miR-1287-5p		hsa-miR-6731			IRS4	ATAD3A	ANKRD13B	DGS2	ARHGAP15
	hsa-miR-125b-5p	hsa-miR-93	hsa-miR-6240-3p		hsa-miR-1246			SRRM2	DNAJB12	ANKRD24	DYRK1A	ARHGAP18
	hsa-miR-23a	hsa-miR-221	hsa-miR-11975		hsa-miR-11972			PRDM1	GTF3C2	ANKRD42	GPATCH11	ARPC1B
	hsa-miR-2904	hsa-miR-103	hsa-miR-10400-5p		hsa-miR-9127			SMC2	ABCB9	ANXA6	HTR7	AXIN2
		hsa-miR-191	hsa-miR-9901		let-7a-5p			UBR7	APPL1	AP1S1	KIAA0895	B3GNT7
		hsa-miR-4330	hsa-miR-7847-3p		hsa-miR-4488			ZMYND11	ICAM1	AP1S3	MED4	CASZ1
		hsa-miR-1285	hsa-miR-12034		hsa-miR-584			KPNB1	NEK6	APAF1	PIM1	CBARP
			hsa-miR-6414		hsa-miR-4335			PPM1H	TUBGCP2	ARC	PRKAR1A	CEP162
			hsa-miR-4492		let-7c			SCARB2	ZFYVE16	AREL1	PTPRD	CERS1
			hsa-miR-9056		hsa-miR-653-3p			GANAB	FAF1	ARHGAP35	RRP8	CHD7
			hsa-miR-5119		hsa-miR-5387			PCBP2	IL1B	ARHGAP40	SRRT	CILP2
					hsa-miR-12179-5p			STOX2	MYC	ARHGEF18	TAPBP	CKS2
					hsa-miR-519d			VCL	NIPSNAP2	ARIH2	TMBIM4	CLDN1
								BBC3	OGFR	ARL2	ZNF480	CLTA
								C2orf88	RNF103	ASNA1	ZNF502	CRADD
								CDKL5	ALMS1	ATMIN	ZNF763	CS
								EPO	COX20	ATP1B4	USP48	CSNK1G1
								ETS1	ELP1	ATP5F1	CALM2	DGCR8
								Fas	GATA3	ATP6V1F	MSH3	DGS2
								FBXO38	PROSER1	ATP8B1	PYGO1	DIO2
								HOTTIP	SCAF11	ATP8B2	SHOX2	DYRK1A
								ICAM2	VPS54	ATRN	ADCY9	ELOF1
								LTV1	CCAR1	AXIN2	GSK3B	F8A2
								PTH1R	EDRF1	BAP1	MPP2	F8A3
								RNF215	PRKCE	BARX2	ZNF85	FAM109A
								SCNN1A	CDK1	BCAS3	CBX3	FAM196B
								SFRP5	DTL	BCL7B	CTC1	FARSA
								SMIM8	NCSTN	BICDL1	NFIB	FREM1
								ABTB1	NEMP1	BMP8A	BRI3BP	FSTL1
								ADAM1A	RP2	BSCL2	RORA	FXYD1
								ALOX5	HDAC1	BTG2	SKIL	G6PC3
								CABYR	AURKB	BTRC	AKR7A2	GDE1
								CCDC124	ILF2	C11orf84	CREBRF	GMEB2
								CD320	USP10	C17orf102	PLAGL2	GNB2
								CLDN23	ESYT2	C1orf116	GDE1	GPATCH11
								DAXX	NTPCR	C1orf174	LMNB2	GULP1
								DERA	SACM1L	C1orf226	TAOK1	HOXD12
								DIRAS3	SESN1	C8orf58		HS6ST1
								ENPEP	TP63	CACNA1C		HTR7
								FES	TBL1X	CAMKK2		KBTBD8
								GALNT18	PEAK3	CAMSAP2		KDELC2
								GAS5	TLR3	CASKIN2		KIAA0895
								JTB	MYCBP2	CAV1		LILRB2
								MAN1B1	MYEF2	CBL		LSP1
								MGAT4B	TAF1	CCBE1		MAP1S
								MMP26	ZC3H18	CCDC93		MAPK8IP2
								MROH8	PER2	CCNE2		MED4
								NEU1	NFKB1	CD274		MEN1
								PCDHGB2	TIAM1	CDC37		MIA3
								PIGF	INSIG1	CDCA8		MIB2
								POLD2	E2F2	CDK19		MRPS25
								PRKRA	IRAK1	CDK6		MSI1
								PTOV1	MORC3	CDS2		MYOZ3
								RNASEH2A	LIPG	CENPO		NCKAP5L
								SDHB	EPHA7	CEP57L1		NDOR1
								SKIV2L	MEF2C	CES2		NFATC3
								SV2A	CYP4V2	CHAC1		NPBWR1
								UBIAD1	DDHD2	CLCN6		NRL
								YLPM1	HECTD1	CLPSL1		NSL1
								ZFYVE1	PA2G4	CNOT4		OPHN1
								ZW10	TTLL7	COL1A1		PAX2
								TMEM2	ABCD3	COLCA1		PCDHB2
								ANGPT2	ACD	COMMD5		PIM1
								ATP11B	ADGRG2	COX6B1		PPP1R14C
								AUTS2	AKT2	CPNE5		PRKAR1A
								CDRT4	ALG5	CPSF7		PRSS8
								CEP250	APOBEC3C	CREBL2		PTPRD
								CSAG1	APOLD1	CRIM1		RASD1
								DRAM2	ARL17B	CSDC2		RBM3
								EXOSC1	ATP2B4	CSF1		RIMKLB
								HERC4	ATP5B	CTDSP1		RPS21
								HOXA13	BRCA1	CTNNB1		RRP8
								INPP4B	BTBD7	CXorf38		SALL4
								KIAA0141	CASC10	CYP27B1		SARS
								MEA1	CASC2	CYP2B6		SDHD
								PDXDC1	CCDC34	CYP7B1		SEC31A
								PSMB1	CCDC57	CYTH2		SFT2D3
								RFC1	CCT6P1	DAO		SH2D1A
								S100A8	CKMT1B	DBNDD2		SIGLEC12
								SART1	COX4I1	DMRT2		SIX5
								SUGP2	CRBN	DMTN		SLC12A5
								TEX10	DCAF10	DNAJC10		SLC2A11
								THAP3	DDX5	DTX3L		SLC35G3
								ULK3	DEDD2	EBI3		SLC5A12
								UROD	DHRS7B	EDA2R		SMOX
								ACSS1	DMD	EFNB1		SOWAHB
								AHRR	DND1	EGFR		SPOUT1
								B4GALT3	DNPH1	EIF4EBP1		SRRT
								CORO1A	DUSP11	ELK1		SRSF11
								COX7C	EHBP1	EMB		STEAP3
								DHX38	EXOSC5	EPM2AIP1		STMN3
								FBXL18	EXOSC8	ESCO2		STX1A
								FGFR2	EZR	ESRRG		STYK1
								ILVBL	FAM20C	ESS2		TACC3
								KCNS3	FAM69B	ETF1		TAPBP
								KIF4A	FASLG	EVI5L		TBC1D28
								LBX2	FLNA	FAM109A		TMBIM4
								LSM14B	GARNL3	FAM241A		TOX4
								NES	GCHFR	FAM84B		TYRP1
								NSMF	GLYR1	FAM89A		UBB
								NSUN5	GNAQ	FARSA		VGF
								PHRF1	GOLGA4	FBXO48		VPS51
								PKP2	GPX3	FERMT2		WSCD1
								RNF144A	HAUS1	FGF19		WWP2
								SIRT7	HBB	FGFR1		ZIC4
								SLC25A10	HBQ1	FHDC1		ZNF398
								SUPT6H	HELQ	FIBCD1		ZNF480
								TANGO6	HNRNPLL	FLYWCH1		ZNF502
								TIMM23	HPS5	FN3KRP		ZNF543
								TP53	HS3ST3A1	FOXJ2		ZNF606
								UHRF2	IFT172	FRAT2		ZNF763
								YY1AP1	IPP	G6PC3		BARHL1
								C19orf54	ITGA5	GAS7		LRAT
								CAST	JADE3	GBP4		MYH11
								DYNC2H1	KANSL3	GDE1		RXRB
								EHMT1	KHNYN	GDI1		SCN2B
								FAM214A	KIAA0100	GDPGP1		CNDP1
								HMGA1	KLHL15	GLCCI1		GNAI2
								HSPBP1	KPTN	GMNN		ADCY9
								KIF24	KRIT1	GNB1		ARGFX
								LSS	LSM7	GNG12		ATG2A
								MAP3K11	LXN	GOLIM4		ATP6AP1
								MMP1	MAP3K6	GPR137C		BUB1
								PAM	MBNL1	GPR156		C8orf33
								PIAS3	MCCD1	GPS1		CALM2
								PKM	MEN1	GPX7		CD164
								SDHA	MOAP1	GRAMD1B		CLU
								SEPT11	MRAP2	GRHL2		COX10
								SLC7A6	MRPL27	GRK6		CTXN1
								SPHK1	MRPS22	GRK7		CYLD
								WDR11	NFE2L1	GTF2F1		DBN1
								ZFYVE16	NOTUM	GZMM		DDX39B
								AHSA1	NPC2	H2AFX		EIF1
								CCNJ	PCSK1N	HAVCR1		ENTPD5
								CDKN2D	PHOSPHO2	HDGFL2		EVI5L
								DDX50	PRPF39	HIC2		FAM53C
								DKK2	PSMG3	HIGD2A		GALNT10
								GLI1	PYM1	HIPK1		GSK3B
								GTF3C5	RASGRP3	HIRIP3		H2AFX
								KMT2D	RCN3	HIST2H2AA3		IYD
								LTA4H	REV3L	HIST2H2AA4		KIAA0930
								MED1	RFFL	HLA-B		MPP2
								NRDC	RIOK1	HLA-DOA		MRPL44
								OAZ2	RTN4	HMOX1		MSH3
								PPAT	SCML1	HMX1		NEUROD2
								PPP1CA	SCYL2	HNF4A		OSMR
								PRDX4	SERPINI1	HP1BP3		OSTF1
								RNF10	SGK3	HPCAL1		PAPOLG
								THUMPD1	SHPRH	IFNAR1		POLR2F
								TP53BP2	Smad7	IFNLR1		PYGO1
								COL5A2	SOD3	INAFM1		QSOX2
								EIF3I	SRRT	INF2		RAD54L2
								EMD	SSFA2	INTS3		RBM20
								KRT7	STEAP3	IRF2BPL		RHOBTB3
								MCM3AP	STK25	ISLR2		RPL28
								NFS1	STXBP5	ISY1-RAB43		RUNX3
								PRDX2	SUMO3	ITGA11		SHISA2
								RABL6	TGFB1	ITPA		SHOX2
								SAP30L	TTC32	JADE2		SLC10A3
								SMO	TTC5	JOSD1		SLC10A7
								TXN	TXLNGY	KBTBD12		THSD4
								ALG3	TYMP	KCNE4		TRIM35
								ATP7B	TYMSOS	KCNH1		USP48
								BMPR1B	VCPIP1	KCNH2		WDR45B
								CDKN1C	VPS25	KCNJ11		ZNF34
								CEBPA	WNT5A	KCNQ5		ZNF644
								EIF3B	ZNF217	KCTD5		LONRF2
								EPB41L2	ZNF430	KDM6B		GABRB1
								HKR1	E2F3	KIAA0895L		FBXL20
								MYO19	NARF	KIF13A		BCL7A
								NSUN2	ZBTB8B	KIF23		SEPHS1
								PELI2	TNFRSF13C	KLHL30		EFNB1
								PLXNB2	HIST3H2BB	KLK4		ERCC1
								RBM10	LARS	KMT2B		RAB11B
								RPL29	NFAT5	KRR1		RAP2C
								RPS12	KIF18B	KSR2		SPPL3
								SLC35A4	LAMP2	KYAT3		TFAP4
								TNRC6B	NUBPL	LAMA5		TJAP1
								WDR6	PRKCA	LAMTOR3		ZC3H7B
								C15orf39	RNF2	LANCL1		ZNF85
								CHPF2	AP2B1	LAT2		CBX3
								COG5	DCP1A	LIMK1		CCDC71L
								DAG1	LRP6	LITAF		NDRG1
								HDGF	MATR3	LLPH		TSR1
								HK2	SASH1	LONP2		MKI67
								MMP13	SP1	LPCAT2		SBF1
								MUC1	ACAT2	LRRD1		FAM151B
								PABPC4	AGPAT2	LY6E		LYRM4
								PLA2G4F	AKAP9	LYZ		TXLNA
								PPRC1	ANKLE2	M6PR		SELENON
								RPL8	ASAH1	MAK		SIK1
								RPS3A	BAZ2B	MALT1		CTC1
								SLC19A1	BRF1	MAN1C1		RRP7A
								CD244	C1QTNF9	MAN2B2		TIMM10
								GDI2	CCDC181	MAP1S		FBRS
								MGMT	CCL20	MAP2		GPAT4
								SLC25A1	CCL3	MAP2K3		NFIB
								SMARCA4	CCL4	MAP3K7		RNF157
								SSSCA1	CCL8	MAP3K9		NF2
								TBC1D1	CCR1	MAP4		PARP15
								TNF	CDC42SE1	MAPK8IP3		ZFP14
								ATF5	CELSR1	MAPKAPK2		KANSL1
								AURKB	CHFR	MARVELD2		MSN
								DHX57	CHN1	MAST3		SHISA9
								DOCK5	CHST9	MDK		CALM3
								FBN1	CIRBP	MED16		CALR
								ND6	COL4A1	MEI1		EIF5AL1
								RBM15B	CYBRD1	MEIS3P1		RAB32
								RHOV	DACT3	MET		RORA
								SLC35A2	DAXX	MFAP2		DDX3X
								SMARCD2	DDRGK1	MFSD8		LAX1
								TAF15	DHCR24	MPL		SKIL
								THOP1	DHFRP1	MRPL12		TIAL1
								TMUB1	DOPEY2	MRPL44		SMC1A
								TSPAN13	DUSP10	MRPS18A		BRI3BP
								ZNF592	E4F1	MSI2		MRNIP
								CDK18	EDEM1	MTF2		AKR7A2
								ENO1	EXOC5	MTHFR		DR1
								HES1	FAM136A	MTMR12		FRK
								HID1	FAXDC2	MTRNR2L1		GLUL
								HOXD1	FILIP1L	MTSS1L		SPATA2
								LIN28A	FKBPL	MXI1		ZNF385A
								MROH1	FMOD	MXRA7		NFIX
								MUM1	GAS5	MYB		SULT1B1
								NGRN	GHITM	MYBL2		TNFRSF13C
								PLXNC1	GNPAT	MYCN		ONECUT3
								PTGES	HGH1	MYL12A		RAD51
								SEL1L	HIST1H2AB	MYO1C		CREBRF
								ZNF177	IFNR	MYRF		CBX6
								ZNF714	IL25	NAA40		NACC2
								CSRNP2	ISM2	NCAPH		RPL7L1
								ESRP2	KLC2	NCKAP5L		MAPKAPK5
								GCN1	LTBP1	NCOA4		UBN2
								GSS	MED9	NCR3LG1		PLAGL2
								HIPK2	MFSD1	NDEL1		SFT2D2
								HIST2H2BF	MGA	NDOR1		SKI
								MACF1	MRPL2	NDRG1		HDGF
								MARS	MSLN	NECTIN1		MIDN
								MTA2	MT1M	NEU3		TAOK1
								PARK7	MYO1D	NEURL4		FEM1A
								ZNF483	NADK	NIPAL3		LMNB2
								CENPP	NAE1	NKX2-2		CCND1
								DBNL	NAPRT	NLGN2		SLC7A5
								EPOR	NAV3	NME6		NACC1
								JAK2	NDST1	NMNAT1		CDKN1A
								MCM3	NETO2	NOP14		ZNF460
								MFHAS1	NR1H4	NPAP1
								SELE	NSD2	NRG2
								SLC37A4	PAN3	NT5C
								STN1	PARP9	NTSR1
								ACLY	PCK2	NUDT19
								BAG6	PDGFD	NUGGC
								CNGB1	PDHA2	NUP188
								CYP24A1	PDS5B	OPRK1
								DMWD	PDXK	ORC6
								GAB2	PEX19	PACS1
								MRTO4	PKDCC	PACSIN1
								NEBL	PLEKHH3	PARP11
								NRARP	POLR3B	PARVB
								PIK3CB	PSMA4	PCP4L1
								SPHAR	PSTPIP2	PDCL3
								TMEM9	PTGFR	PEAK1
								C17orf80	PUM3	PHLDA2
								CDKN2A	PURG	PIGW
								FAM84A	RABGAP1	PITPNA
								FUBP1	RASA3	PKM
								MYEF2	RHO	PLEC
								RNH1	RPL37A	PLXNA1
								RPS17	RPRD2	PLXNB1
								RSG1	RRP9	PNMA2
								TDG	SFXN1	PNMA8B
								TIMP3	SIRT2	PODXL
								TOP3A	SLC1A2	POLR2F
								UBAP2L	SNF8	POLR2J3
								CKAP2	SNX30	POM121C
								ELOB	SPATS2L	POTED
								EXOSC10	SPG11	POU2F3
								FAM174B	SPTLC3	POU3F1
								GLRX5	SULT2A1	POU3F3
								IARS	SV2A	POU4F1
								KRTAP5-9	TAP1	PPIB
								PFKM	TMEM160	PPP1R11
								POLE	TOM1L1	PPP1R12B
								RPL3	TPRN	PPP1R18
								TET2	TRAPPC11	PRAG1
								USP8	TRIB3	PRELID1
								APC	TRIM11	PRICKLE4
								FAM35A	UPF2	PROM2
								IRAK1	UQCC1	PRPS1
								MDN1	WDR19	PRR12
								RASAL2	WDR7	PSMD7
								RASGRP1	WFS1	PTAR1
								SEC14L3	ZMYND19	PTDSS2
								SEC24C	ZXDB	PTGES2
								TATDN2	OSBPL2	PTGES3L
								TCEAL1	ACADS	PTGS1
								TIPARP	ADRM1	PTMS
								VDAC1	AGO4	PTPN1
								EPHA7	AKAP8L	QPCT
								FPGS	APAF1	QTRT2
								GPRIN1	ARHGEF25	RAB32
								IKZF4	ASRGL1	RAB43
								KITLG	ATP11B	RAB6C
								MEPCE	ATP2A2	RAD54L2
								PCNT	AUNIP	RAP1GDS1
								POM121	AUTS2	RARS2
								RANBP10	BAHCC1	RASSF4
								RGS19	BCAT1	RBL1
								SERTAD4	BEX1	RBM22
								SNRPB	BMPR2	RBM24
								TRAP1	BRD8	RBM38
								ABCC4	C12orf57	RBMXL1
								KIF5C	CARM1	RBSN
								PAIP2	CASR	RC3H1
								PIP5K1A	CDC25A	RCAN2
								PLXDC1	CDK11A	REEP2
								RPS28	CEP57L1	RFX7
								SAPCD2	CHEK1	RGS12
								TNFSF10	CNTRL	RHOG
								ATP5B	COPS5	RNF4
								CCDC47	CPEB3	RNF40
								DGAT1	CSPG5	ROBO1
								GJA1	DDAH1	RPL28
								HMGCLL1	DENND5A	RPS19
								IFRD2	DLG1	RTBDN
								SLFN11	DUS1L	SAMD4B
								ARHGAP42	ECI2	SDF4
								C19orf12	EIF5	SEC62
								HEXIM1	ENOPH1	SERTAD2
								HNRNPK	EPM2A	SGO1
								NCKAP5L	EXOSC1	SGSM2
								RPS6KA1	FAM160B2	SHISA9
								RPS7	FAM46A	SHMT2
								SEMA4B	FBXO34	SHROOM2
								SRRT	FBXW7	SIPA1
								VCP	FNTB	SIRPA
								CGN	FOXD4	SLC10A3
								EZR	FOXD4L1	SLC22A12
								FLNA	FOXD4L4	SLC25A32
								IPO5	FOXD4L5	SLC2A13
								NTRK3	FUK	SLC2A8
								PIGQ	GAA	SLC30A5
								SAMD10	GABARAPL2	SLC36A2
								SMYD5	GUF1	SLC39A11
								VPS51	GYG1	SLC41A2
								AP1B1	H1FX	SNCG
								DUSP6	HEATR6	SNX17
								EHD1	HIPK3	SOCS7
								HNRNPH1	IFT46	SOWAHC
								MDH2	IK	SOX11
								MKKS	IL12A	SOX17
								SSX2IP	JMJD6	SPAM1
								STARD13	KANSL2	SPTBN2
								BCOR	KCNJ14	SPTLC3
								CASKIN2	KIAA0556	STAC
								IRF4	KIFAP3	SULT1B1
								KIT	KLHL42	SUMO2
								LYPLA1	LDAH	SUPT16H
								PDZD11	LIFR	SYNGR2
								PPP1R37	LRRC37A2	SYT2
								RPS2	MALSU1	TAF8
								SLC25A51	MOXD1	TAGLN
								ZNF131	MPG	TANK
								ZNF212	MRPL32	TAT
								ABCC1	MRPS24	TBC1D1
								CRTC1	MYL6	TBC1D25
								ERCC6L	NDUFB10	TCOF1
								HNRNPD	NPM1	TESPA1
								LUC7L3	NR0B2	TFPI
								MTMR4	NTF3	THY1
								NME2	NUP43	TIGAR
								OPRL1	OSMR	TIMM8B
								PSMC4	PCNX4	TMEM117
								THUMPD3	PKN1	TMEM151A
								VPS4B	PLAGL2	TMEM174
								FAM199X	PLAT	TMEM246
								GOLGA1	PLD1	TMEM254
								HSPD1	PLPP1	TMEM63C
								PDS5A	POGZ	TMOD2
								RBSN	PPP4R3B	TMPRSS6
								SLC9A3R2	PSMB1	TNFAIP2
								SPEN	PSMB6	TNIP3
								TCERG1	PSMC3	TOMM70
								UNG	PTGFRN	TRIM56
								UNKL	PTS	TRIM73
								ZNF236	PTX3	TRIM74
								CBFB	RAB11A	TRNT1
								CDH5	RAB7B	TROVE2
								CSTF2T	RHOBTB1	TRPC3
								FAM91A1	RMND5A	TSNARE1
								HMGN1	RNF111	TSTD2
								RUNX2	RNF123	TTPAL
								SH3BP5L	RPL11	TUBB4A
								TCOF1	RPL7L1	TVP23B
								TOM1	RPS25	U2AF2
								CSNK1G1	S100A8	UBALD2
								POMGNT1	S100P	UBB
								PTGS1	SAMD5	UBE2S
								ABCG2	SAP30BP	UBFD1
								APLN	SARS2	UBQLN1
								C1orf109	SCD5	UBQLN4
								HSPA14	SCLY	UBR3
								KLHL8	SERGEF	UFSP2
								PAN2	SLC25A38	ULBP2
								PBX2	SLC33A1	UPK3BL1
								RPL35A	SLMAP	UQCC3
								TACC2	SMAD7	URGCP-MRPS24
								ZEB2	SUCLG1	UTP18
								ARIH2	SURF6	VASN
								MMP2	TALDO1	VDR
								NLE1	TANC2	VIM
								PIK3CD	TEX10	VPS33A
								PIWIL1	TMEM147	VPS37C
								R3HDM2	TMEM161A	VTI1B
								RAP1GAP2	TRMT61A	VWA1
								RFWD3	TSPAN18	WNT10A
								ZFAND5	TTC7B	WRN
								LSM4	UBAC2	XBP1P1
								PRKAG1	UCK2	XPC
								SUV39H1	WDR18	XPO6
								ARID3B	WRNIP1	YKT6
								ILK	ZADH2	YY2
								LINS1	ZNF17	ZC3H11A
								SNX4	ZNF420	ZDBF2
								UBA6	AEN	ZDHHC18
								BCKDK	E2F1	ZFP42
								CCNE1	GGA2	ZMAT5
								GABRB3	PTAR1	ZNF100
								ICAM1	R3HDM4	ZNF141
								OGFOD1	SERTAD2	ZNF17
								STAT5A	AARS2	ZNF175
								SUN2	ACAT1	ZNF264
								UBA1	ACTL6A	ZNF280C
								YWHAG	APOBEC3F	ZNF467
								ZNF395	ARMCX3	ZNF488
								ARF3	ATP13A1	ZNF529
								HAUS8	ATP5J	ZNF546
								MESD	ATXN10	ZNF582
								NDOR1	BCS1L	ZNF611
								SS18	BDH2	ZNF763
								TRAT1	C15orf52	ZNF790
								USP9X	C5orf42	ZSCAN25
								BCL3	CAPRIN1	PAPD7
								COPZ1	CARS	PLD3
								CTDSP1	CCDC117	SOD2
								FBXO21	CCR7	TGIF1
								FRAT2	CD69	TRIM28
								MAK16	CEP85	ZSCAN29
								PPP6C	CMTM3	CCDC117
								RAF1	COG3	CHD4
								RPLP0	CORO1A	PKNOX1
								SPRTN	CPTP	RECK
								ZSWIM6	CYP7A1	ZNF500
								CEBPG	DCP2	FN3K
								CEP170	DEDD	LRP10
								CPSF6	DHX16	SIKE1
								EXOC7	EBP	STK35
								MATR3	EDC4	STMP1
								RIMS4	EIF3G	STYX
								TNKS1BP1	EIF3K	AGTPBP1
								C12orf65	EPM2AIP1	BCL2
								DKK3	ETFA	DLG5
								FZD4	FAH	PARD3
								GJB7	FAM3A	TMEM91
								KLC2	FAU	ABCF3
								LYPLA2	FGF11	CLU
								HIST2H4B	FGF12	MTDH
								HUWE1	FKBP1B	PDGFB
								NPTN	FOXO3	ANKRD40
								PEBP1	FTSJ1	BMP3
								STARD8	GNG7	CREB3L2
								EGFR	GPD1L	GABRB1
								ERBB3	GTF2A1	LLGL1
								PLEKHA8	HIST1H2AM	MYO18A
								PPP1R14C	HSPH1	NDUFA7
								RANBP2	IARS2	NFATC2IP
								TMEM101	IKZF1	PLCE1
								DERL2	IL18	SHISA6
								EDEM1	ITGB8	SLC25A16
								ETF1	JMY	TRAF6
								IPPK	KAZALD1	ANKRD33B
								NUP37	KCNC1	OR7D2
								TMEM136	MAGI1	PLEKHA2
								TMEM63C	MPP1	BBC3
								GOLGA8A	NBR1	CERS2
								MTMR12	NSMAF	CLDN4
								PCTP	NTHL1	CNNM3
								PRPS1L1	OSR1	PPP2R2A
								XPO6	PCGF6	TXK
								C2orf15	PDIA4	ANKS4B
								DDX21	PDLIM1	MGAT5
								DPP8	PFDN6	RGS6
								NCAPD2	PIK3AP1	ZDHHC24
								SSH2	PKNOX1	ZC3H7B
								CHMP3	PLOD3	IREB2
								DAZAP1	POLRMT	PMPCA
								OIP5	POR	RPH3AL
								TEF	PSMD5	TFAP4
								E2F7	PTPRJ	SERPINH1
								HBS1L	PYGL	SLC29A1
								RNF4	RHEB	TACO1
								SIK2	RNF144A	CDK2
								FASN	RPAIN	GRK2
								GALNT3	RPL39	SLC7A1
								GRINA	RRP12	ARHGAP1
								IGF2	SCAF8	DYRK3
								MORF4L1	SELENBP1	CTDNEP1
								PDIK1L	SGCB	POLR2E
								PPP2R1A	SLC52A2	PPIA
								THRAP3	SRSF5	TRAF7
								CREBBP	STUB1	DARS2
								HRH4	TAF5	HACE1
								LIF	TAOK2	SCML2
								RPL12	TDRP	ARL8A
								STRN3	TESK1	ATXN1L
								TMCC1	THAP12	EFHD2
								ZFP1	TNFRSF11B	EVI5
								DNAJB14	TOMM34	LILRA2
								EIF2S1	TRAF3IP1	PTBP2
								KIF3B	TSHZ3	SAR1B
								SPTBN2	UFSP2	SH3GLB1
								TLE3	UGDH	SNTB2
								VANGL1	UNC13B	WBP2
								ADRM1	VHL	ABCF1
								CIAPIN1	VRK1	FOXK2
								GNAI2	WRB	HIF1A
								MTF1	WWP1	PGBD4
								NOLC1	ZNF24	XRCC6
								NPM1	ZNF492	ATP5A1
								PABPC1	ZNF98	GIPC1
								UBE2N	ZXDA	NT5DC3
								AKT3	BCL2	SPCS3
								GRB10	EEF1A1	ZNF587
								LACTB	KIF2C	COL4A3BP
								PRRC2A	TOR1B	GPR107
								TARDBP	LONRF2	TEX261
								ARID3A	NDUFA7	ZFP69B
								CARHSP1	NFATC2IP	GLP2R
								MCM7	TNFAIP3	NCBP3
								OLA1	ABCA3	DDA1
								ZFYVE9	ABCB10	FADS6
								COIL	ACAA1	GLG1
								EIF4EBP1	ADNP	LYRM4
								EIF5	ADPGK	MRM3
								GRIN2A	AFDN	ORC4
								LYN	AHCYL1	STX4
								PACS2	AKAP7	TRAF1
								LUC7L2	AURKA	ZNF609
								RMND5A	BCAT2	CHMP1B
								RYBP	BCL7A	ERGIC1
								CDC27	BIN3	FBXW8
								GNAI3	CALD1	SLC35C2
								GOLGA8B	CD34	ADGRL1
								ISG20L2	CSTF3	NUP155
								PHF8	CWC27	SRF
								PLEKHG5	DDX56	TBC1D19
								C18orf25	DOCK10	PTPA
								IKZF2	EPHA4	PURA
								LIFR	FBXL17	C18orf32
								SEMA4C	FZD3	CBS
								SINHCAF	GDF5	DYNC1LI2
								SLC35G1	GLOD4	HOXC8
								TMED7	GSDMA	PPIC
								USP15	GSTP1	PPP6R1
								C8orf33	HACD4	RPL41
								EXO5	HEATR1	UNK
								NKIRAS2	HERC1	BRIX1
								CMTM4	HIST1H2BJ	CLN8
								HCFC1	HSPBP1	NPLOC4
								MXD1	IL4	ANP32E
								PTBP3	ITPR3	PHF19
								ANAPC16	KIF20A	PLXND1
								BCL2L13	KRTAP6-1	EBNA1BP2
								C1D	LDLRAP1	IGF1
								FOS	LY6G5B	SRSF1
								NUP93	METTL2A	TMEM109
								SHISA2	MMS19	ASB6
								BCL2L2	MTFP1	FSCN1
								DBN1	NEK1	LASP1
								EXTL3	NET1	MCL1
								FUS	NKX3-1	RAB11FIP4
								GDI1	PACSIN3	RAB5C
								NKRF	PIAS3	REST
								PIP4K2C	PKD2	REXO1
								BPTF	PLEKHA2	SLC27A1
								CAPRIN1	PLEKHB1	ZNF317
								EIF4E	POLR2I	ITGA3
								FAM83G	PPCS	TNFAIP8L1
								MFSD9	PPP2R2A	CCNF
								MTMR3	PPP6R2	CDK4
								PANK1	PRDX6	GNL3L
								SLC16A4	PWP2	PLEKHM1
								SSR3	RABGGTB	SLC12A7
								VDR	RALA	HNRNPUL1
								VGLL4	RAVER1	NF2
								AKAP2	RECQL	TMEM2
								FICD	RPS15A	ABL2
								LGALS3BP	RUFY3	NFE2L1
								LIN28B	SEC14L1	BAZ2A
								STMN1	SHISA5	CAPN15
								TFAP2A	SLC12A4	CREB1
								ZDHHC5	SP7	GAPVD1
								ZBTB5	SPIN1	SNRPD3
								ABL1	TICAM2	TET3
								ABLIM1	TMTC4	TSKU
								FOXO3	UBE2R2	ZBTB46
								HDLBP	UCHL1	MACC1
								NBPF11	URB2	SCO1
								NCOR2	YME1L1	UBE2D3
								PRICKLE4	JARID2	KIAA0513
								PTDSS2	EFNB1	NKAP
								QSOX2	FLCN	RANGAP1
								RNPS1	EIF4EBP2	BMPR1A
								TRMT5	PARP1	CDCA4
								KNSTRN	SLC7A1	MRO
								MTRF1L	AAMP	NUPL2
								RECK	AMPD2	SRSF2
								SLC10A7	ANPEP	TGFBR2
								TNPO3	ARF1	HIST1H2BD
								TRIM44	ATF2	MAT2A
								BRWD1	ATG4A	CALR
								LRP10	BTAF1	SLC38A7
								SIX1	CCDC122	AGO1
								ZNF275	CCNG1	ZNF703
								ZNF770	CD2BP2	ATXN3
								B3GALNT2	CHCHD2	C3
								BCL2	COPS6	PHLDA3
								DHX33	CTLA4	LAX1
								EEF1A1	DNAJC5	ATXN7L3B
								FOXO1	EIF2AK1	ARSK
								MAP1B	EXOC6	CDCP1
								NNT	FANCI	GPRC5A
								PNRC2	FMR1	MAZ
								BAK1	GID4	MYC
								FAM53C	GOLM1	SERBP1
								PODXL	GPD2	TIAL1
								SLC25A36	HDAC2	TMEM167A
								AKT1	HIP1R	GXYLT2
								CD44	HSD17B10	POTEM
								LIPA	HSF5	IRGQ
								LONRF2	IPO4	LPP
								RAB4A	KIF1BP	POTEG
								TNFAIP3	LCORL	PTEN
								EMC1	MRPL40	HSD17B12
								ANKRD33B	NOS3	SESN3
								CHORDC1	NT5C1A	APOL6
								ESR1	OLR1	PTMA
								FBXL20	OXTR	AKR7A2
								PPP2CA	PAF1	TOR1AIP2
								ZFP30	PDCD6IP	MPLKIP
								ACTG1	PHTF1	ZBTB34
								CERS2	PITRM1	ARL5B
								ERBB2	POLD1	AMD1
								NUP205	POLR2L	NFIX
								PFN1	PON2	ZNF426
								PPP2R2A	PRMT6	NAA50
								TRPS1	PTPN13	RBM28
								OSBPL10	QSER1	ZNF708
								SET	RAI14	ANKRD52
								C11orf57	RFWD2	GLO1
								DICER1	RRBP1	BTF3L4
								EIF5A2	SAFB	IP6K1
								NARS	SCML2	MEF2D
								SEC24A	SLAIN1	RCC2
								EXOC8	SMAP2	ABCG8
								PHACTR4	SNRNP70	ATXN1
								ADM	SOCS4	CYCS
								PSAT1	STAT3	TVP23C
								SERPINH1	SYNPR	NFAT5
								FMNL3	TFG	PEG10
								PARP1	THUMPD1	PGPEP1
								SLC7A1	TMEM182	ZNF431
								DYRK3	TP53BP2	PRRC2B
								SPATA5	TUBB2B	SNRPD1
								CBX2	ZNF687	DSN1
								EEF2	ZNF721	UBE2V1
								IRF2BP2	LILRA2	ZNF451
								STAT3	SSR1	FAM71F2
								DARS2	CCNB1	TMEM189-UBE2V1
								FBXW2	GIGYF1	TMEM189
								FXR1	ATP5A1	RAD51
								HMBOX1	PSME3	RBM23
								EIF1AD	ZNF587	LCOR
								KPNA2	ACACA	CBX6
								SMAD5	LIMD1	G3BP1
								APP	AXIN1	VAV3
								ZNF772	B3GNT5	LDLR
								SLC19A3	BTBD3	MLLT1
								ACACA	BTF3	DNAL1
								ATXN7L3	CCDC186	DCAF7
								E2F2	CCDC32	PEX26
								GPR107	CCL1	SCD
								BTBD3	CLIC1	UBXN2A
								EIF2S3	COL5A2	ARPP19
								MAPK14	COPS7A	UBN2
								TMEM59	CUX1	ALDOA
								SMAD4	DDX46	MKNK2
								FAM208A	DERL1	CNBP
								FYTTD1	DHX8	TNRC6B
								MON1B	DOCK1	MED28
								QKI	DSC2	SFT2D2
								STC2	EIF2S3	SKI
								IL6R	EIF3I	HDGF
								TP53INP1	ELAC2	TXNIP
								RRP7A	EMD	FEM1A
								TIMM10	ETNK1	XIAP
								TLN1	GOT2	IGF1R
								TOR2A	HADHA	CCND1
								MAP3K2	HIST1H2AC	GIGYF1
								TIMM50	HOGA1	FOXK1
								BACE2	HPGD	NFIC
								CLDN12	IGSF1	SLC7A5
								PLXND1	INPPL1	NACC1
								SHMT1	KBTBD7	NUFIP2
								CANX	MED22	CDKN1A
								GPAT4	MYO9A
								MCL1	NAB1
								MINK1	NEK2
								HSP90AA1	NMD3
								REST	NOL4L
								PTBP1	PDAP1
								ARID1A	PDLIM7
								NEGR1	PGAM4
								SGPL1	PPM1L
								MMAB	PPP4C
								NF2	SGPP1
								TRIM71	SMAD4
								IPP	STOML2
								PANK3	SYNJ1
								ACTB	TMEM33
								KLF13	TOPORS
								TNFRSF10B	TRIO
								WNK1	TUBB3
								SRSF2	TUFM
								MAT2A	USP34
								CSNK2A1	USP7
								HSPA1B	ZFPM2
								MYLIP	FAM217B
								FZD6	ZCCHC3
								ARL6IP1	ERGIC1
								DDX6	AP1AR
								KPNA6	AUP1
								ZNF805	C17orf51
								C5orf51	COPG1
								DYRK2	DCTD
								SON	DDX23
								BCL2L11	DHFR
								MAZ	DNAJA3
								MYC	DYNC1LI2
								KLHDC10	DYNLT3
								PTEN	EARS2
								HMGA2	EIF3B
								TMEM245	EIF4B
								ZNF385A	FAR1
								RBMS2	GORASP2
								ZNF708	HIST1H2BC
								GLO1	HKR1
								E2F3	IQCB1
								IKZF3	KAT2A
								IP6K1	KHDRBS1
								ATXN1	MAP4K4
								PAFAH1B2	MEF2A
								PGPEP1	MKRN2
								FAM126B	MSH2
								SETD1B	MYBBP1A
								BACH1	MYO19
								CDKN1B	NCOA5
								ZNF652	NSUN2
								PMAIP1	NUP188
								PHAX	OPRD1
								ZBTB7A	PPAN
								ZBTB37	QTRT1
								SF3B3	RARS
								DCAF7	RBM10
								ASB16	RPL27
								UBN2	SLC25A3
								KHSRP	SLC35B2
								CDK6	SPOCK2
								MKNK2	SRC
								YOD1	TBC1D9B
								MDM2	TLN1
								MIDN	TMEM239
								XIAP	TOP1
								IGF1R	TRAF4
								BTG2	VASH2
								SOD2	WDR6
								AGO2	XYLT2
								ZNF460	CLN8
									BRMS1L
									EIF4H
									NOL9
									AFTPH
									ARHGEF12
									ARID1A
									ARID4A
									ATAD2B
									BCAS1
									C15orf39
									C1QTNF3
									CDK2AP1
									CNDP2
									CYP11B2
									DHRS3
									DNM1L
									ERAP1
									FBXO3
									FLNB
									FOXN2
									FSCN1
									GFOD1
									GIT2
									GYG2
									KIF1A
									LRRC10
									MED12
									MEGF9
									MTMR14
									MUC1
									NFIB
									NXPE2
									OARD1
									PLA2G4F
									PRR14L
									PTENP1
									PTK2
									RBL2
									REV1
									RPL8
									RPS3A
									SLC18B1
									SMN1
									SNN
									SNRPE
									SOCS5
									TCF21
									TCHP
									TKT
									TMEM173
									TMEM92
									TRIP12
									TUBA1C
									VARS
									VPS13A
									VPS26A
									YIF1B
									ZNF317
									C17orf75
									MED16
									MRPS16
									NF2
									TAF8
									TM9SF3
									ARL1
									ATF7IP
									BCL9
									C6orf62
									CCL2
									CEP152
									CKAP5
									CLNS1A
									CRYBG1
									DDX39A
									DHX30
									DNAAF5
									FGFR3
									FHOD1
									IFNG
									JPH1
									KLF5
									MAFB
									MBOAT1
									MCM2
									MPIG6B
									MYD88
									MYO5C
									NFKBIA
									PATE2
									PAX9
									PDGFRB
									PPIL2
									PSMD2
									PTGER4
									PYURF
									RET
									RPS10
									RPS15
									RPS8
									SH3PXD2A
									SKP2
									SLK
									SMARCA4
									SNRPD3
									SPRY2
									SSSCA1
									TNF
									TOMM22
									UBE2C
									USP31
									YBX3
									ZNF276
									RANGAP1
									TNFRSF10B
									TGFBR2
									MRO
									ADAM10
									AGPAT3
									CKB
									DOCK5
									ELOVL4
									FLYWCH1
									HOXC13
									KCNK2
									ME2
									MMP14
									NBEA
									ORC5
									OTUD7B
									PIGN
									RPS4Y1
									SAP30
									SIPA1L1
									SMARCD2
									SOX7
									SPRED2
									TAF15
									THOP1
									TMUB1
									TONSL
									ZMYND8
									AGO1
									PARP2
									FZD6
									TRAPPC2
									ABCB1
									ABHD2
									ARHGAP19
									ARPC5
									ATG16L1
									ATRX
									BOC
									C17orf99
									C2CD5
									CCNI
									CDC20
									CHAF1A
									COL4A2
									CREG1
									DBR1
									DDX3X
									DYNC1H1
									EGLN2
									ENO1
									GAK
									HES1
									IQGAP1
									KPNA6
									MGAT4A
									MYH9
									NSD3
									OAZ1
									PBLD
									PHF20L1
									PITHD1
									PLEKHA1
									PRPF6
									REG4
									REPS2
									SGTB
									SLC9A6
									SRPK2
									SUPT5H
									TNK2
									TUSC2
									UBR1
									WDR83OS
									ZNF776
									LAX1
									CEP97
									TNPO1
									ADAMTS1
									AGGF1
									ARFGEF2
									ARHGAP21
									ASS1
									B4GALT2
									BAZ1B
									BCL2L11
									BCL6
									C17orf49
									CERS6
									CIC
									CYB5R3
									DOCK9
									FAM234A
									FBXO11
									GOLGA8IP
									IBTK
									LDHB
									MACF1
									MARS
									MSL3
									NSF
									OSBPL1A
									PARK7
									PHF12
									RAB6A
									RALGPS2
									RBX1
									RPL7A
									SLC3A2
									SMC1A
									SPRY3
									ST6GAL1
									SYNE2
									TSNAX
									UBR5
									UVRAG
									KLHDC10
									PTEN
									BLMH
									CIDEC
									DBF4
									DYNLL1
									EIF4G3
									GPR89A
									HNRNPM
									HS3ST3B1
									KCTD7
									MCM3
									MRPL3
									MRPL9
									PBX1
									PFDN2
									RAB11FIP2
									RBBP7
									RIOX2
									RPS5
									SCARB1
									SELE
									SELENOT
									SERPINB5
									TAX1BP3
									TBC1D14
									TMEM56
									TNFRSF13B
									TOR1AIP2
									UBXN4
									XRN1
									ZFC3H1
									ZNF282
									SETD5
									ACLY
									AGFG1
									BAG6
									CBR1
									CHD8
									CINP
									CNOT1
									CTCF
									ESRP1
									FBXO36
									FZD1
									KCNJ5
									KLHL14
									LSM12
									MAP3K4
									MAPRE1
									MED19
									MTMR1
									NKTR
									PCF11
									PELI1
									PEX10
									RANBP1
									RBMS2
									RPA2
									RPS23
									RUVBL2
									SCRN1
									SETD2
									SLC37A3
									TMEM9
									TRAPPC13
									TUBB4B
									TUBGCP5
									UBE3A
									VBP1
									ZC3H15
									ANKIB1
									AP5B1
									APOOL
									ARHGEF7
									BFAR
									CDKN2A
									COA7
									DBNDD1
									DENND4B
									DKK1
									ELOF1
									EMC2
									FAS
									FUBP1
									GGCX
									JADE1
									KDM3B
									KLHL18
									LATS1
									MAML1
									MAPK7
									PCDHB2
									PGBD5
									PITX1
									PLCXD2
									PPARD
									PREPL
									RASEF
									RCC1
									RNF128
									RNH1
									RPA1
									RRAS
									SETX
									SHC3
									SLC17A5
									SMG1
									SPRY4
									STAG2
									STIL
									SUCLG2
									TIMP3
									TMA16
									TMEM174
									TNS3
									TWSG1
									UBAP2L
									UHRF1BP1L
									ZIK1
									ARHGDIA
									BCAR1
									CC2D2A
									CCDC58
									CNOT2
									CUL5
									DNAJC16
									ELOB
									FAM126B
									FAM168B
									GEMIN2
									GTF2I
									HNRNPA1
									ITSN2
									KAT2B
									KLF17
									PFKM
									PGRMC2
									PLIN5
									POLE
									PPFIA4
									PPP1R12C
									PRC1
									PRRC2B
									RPL3
									SDCCAG3
									SETD1B
									SF3A3
									SIN3B
									SLC39A6
									SNRPD1
									TESK2
									TET2
									TOP2A
									TRRAP
									VPS36
									ZNF460
									ZNF629
									ADD3
									APC
									APOL2
									CCAR2
									CCDC113
									CCNQ
									CDKN3
									DAAM1
									DSE
									EIF6
									GCLM
									HAPLN1
									HIC2
									HIVEP1
									LPIN1
									MDN1
									MUC21
									NCDN
									PHF20
									RASAL2
									RASGRP1
									SLC2A6
									SPTLC1
									ST7L
									THOC2
									TRIM36
									VGLL3
									AMMECR1
									ANP32A
									C1orf106
									C20orf194
									CA5B
									CCDC14
									DCAF4
									DIDO1
									DNAJC27
									DOCK4
									GPRIN1
									HIST1H4C
									HMGCR
									HMGXB3
									IFT22
									LRRC8A
									MAN2A1
									MAPK9
									MED24
									MIS18A
									NFX1
									NFYB
									POP4
									PRKCH
									PSMA7
									RAPGEF6
									RIC8A
									SLU7
									SOX2
									STAG1
									STRADB
									TBC1D8
									TET1
									TLR10
									TRAP1
									TXNDC15
									RNF11
									ARNTL2
									BID
									CACFD1
									COX2
									CTNNBL1
									CXCL12
									CYP27B1
									DAND5
									DLX6
									EDIL3
									EPB41L3
									FGFRL1
									GULP1
									HSF2
									KIAA1109
									KIFC1
									LRRTM2
									MAGEA3
									MAGEA6
									MDM4
									NCAPG
									NECAP1
									NIPBL
									PCGF2
									PIGX
									RPS28
									SLIT3
									SNTB1
									SNX10
									SRRM2
									TBCEL
									TGFBRAP1
									TOB1
									TSC1
									TUT1
									USP47
									UTRN
									XPO1
									ZSCAN12
									PRRG4
									ABCE1
									ANKH
									CASD1
									CISD1
									CLCN5
									COBLL1
									DDX55
									DUSP5
									ELF4
									HNF4A
									MAU2
									MCM10
									METAP2
									MMP9
									MT1E
									OTUD6A
									PAIP1
									PIM2
									RPL15
									TACC1
									TAF1B
									TMEM94
									TPM1
									TXNDC5
									WDR1
									PKM
									ALKBH4
									B3GALNT1
									BMP7
									C19orf12
									CDCA7
									CDH1
									DMTF1
									EIF3C
									ELAVL4
									ELOVL7
									EMSY
									HNRNPK
									IL17RA
									JAG2
									LMBR1
									LRRC57
									MYH2
									MYZAP
									NHSL1
									NUDCD2
									NUMB
									OSBPL8
									PBRM1
									PSMD1
									SLC39A14
									SOCS6
									STK4
									TGFBI
									TTC37
									TYW3
									ZC3HAV1
									ZNF503
									ACP6
									AKNA
									ANKRD28
									ARHGEF18
									C1orf35
									C8orf17
									CCT7
									CSF1
									DCAF11
									DNM2
									FERMT2
									GFPT2
									GOLGA8J
									GPR55
									GRAMD4
									HLA-E
									IL5RA
									IPO5
									IRF2BPL
									KLF9
									KMT5B
									MALL
									MTHFSD
									MVB12B
									MZT1
									NDFIP2
									NSFL1C
									PIP4P1
									POPDC2
									PSMD9
									SARAF
									SELENOS
									SELPLG
									SETDB1
									SYDE2
									TMCC3
									TMEM70
									TPM3
									XRCC5
									ZMAT2
									SOX4
									ARCN1
									ATF3
									ATP1A1
									ATXN2L
									BSG
									CHCHD10
									COMMD9
									CRTC2
									DENND6B
									DNAJC3
									ESCO1
									GABPA
									GPR183
									HACD3
									HMGB1
									HNRNPH1
									JAZF1
									KAT6A
									KBTBD8
									KLHL24
									LINC00632
									METTL16
									PALLD
									PER3
									RCE1
									RPLP1
									SLC20A1
									SLC22A3
									SSX2IP
									TATDN3
									TCEA3
									TLR4
									TMEM41A
									TNFAIP2
									TPD52L3
									VPS26B
									AK3
									AKAP10
									AP3D1
									C2orf69
									CASKIN2
									CDK5R1
									CLTA
									COLCA1
									CXCL16
									DDX17
									DNAJC30
									ECHDC1
									ELOA
									FAM189B
									FAM193A
									INTS2
									LRRFIP1
									MAGEA12
									MRS2
									NICN1
									NOP14
									PCNA
									PHLDA1
									PPP1R37
									RAET1E
									RHOQ
									RPL9
									SMC3
									TACC3
									TMED9
									TMX4
									WDFY2
									XPR1
									SHOC2
									AIDA
									ARID1B
									ATMIN
									CAMKK2
									CCDC171
									CIT
									COX1
									CRX
									CTSB
									EDC3
									EGLN1
									ISCU
									ITPR1
									KLF4
									MEIS1
									NASP
									NUP54
									OTUD1
									PHLPP1
									PPP1R13L
									PRPF8
									PTPN3
									PURB
									RBBP9
									SLC16A13
									SRFBP1
									SVIP
									VPS4B
									YIPF5
									ZNF813
									C1orf147
									CYP20A1
									F11R
									F8A3
									FAM208B
									GAPDH
									GNB4
									GUCD1
									HDDC2
									JAG1
									KPNB1
									MCMBP
									MFSD14C
									NFATC2
									OPTN
									PDE6B
									PXN
									RAB3D
									RAD21
									RBSN
									RETREG3
									SNRNP48
									SPEN
									TNRC18
									UNG
									ZFHX4
									ZNF326
									ZNF331
									ZNF532
									ATP11A
									CBFB
									CDC6
									CSTF2T
									DNAJC21
									FAM210B
									FAM91A1
									GRAMD2B
									HOXD3
									LPGAT1
									MBD2
									MMP16
									NCBP2
									NFIA
									PIP5K1C
									PPP1R3D
									PRKAB2
									RAB6C
									RRM1
									SEMA5A
									SMNDC1
									SNX12
									TCOF1
									USP13
									YPEL1
									ZNF224
									ZNF667
									ZNF84
									KHSRP
									ANXA11
									CAMKV
									CHTOP
									CRTC3
									DUS2
									ESD
									FAM49A
									GLCCI1
									HIST1H3D
									HUS1
									ILDR1
									LIMCH1
									MIEF2
									MRPL19
									POMGNT1
									TPT1
									AAGAB
									ATP7A
									CBFA2T2
									CEP170B
									HMGB3
									LAPTM4A
									LAPTM4B
									MOB1A
									MON2
									PBX2
									PSMF1
									RNF121
									RPL35A
									SHROOM3
									SMAD6
									SND1
									SNRNP27
									SNRPB2
									TULP4
									AAR2
									C1orf174
									CLTC
									CXCL10
									EXOSC6
									GDPD5
									HIST1H2AE
									KANK2
									MKNK2
									MMP2
									MTHFD1L
									NCAPH
									NLE1
									NUDCD3
									OR2A4
									OSBPL3
									PDE11A
									PFKFB2
									PIK3CD
									R3HDM2
									RRN3
									SLC25A15
									SLC9A1
									SNU13
									TUFT1
									UBD
									WDR37
									ZNF622
									ZNF75A
									CNBP
									ALOX5AP
									ATOX1
									CARD10
									CASP10
									CSK
									DNPEP
									ETV6
									FKBP4
									FMN1
									GPAM
									LEPROTL1
									MIA3
									POLI
									PPIB
									PTK7
									RTCB
									SCARB2
									USP28
									ZMYM2
									BAP1
									CCDC59
									CD3EAP
									CDK16
									CLEC7A
									DDN
									FAM177A1
									GBP4
									GNA13
									GSTO2
									KPNA3
									MCOLN2
									MFN2
									MRGBP
									NDRG3
									NEDD4L
									NIPAL1
									PANK2
									PDE4DIP
									PTAFR
									RAB8A
									RPS14
									SMYD4
									TMEM105
									TMEM209
									TNRC6B
									UBA6
									UBE2K
									UBR3
									WDR55
									YOD1
									ZNF157
									ZNF292
									ZNF845
									ACAA2
									AP3M1
									AP5M1
									ATXN7
									BRD2
									CCDC86
									CCNE1
									CTTN
									CYP2C19
									DCAF12
									FCHO2
									FKBP9
									GABRB3
									GALNT7
									GPR82
									GREB1
									JOSD1
									KIAA1671
									LRIG1
									OXSR1
									PCBP1
									PIK3C2A
									PLEKHH1
									PLEKHS1
									RPL22
									RPL23
									SFT2D2
									TMEM236
									TPP1
									VANGL2
									ZBTB47
									GATA6
									ARID4B
									B3GNT2
									CCDC69
									CLDND1
									CNIH1
									CORO2A
									CTDSPL
									DENND2C
									EPHB2
									GAS1
									GLI2
									HOXA5
									MESD
									MIB1
									NAA25
									NOC2L
									PPIF
									SS18
									TESMIN
									TGFB2
									TJP3
									TMF1
									TRIM38
									TTC33
									USP9X
									ZFYVE21
									ZNF174
									ZNF783
									AMBRA1
									ANKRD46
									ANKS1A
									C1QTNF6
									CTDSP1
									DUSP8
									EID2B
									FRAT2
									HERPUD2
									IVNS1ABP
									KNL1
									LRRC27
									MAK16
									NCAN
									NDUFA5
									PNO1
									PPP6C
									RBM3
									SDC4
									SHMT2
									SNRK
									SPRTN
									SREBF2
									SRPRB
									WDR81
									ZDHHC6
									ZKSCAN3
									BRCC3
									C11orf24
									CCNA2
									CNEP1R1
									CPSF6
									GANAB
									MFN1
									PCBP2
									PCYOX1
									PRICKLE2
									RASSF4
									RSF1
									SIRT1
									SOX5
									TRIM59
									TWISTNB
									WNT4
									ADRB1
									ANKRD11
									AP5Z1
									ARRB1
									BMP8A
									C8orf58
									CAMTA2
									CORO7
									ERH
									FZD4
									IFITM1
									LAMTOR3
									MEIS3P1
									NUP210
									PHIP
									PRSS8
									RBM22
									SLC12A5
									TANK
									TGFA
									ZFP62
									AKIP1
									APTX
									ARL2
									CARD6
									CD276
									COL8A1
									CXorf56
									DNMT1
									FEN1
									KCNC4
									KIAA1468
									NPTN
									PEBP1
									PKMYT1
									PPP1R3G
									PSAP
									TMEM44
									TRIM2
									WWC2
									ZBTB22
									CDC37
									COL18A1
									EGFR
									EPG5
									ERBB3
									ERP44
									FANCF
									FBXL19
									HIPK1
									MAP3K1
									MLH1
									MTRNR2L7
									PLEKHA8
									RAB27A
									RANBP2
									RNF185
									RNF6
									SART3
									SNX9
									SRPX2
									STRBP
									TCEANC2
									TNIP2
									TRPM6
									TSPAN31
									CPSF2
									DENND6A
									DTD2
									ELOVL6
									EMP1
									HP1BP3
									ING1
									KLHL3
									MARCKS
									MPP5
									PARP11
									PLA2G4A
									PRELID1
									RTL10
									SLC29A4
									TAPBP
									TRIM33
									UBE4B
									AKAP5
									ANKRD9
									ARPC2
									ATAD3C
									BTN3A3
									CERS1
									DAB2IP
									FAM135A
									FAM20B
									FOXQ1
									FYCO1
									GBA2
									GOLGA8A
									KCTD5
									LMNB2
									MTMR12
									NIN
									NRIP1
									PIGS
									PRR12
									REXO2
									RPL27A
									SATB1
									SOCS1
									SREK1
									STMN3
									UHRF1BP1
									USH1G
									WASF3
									XPO6
									AGPAT5
									ALDH5A1
									C21orf91
									CD47
									CISD2
									CTDSP2
									EIF4A2
									HIST1H1E
									HMGCS1
									ITGB3
									LATS2
									LRRC59
									MBD6
									MET
									PHTF2
									PM20D2
									SLC5A6
									SUGP1
									TPPP
									TRAM2
									ZBTB16
									ZNF264
									BAHD1
									CPEB2
									DAZAP1
									DYRK1A
									EFTUD2
									GRAMD1B
									HOXA7
									MFF
									MXI1
									MYO6
									NDUFS1
									NOTCH1
									NUDT16
									PCGF5
									PSMD3
									PTPN9
									RBM48
									SERTAD3
									SIN3A
									SNX1
									SRSF11
									TEF
									ZNF260
									AK4
									CASP8
									DUSP19
									FAM129A
									FDXACB1
									GOLIM4
									GRK4
									IER3IP1
									KLK2
									MTAP
									MYBL2
									OTUD3
									PLIN3
									RABAC1
									RB1
									RNF4
									SIK2
									SLC7A2
									SPRY1
									TMEM81
									ZNF367
									ZNF730
									ARHGAP35
									C9orf64
									CADM1
									CHST1
									DOT1L
									FASN
									GMFB
									GRINA
									IL17REL
									IRAK3
									PAPOLA
									PDE7A
									PDIK1L
									PPP2R1A
									PRRC1
									RFTN2
									SRP19
									ZKSCAN1
									ATP6V1A
									BTRC
									CKAP2L
									DMXL1
									DNA2
									GLRX2
									GM2A
									GNPNAT1
									HMOX1
									IGF1R
									KCNE4
									LIF
									NDUFA4P1
									PAFAH1B1
									PHACTR2
									PPM1D
									RCAN1
									RPL12
									RXRB
									SGPP2
									SLC2A3
									SLC9A7
									SMARCA5
									STRN3
									TMEM19
									TMEM216
									BTG2
									ASGR2
									BNIP2
									C6orf106
									CCDC127
									CCSAP
									DDB1
									DEPDC1
									EIF2S1
[truncated: 866 more rows]

[truncated: 4 more sheets: 11. Enrichment analysis TG, 12. B vs. M, 13. GE vs. PE, 14. E vs. M]
