# Supplementary material for: Oviductal extracellular vesicles miRNA cargo varies in response to embryos and their quality
Source: BMC Genomics. 2024 May 27;25:520. doi: 10.1186/s12864-024-10429-5 (PMC11129498; doi:10.1186/s12864-024-10429-5)
Supplement: Supplementary file 2 — Supplementary Material 2: Supplementary data S2. MicroRNA profiling of embryos. Table 1. Overview of statistical comparison results and expression profiles of all miRNAs identified in embryos across all samples. Table 2. DA miRNAs in good embryos cultured alone versus poor embryos cultured alone (GE vs. PE). Table 3. DA miRNAs in good embryos co-cultured with BOEC versus poor embryos co-cultured with BOEC (BGE vs. BPE). Table 4. DA miRNAs in embryos co-cultured with BOEC (considering BGE and BPE together) versus embryos cultured alone (considering GE and PE together) (BE vs. E). Table 5. DA miRNAs in good embryos cultured alone vs. good embryos co-cultured with BOEC (GE vs. BGE). Table 6. DA miRNAs in poor embryos cultured alone vs. poor embryos co-cultured with BOEC (PE vs. BPE). Table 7. All DA miRNAs across embryo samples used for SOTA analysis and list of miRNAs in the 6 clusters of similar expression profiles. Table 8. List of predicted target genes for miRNAs classified in SOTA profiles A and B across embryo samples identified by MIENTURNET tool. Table 9. Functional enrichment analysis and annotation for predicted target genes for miRNAs of A and B SOTA expression profiles across embryo samples conducted by Metascape. [file 12864_2024_10429_MOESM2_ESM.xlsx]

## Sheet: 1. all miRNAs embryos
miRNA_common	isomiRs	miRNAs	mature form	Comment	Precursor	Start in precursor	End in precursor	Rfam ID	RNA name	Counts	EB_PE_R4	EB_PE_R3	EB_PE_R2	EB_PE_R1	EB_GE_R4	EB_GE_R3	EB_GE_R2	EB_GE_R1	EB_BPE_R2	EB_BPE_R1	EB_BGE_R4	EB_BGE_R3	EB_BGE_R2	CPM	EB_PE_R4	EB_PE_R3	EB_PE_R2	EB_PE_R1	EB_GE_R4	EB_GE_R3	EB_GE_R2	EB_GE_R1	EB_BPE_R2	EB_BPE_R1	EB_BGE_R4	EB_BGE_R3	EB_BGE_R2	log2 CPM	EB_PE_R4	EB_PE_R3	EB_PE_R2	EB_PE_R1	EB_GE_R4	EB_GE_R3	EB_GE_R2	EB_GE_R1	EB_BPE_R2	EB_BPE_R1	EB_BGE_R4
let-7	2	let-7						RF00027	let-7		24	258	554	40	12	389	96	84	463	94	59	31	32		91.2572	3903.05	2525.73	124.287	51.4919	4896.9	283.804	527.601	1436.57	202.935	162.578	263.13	66.4075		6.62702	11.9332	11.3068	7.04296	5.88447	12.2599	8.18677	9.06387	10.496	7.71778	7.41074
let-7a-5p	11	bta-let-7a-5p,hsa-let-7a-3,mmu-let-7a-5p	T		hsa-let-7a-3,mmu-let-7c-1	16,4,5	23,24,25,26,31	RF00027	let-7		2336	1296	2008	3414	2025	1008	3682	1431	2986	3588	3522	1671	4019		8882.36	19606	9154.63	10607.9	8689.26	12689.1	10885.1	8988.06	9264.78	7746.06	9705.07	14183.6	8340.37		13.1179	14.2595	13.1615	13.3739	13.0863	13.6321	13.411	13.135	13.1787	12.9206	13.2456
let-7b	4	bta-let-7b	T		bta-let-7b	6	26,27,28	RF00027	let-7		693	124	96	372	386	79	436	178	974	752	822	455	858		2635.05	1875.88	437.672	1155.87	1656.32	994.486	1288.94	1118.01	3022.07	1623.48	2265.07	3862.07	1780.55		11.3677	10.8792	8.79847	10.1842	10.7003	9.96875	10.3404	10.1365	11.5649	10.6716	11.1501
let-7c	2	bta-let-7c	T		bta-let-7c	11	31,32	RF00027	let-7		261	71	74	165	137	33	278	124	104	195	254	94	213		992.422	1074.09	337.372	512.682	587.866	415.418	821.848	778.84	322.685	420.982	699.912	797.878	442.025		9.96577	10.079	8.43025	9.02308	9.21781	8.7245	9.69596	9.61914	8.36748	8.74335	9.46656
let-7d	3	bta-let-7d	T		bta-let-7d	8	27,28,29	RF00027	let-7		406	26	77	378	192	45	692	37	321	353	451	166	505		1543.77	393.33	351.049	1174.51	823.871	566.48	2045.75	232.396	995.979	762.085	1242.76	1409.02	1047.99		10.5993	8.64713	8.48634	10.2071	9.69947	9.16504	11.0037	7.90675	9.97089	9.58807	10.2881
let-7e	1	bta-let-7e			bta-let-7e	8	29	RF00027	let-7		114	17	15	96	44	12	155	22	70	61	98	23	78		433.472	257.178	68.3862	298.288	188.804	151.061	458.225	138.181	217.192	131.692	270.045	195.226	161.868		8.78479	8.04853	6.24734	8.25676	7.61754	7.30964	8.86357	7.18748	7.81232	7.12178	8.11699
let-7f	4	bta-let-7f	T		hsa-let-7f-2	8	27,28,29	RF00027	let-7		337	267	339	671	419	203	959	245	574	753	843	378	1117		1281.4	4039.2	1545.53	2084.91	1797.93	2555.45	2835.08	1538.84	1780.97	1625.64	2322.94	3208.49	2318.04		10.332	11.9825	10.6009	11.031	10.8182	11.3236	11.473	10.5947	10.8046	10.6735	11.1864
let-7g	2	bta-let-7g	T		bta-let-7g	5	25,26	RF00027	let-7		90	70	46	165	102	42	217	24	168	198	282	132	379		342.214	1058.97	209.718	512.682	437.681	528.714	641.515	150.743	521.26	427.458	777.067	1120.42	786.514		8.45036	10.0587	7.76353	9.02308	8.7985	9.06687	9.34227	7.30674	9.04668	8.76499	9.61589
let-7i-5p	9	bta-let-7i,ssc-let-7i-5p	T		bta-let-7i	6,7	25,26,27	RF00027	let-7		1820	675	1173	2635	1076	649	2817	567	2624	2510	2496	1079	3516		6920.33	10211.5	5347.8	8187.38	4617.11	8169.89	8327.87	3561.31	8141.59	5418.79	6877.87	9158.62	7296.52		12.7582	13.319	12.3868	13.0005	12.1751	12.9974	13.025	11.8012	12.9924	12.4058	12.7493
mir-100	1	bta-miR-100	T		bta-mir-100	13	34	RF00104	mir-10		57	5	12	35	41	1	61	10	77	85	80	2	78		216.736	75.6405	54.7089	108.751	175.931	12.5884	180.334	62.8097	238.911	183.505	220.445	16.9761	161.868		7.80939	6.37891	5.96097	6.86212	7.51973	4.33428	7.55393	6.13735	7.94539	7.57808	7.83305
mir-101	6	bta-miR-101	T		hsa-mir-101-1	46,47	66,67,68	RF00253	mir-101		458	66	573	716	613	107	789	235	658	812	940	161	1226		1741.49	998.454	2612.35	2224.73	2630.38	1346.96	2332.51	1476.03	2041.6	1753.01	2590.22	1366.58	2544.24		10.7724	9.97445	11.3553	11.1243	11.3652	10.4036	11.1923	10.5349	11.0008	10.7818	11.3431
mir-10174-3p	5	bta-miR-10174-3p			bta-mir-10174	49	67-71	RF00642	mir-23		1663	174	1222	1625	1057	168	2031	712	1483	1901	1561	367	2351		6323.36	2632.29	5571.19	5049.14	4535.58	2114.86	6004.22	4472.05	4601.36	4104.03	4301.43	3115.12	4878.88		12.6282	11.3662	12.4457	12.304	12.1495	11.0515	12.5536	12.1291	12.1702	12.0055	12.0731
mir-103	9	bta-miR-103,hsa-mir-103a-1,mmu-mir-103-2	T		hsa-mir-103a-1,mmu-mir-103-2	48,49,52	69,70,71,72	RF00129	mir-103		3752	852	3282	4508	2452	946	4566	1478	3335	4601	3728	1203	5124		14266.5	12889.1	14962.9	14007.1	10521.5	11908.7	13498.4	9283.27	10347.6	9933.01	10272.7	10211.1	10633.5		13.8011	13.6547	13.8698	13.7746	13.3621	13.5406	13.7213	13.1816	13.338	13.2791	13.3276
mir-10400-5p	4	hsa-miR-10400-5p									872	37	12	79	50	27	244	279	412	847	210	128	475		3315.68	559.739	54.7089	245.466	214.55	339.888	721.334	1752.39	1278.33	1828.57	578.667	1086.47	985.736		11.6984	9.14801	5.96097	7.98326	7.79526	8.44073	9.50959	10.7813	10.3286	10.8425	9.19535
mir-105a	1	bta-miR-105a	T		bta-mir-105a	13	35	RF00670	mir-105		39	27	68	72	31	26	66	52	48	106	60	28	111		148.293	408.458	310.017	223.716	133.021	327.299	195.115	326.61	148.931	228.841	165.333	237.666	230.351		7.28424	8.70056	8.31105	7.8536	7.13548	8.38749	7.66317	8.38452	7.29014	7.88522	7.43392
mir-106a-5p	2	hsa-miR-106a-5p	T		bta-mir-106a,hsa-mir-106a	13,14	35	RF00051	mir-17		184	19	200	239	133	44	259	57	160	233	226	64	288		699.638	287.434	911.816	742.613	570.702	553.891	765.679	358.015	496.438	503.019	622.756	543.236	597.667		9.466	8.20464	9.84453	9.5511	9.17562	9.13306	9.59479	8.5141	8.97732	8.99604	9.29996
mir-107	4	bta-miR-107,hsa-miR-107	T		bta-mir-107,mmu-mir-103-2	50,52	71,72	RF00129	mir-103		1194	115	587	1020	635	164	1228	322	731	1255	1105	204	1192		4540.04	1739.73	2676.18	3169.31	2724.78	2064.5	3630.32	2022.47	2268.1	2709.39	3044.89	1731.57	2473.68		12.1509	10.7709	11.39	11.6334	11.4159	11.0168	11.8289	10.9873	11.1521	11.4078	11.5757
mir-10b-3p	1	hsa-miR-10b-3p	T		bta-mir-10b	59	80	RF00104	mir-10		69	21	94	129	63	33	106	47	69	73	65	17	125		262.364	317.69	428.553	400.824	270.333	415.418	313.367	295.205	214.089	157.598	179.111	144.297	259.404		8.07652	8.34549	8.76862	8.67385	8.11849	8.7245	8.32619	8.24215	7.79227	7.36789	7.54452
mir-10b-5p	13	bta-miR-10b,ssc-miR-10b	T		bta-mir-10b	20,21	36-43	RF00104	mir-10		2152	766	3350	4218	3116	789	4625	1829	5344	8282	5615	1440	8750		8182.73	11588.1	15272.9	13106	13370.7	9932.28	13672.8	11487.9	16581	17879.8	15472.5	12222.8	18158.3		12.9997	13.5013	13.8994	13.6788	13.7076	13.279	13.7398	13.4888	14.0179	14.1266	13.9181
mir-11972	5	bta-mir-11972		LSU_rRNA_eukarya	bta-mir-11972	5,6,7	19	RF02543	LSU_rRNA_eukarya		1664	399	312	549	418	216	933	1084	1853	3958	1480	467	1993		6327.16	6036.11	1422.43	1705.83	1793.64	2719.1	2758.22	6808.57	5749.38	8544.85	4078.23	3963.93	4135.94		12.629	12.5612	10.4818	10.7426	10.8147	11.4129	11.4335	12.7347	12.4911	13.0621	11.9964
mir-11975	27	bta-miR-11975		piR-bta-2717833	,bta-mir-11975,bta-mir-11976-1	6,7,45-51	20,63	RF02543	LSU_rRNA_eukarya		5896	3670	1417	3515	2301	3256	3284	8364	3912	9428	3233	2729	4619		22418.8	55520.1	6460.21	10921.7	9873.58	40987.9	9708.45	52534	12137.9	20353.9	8908.72	23163.9	9585.51		14.4529	15.7609	12.659	13.4159	13.2704	15.3232	13.2461	15.6812	13.5681	14.3135	13.1222
mir-11976	3	bta-miR-11976,bta-mir-11976-2		,LSU_rRNA_eukarya	,bta-mir-11976-2	,43	,55				367	190	83	177	205	61	90	244	201	634	352	146	369		1395.47	2874.34	378.404	549.968	879.654	767.895	266.066	1532.56	623.651	1368.73	969.956	1239.26	765.761		10.4543	11.4928	8.59239	9.12294	9.79315	9.59892	8.09617	10.5888	9.30201	10.4266	9.93299
mir-12034	7	bta-mir-12034		LSU_rRNA_eukarya	bta-mir-12034	53-58	71	RF02543	LSU_rRNA_eukarya		768	88	191	250	379	204	388	770	812	1182	827	162	765		2920.23	1331.27	870.784	776.791	1626.29	2568.04	1147.04	4836.35	2519.42	2551.8	2278.85	1375.07	1587.55		11.5156	10.3868	9.77866	9.61538	10.6741	11.3307	10.1732	12.2419	11.3032	11.3216	11.1589
mir-12179-5p	4	mmu-miR-12179-5p									264	346	262	214	225	228	226	145	271	391	186	245	248		1003.83	5234.32	1194.48	664.933	965.474	2870.16	668.121	910.74	840.842	844.122	512.534	2079.58	514.658		9.98213	12.3559	10.2313	9.39341	9.92636	11.4907	9.40023	9.84284	9.72862	9.73419	9.02267
mir-1246	17	bta-miR-1246		U2 spliceosomal RNA	bta-mir-1246	,10,12,13,14	,29	RF00004,RF03434	U2mir-1246		5008	2389	2241	2203	7040	1595	3454	2523	4186	6287	11357	3235	5556		19042.3	36141	10216.9	6845.09	30208.6	20078.6	10211	15846.9	12988.1	13572.9	31294.9	27458.9	11530		14.2175	15.1416	13.3197	12.7424	14.883	14.2939	13.3189	13.9526	13.6657	13.7292	14.934
mir-124a	1	bta-miR-124a			mmu-mir-124-1	53	74				118	4	102	99	103	8	125	70	38	98	122	17	94		448.681	60.5124	465.026	307.609	441.972	100.707	369.536	439.668	117.904	211.57	336.178	144.297	195.072		8.83371	6.08948	8.88448	8.30007	8.81234	6.75875	8.55886	8.80492	6.97138	7.77578	8.42524
mir-125a	3	bta-miR-125a	T		bta-mir-125a	15	36,37,38	RF00052	lin-4		368	14	39	177	171	13	242	50	148	401	531	43	246		1399.28	211.793	177.804	549.968	733.76	163.65	715.422	314.048	459.205	865.711	1463.2	364.987	510.508		10.4582	7.77725	7.53438	9.12294	9.53398	7.4198	9.49784	8.32925	8.86661	9.7703	10.5223
mir-125b-5p	3	bta-miR-125b,hsa-miR-125b-5p	T		hsa-mir-125b-2	,17	,38	RF00052	lin-4		447	55	302	309	265	130	385	245	733	755	495	150	700		1699.66	832.045	1376.84	960.114	1137.11	1636.5	1138.17	1538.84	2274.31	1629.95	1364	1273.21	1452.66		10.7374	9.71359	10.435	9.91839	10.1607	10.683	10.1621	10.5947	11.156	10.6773	10.4216
mir-128	4	bta-miR-128,hsa-mir-128-2	T		hsa-mir-128-2	52	71,72	RF00649	mir-128		411	78	471	671	426	85	641	340	443	648	642	116	942		1562.78	1179.99	2147.33	2084.91	1827.96	1070.02	1894.98	2135.53	1374.51	1398.95	1769.07	984.616	1954.87		10.6169	10.2138	11.0734	11.031	10.842	10.0736	10.8937	11.0655	10.4326	10.4579	10.7949
mir-1285	106	ssc-miR-1285,ssc-mir-1285		Metazoa_SRP	ssc-mir-1285	4-62	24-77	RF00017	Metazoa_SRP		44006	10310	32085	64924	73559	233511	25129	36391	19408	25590	28650	105080	11645		167328	155971	146278	201730	315641	2.93954e+06	74288.6	228571	60218	55245.7	78946.7	891926	24166.1		17.3524	17.251	17.1584	17.6221	18.2679	21.4871	16.181	17.8023	15.8781	15.7538	16.2687
mir-129	1	bta-miR-129			hsa-mir-129-2	15	35	RF00486	mir-129		59	40	74	144	66	43	89	72	68	81	81	45	126		224.341	605.124	337.372	447.432	283.206	541.303	263.11	452.23	210.986	174.869	223.2	381.963	261.48		7.85749	9.25903	8.43025	8.82975	8.18381	9.10034	8.0805	8.84488	7.77193	7.51136	7.85038
mir-1307	3	bta-miR-1307			bta-mir-1307	80,81	102	RF01038	mir-1307		433	155	362	697	402	342	468	628	568	1009	810	396	1039		1646.43	2344.85	1650.39	2165.69	1724.98	4305.24	1383.54	3944.45	1762.36	2178.31	2232	3361.27	2156.17		10.6917	11.1999	10.6952	11.0856	10.7587	12.0744	10.442	11.9484	10.7895	11.094	11.129
mir-130b	1	bta-miR-130b	T		bta-mir-130b	51	72				194	23	184	187	131	38	184	79	129	169	185	47	230		737.662	347.946	838.87	581.04	562.12	478.361	543.957	496.196	400.253	364.851	509.778	398.939	477.304		9.54155	8.47381	9.72527	9.20118	9.15405	8.92463	9.1073	8.97663	8.67183	8.54082	9.01501
mir-132	2	bta-miR-132	T		bta-mir-132	59	80	RF00662	mir-132		431	41	180	384	197	80	330	112	239	459	288	65	393		1638.83	620.252	820.634	1193.15	845.326	1007.07	975.575	703.468	741.555	990.926	793.601	551.724	815.567		10.6851	9.29422	9.69384	10.2297	9.73623	9.98676	9.94126	9.47379	9.54907	9.96361	9.64597
mir-138	9	bta-miR-138	T		bta-mir-138-1,bta-mir-138-2,hsa-mir-138-1	21,23,9	32,44,45	RF00671	mir-138		2060	258	1967	2873	1323	451	2118	1182	1262	1614	1262	332	1589		7832.91	3903.05	8967.71	8926.89	5676.99	5677.38	6261.42	7424.1	3915.66	3484.43	3477.51	2818.04	3297.55		12.9367	11.9332	13.1317	13.1251	12.4728	12.4729	12.614	12.8595	11.9378	11.7698	11.767
mir-140	2	bta-miR-140			bta-mir-140	56,57	78	RF00678	mir-140		167	14	82	181	97	33	238	79	127	180	229	43	229		634.998	211.793	373.844	562.397	416.226	415.418	703.597	496.196	394.048	388.598	631.023	364.987	475.229		9.32771	7.77725	8.57525	9.15475	8.72725	8.7245	9.47405	8.97663	8.64971	8.63	9.31876
mir-141	1	bta-miR-141	T		bta-mir-141	58	79	RF00241	mir-8		59	10	54	48	43	12	77	54	145	207	142	54	211		224.341	151.281	246.19	149.144	184.513	151.061	227.634	339.172	449.897	446.888	391.289	458.356	437.874		7.85749	7.31163	7.98738	7.2921	7.58567	7.30964	7.87783	8.43776	8.83755	8.82803	8.63976
mir-143	3	bta-miR-143,eca-miR-143			bta-mir-143	56,57	76	RF00683	mir-143		209	31	192	180	275	80	233	99	131	213	464	222	415		794.698	468.971	875.343	559.29	1180.02	1007.07	688.815	621.816	406.459	459.841	1278.58	1884.35	861.222		9.64794	8.89648	9.78613	9.14686	10.2138	9.98676	9.44375	9.29781	8.69361	8.86857	10.3288
mir-1469	1	hsa-mir-1469			hsa-mir-1469	3	15				56	25	21	13	22	66	36	61	38	41	34	84	29		212.933	378.202	95.7406	40.3932	94.4019	830.837	106.426	383.139	117.904	88.5141	93.689	712.998	60.1818		7.78473	8.59164	6.69102	5.58425	6.6722	9.71151	6.833	8.60998	6.97138	6.58641	6.66208
mir-146a	3	bta-miR-146a,bta-mir-146a			bta-mir-146a	21,22	42	RF00691	mir-146		431	81	580	621	381	117	629	275	556	714	627	188	677		1638.83	1225.38	2644.27	1929.55	1634.87	1472.85	1859.51	1727.27	1725.12	1541.44	1727.73	1595.76	1404.93		10.6851	10.2679	11.3728	10.9197	10.6816	10.5318	10.8666	10.7606	10.7588	10.5971	10.761
mir-146b	1	bta-miR-146b	T		bta-mir-146b	26	49	RF00691	mir-146		26	19	57	44	24	7	51	48	97	141	76	24	29		98.8619	287.434	259.867	136.715	102.984	88.119	150.771	301.486	300.966	304.402	209.422	203.714	60.1818		6.73395	8.20464	8.06311	7.1729	6.78876	6.58047	7.30699	8.27177	8.26934	8.28532	7.76157
mir-148a	15	bta-miR-148a,bta-mir-148a	T		bta-mir-148a	44,45,47	59-67	RF00248	mir-148		5077	1415	7218	9526	5951	1420	7632	3880	5792	7804	7116	1496	8266		19304.7	21406.2	32907.4	29598.9	25535.7	17875.6	22562.4	24370.2	17971.1	16847.9	19608.5	12698.1	17153.9		14.2372	14.3862	15.0064	14.8536	14.6406	14.1263	14.4621	14.5733	14.134	14.0409	14.2597
mir-150	1	bta-miR-150			bta-mir-150	21	42	RF00767	mir-150		26	32	33	71	17	8	36	18	62	193	66	14	98		98.8619	484.099	150.45	220.609	72.9469	100.707	106.426	113.057	192.37	416.664	181.867	118.833	203.373		6.73395	8.94156	7.30406	7.83409	6.33145	6.75875	6.833	6.91456	7.6435	8.72874	7.56566
mir-151-5p	1	bta-miR-151-5p	T		bta-mir-151	8	28	RF00655	mir-28		105	63	124	171	83	39	153	111	238	381	180	65	294		399.25	953.07	565.326	531.325	356.153	490.949	452.312	697.187	738.452	822.533	496	551.724	610.119		8.66827	9.90785	9.16214	9.07388	8.50673	8.96152	8.84514	9.46099	9.54308	9.69715	8.97607
mir-152-3p	2	bta-miR-152,hsa-miR-152-3p			bta-mir-152	53	73	RF00248	mir-148		110	48	154	235	112	20	140	70	159	191	154	52	181		418.262	726.148	702.098	730.184	480.591	251.769	413.88	439.668	493.336	412.346	424.356	441.38	375.617		8.73417	9.51909	9.47101	9.527	8.93123	8.01875	8.71924	8.80492	8.96841	8.71398	8.75466
mir-155	5	bta-miR-155	T		bta-mir-155	3	23-27	RF00731	mir-155		1138	30	47	1446	484	68	2110	27	284	665	1556	368	709		4327.11	453.843	214.277	4492.96	2076.84	856.014	6237.77	169.586	881.178	1435.66	4287.65	3123.61	1471.34		12.0817	8.84994	7.79349	12.1359	11.0254	9.75419	12.6085	7.46897	9.79563	10.4951	12.0685
mir-15a	5	bta-miR-15a	T		bta-mir-15a	14	33,34,35,37	RF00455	mir-15		2872	539	2674	3455	2215	773	3641	1352	2872	4511	3393	943	4169		10920.4	8154.04	12191	10735.3	9504.55	9730.86	10763.8	8491.87	8911.07	9738.71	9349.61	8004.25	8651.65		13.4157	12.9946	13.5744	13.3911	13.2155	13.2495	13.3949	13.0531	13.1226	13.2506	13.1918
mir-15b	1	bta-miR-15b			bta-mir-15b	20	40	RF00455	mir-15		40	9	39	88	25	30	48	35	82	162	54	25	132		152.095	136.153	177.804	273.431	107.275	377.653	141.902	219.834	254.425	349.739	148.8	212.202	273.931		7.31901	7.16726	7.53438	8.13448	6.8437	8.58958	7.22384	7.82918	8.03345	8.48106	7.28893
mir-16a	9	bta-miR-16a,bta-mir-16a,hsa-mir-16-2	T		bta-mir-16a,hsa-mir-16-2	10,14,15	25-35				2136	940	2161	2980	1919	1125	2944	1272	3236	6545	3875	1320	5416		8121.89	14220.4	9852.17	9259.35	8234.42	14162	8703.31	7989.39	10040.5	14129.9	10677.8	11204.2	11239.5		12.9889	13.7964	13.2673	13.1779	13.0088	13.7905	13.0886	12.9652	13.2946	13.7872	13.3833
mir-16b	5	bta-miR-16b	T		hsa-mir-16-2	10,11	30,31,32				5358	1458	4660	5900	3850	1811	6135	2735	5612	8075	6368	2057	9001		20373.2	22056.8	21245.3	18332.3	16520.3	22797.7	18136.8	17178.4	17412.6	17433	17547.4	17460	18679.2		14.3149	14.4294	14.3753	14.1627	14.0126	14.4771	14.1472	14.0689	14.0884	14.0901	14.0996
mir-17-5p	1	bta-miR-17-5p			bta-mir-17	14	36	RF00051	mir-17		904	134	814	1144	689	343	1035	386	634	914	768	264	1029		3437.35	2027.16	3711.09	3554.6	2956.5	4317.83	3059.76	2424.45	1967.14	1973.22	2116.27	2240.85	2135.42		11.7502	10.9906	11.8606	11.7985	11.5333	12.0786	11.5828	11.2479	10.9474	10.9518	11.0524
mir-181a	2	bta-miR-181a			hsa-mir-181a-1	24	45,46	RF00076	mir-181		174	20	71	205	145	24	332	60	160	219	197	83	229		661.614	302.562	323.695	636.969	622.194	302.122	981.488	376.858	496.438	472.795	542.845	704.51	475.229		9.38627	8.27678	8.37188	9.33213	9.29868	8.27474	9.94991	8.5866	8.97732	8.90801	9.10439
mir-183	1	bta-miR-183	T		bta-mir-183	6	28	RF00663	mir-183		33	12	29	36	38	17	63	22	52	44	63	19	125		125.479	181.537	132.213	111.858	163.058	214.003	186.246	138.181	161.342	94.9907	173.6	161.273	259.404		7.05594	7.56314	7.12717	6.90014	7.4148	7.79171	7.59863	7.18748	7.40023	6.68051	7.50129
mir-184	1	bta-miR-184	T		bta-mir-184	52	73	RF00657	mir-184		9	1	9	7	7	6	8	6	212	81	19	28	111		34.2214	15.1281	41.0317	21.7502	30.037	75.5306	23.6503	37.6858	657.781	174.869	52.3556	237.666	230.351		5.38559	4.50536	5.60333	4.87448	5.23344	6.37701	4.96503	5.50045	9.37798	7.51136	5.90541
mir-186	2	bta-miR-186	T		bta-mir-186	15	36,37	RF00697	mir-186		168	37	199	298	240	47	391	166	214	278	372	86	498		638.8	559.739	907.257	925.935	1029.84	591.656	1155.91	1042.64	663.986	600.169	1025.07	729.974	1033.47		9.33623	9.14801	9.83735	9.86651	10.0188	9.22697	10.1842	10.0365	9.39137	9.24732	10.0121
mir-18a	1	bta-miR-18a			bta-mir-18a	6	28	RF00051	mir-17		214	38	138	276	165	68	302	132	263	336	292	84	374		813.71	574.867	629.153	857.578	708.014	856.014	892.799	829.088	816.021	725.384	804.623	712.998	776.138		9.68173	9.18597	9.31453	9.7568	9.48298	9.75419	9.81437	9.7085	9.68579	9.51758	9.66568
mir-191	7	bta-miR-191,bta-mir-191	T		bta-mir-191	15,16	34-38	RF00764	mir-191		1216	432	1475	2057	1240	864	1826	1210	1727	2257	2019	785	3586		4623.7	6535.34	6724.64	6391.44	5320.83	10876.4	5398.18	7599.97	5358.43	4872.59	5563.47	6663.13	7441.79		12.1772	12.6757	12.7168	12.6436	12.3795	13.4099	12.4003	12.8932	12.3896	12.2527	12.4437
mir-192	2	bta-miR-192			bta-mir-192	20	40,41	RF00130	mir-192		22	10	99	112	60	22	111	44	74	105	140	34	208		83.6524	151.281	451.349	348.003	257.46	276.946	328.148	276.363	229.603	226.682	385.778	288.594	431.649		6.51151	7.31163	8.84212	8.47403	8.05006	8.15241	8.39114	8.14945	7.88986	7.87198	8.61969
mir-193b	1	bta-miR-193b			bta-mir-193b	51	72	RF01895	mir-193		39	0	4	48	27	0	144	10	61	67	112	15	131		148.293	0	18.2363	149.144	115.857	0	425.706	62.8097	189.267	144.645	308.622	127.321	271.856		7.28424	2.92292	4.69041	7.2921	6.94765	2.92292	8.75917	6.13735	7.62094	7.25008	8.3047
mir-195	2	bta-miR-195	T		bta-mir-195	15	35,36	RF00254	mir-16		64	21	59	75	43	11	115	27	99	170	165	29	136		243.352	317.69	268.986	233.037	184.513	138.473	339.973	169.586	307.171	367.01	454.667	246.154	282.232		7.97116	8.34549	8.11148	7.9106	7.58567	7.19036	8.44108	7.46897	8.29806	8.54916	8.85251
mir-19a	3	bta-miR-19a	T		bta-mir-19a	48,49	70,71	RF00245	mir-19		765	195	1166	1415	914	194	1692	384	1084	1422	1281	303	2035		2908.82	2949.98	5315.89	4396.64	3921.97	2442.16	5002.04	2411.89	3363.37	3069.93	3529.87	2571.88	4223.1		11.51	11.5302	12.3781	12.1046	11.9401	11.2584	12.2905	11.2405	11.7189	11.5875	11.7885
mir-19b	6	bta-miR-19b,hsa-mir-19b-2	T		hsa-mir-19b-2	62,63	81,83,84	RF00245	mir-19		3816	735	5667	6284	4115	828	7254	1529	4488	5624	5383	1041	6887		14509.9	11119.1	25836.3	19525.4	17657.4	10423.2	21444.9	9603.6	13925.1	12141.5	14833.2	8836.08	14292.1		13.8255	13.4417	14.6575	14.2536	14.1086	13.3485	14.3888	13.2305	13.7662	13.5685	13.8573
mir-200a	2	bta-miR-200a	T		bta-mir-200a	52	73,74	RF00241	mir-8		65	15	41	68	64	3	37	46	503	312	226	205	561		247.155	226.921	186.922	211.287	274.624	37.7653	109.383	288.925	1560.68	673.571	622.756	1740.05	1164.21		7.99285	7.87345	7.60365	7.77392	8.14059	5.50298	6.86993	8.21191	10.6149	9.41182	9.29996
mir-200b	1	bta-miR-200b			bta-mir-200b	38	59				25	6	9	31	13	0	6	5	246	73	34	43	190		95.0595	90.7685	41.0317	96.3221	55.7829	0	17.7377	31.4048	763.274	157.598	93.689	364.987	394.294		6.68148	6.61987	5.60333	6.69911	5.98563	2.92292	4.66228	5.28496	9.5903	7.36789	6.66208
mir-200c	3	bta-miR-200c	T		bta-mir-200c	41	62,63	RF00241	mir-8		328	94	307	392	239	83	410	159	648	611	355	206	897		1247.18	1422.04	1399.64	1218.01	1025.55	1044.84	1212.08	998.674	2010.58	1319.08	978.223	1748.54	1861.49		10.2932	10.4814	10.4586	10.2592	10.0128	10.0395	10.2522	9.97476	10.9788	10.3736	9.94514
mir-203a-3p	4	hsa-miR-203a-3p	T		hsa-mir-203a	65,66	79,80,86				2292	477	384	327	2146	361	586	150	892	1442	3633	1371	1045		8715.06	7216.1	1750.69	1016.04	9208.47	4544.43	1732.39	942.145	2767.64	3113.11	10010.9	11637.1	2168.62		13.0905	12.8185	10.7799	9.99945	13.1699	12.1523	10.7648	9.89135	11.4384	11.6076	13.2904
mir-204	1	bta-miR-204	T		bta-mir-204	23	44	RF00646	mir-204		104	15	97	235	79	25	134	145	94	140	139	36	235		395.448	226.921	442.231	730.184	338.989	314.711	396.143	910.74	291.658	302.243	383.023	305.57	487.68		8.65473	7.87345	8.81316	9.527	8.43699	8.33222	8.65721	9.84284	8.22514	8.2753	8.60955
mir-205	5	bta-miR-205	T		bta-mir-205	7	25,27,28,29	RF00656	mir-205		1249	172	1082	1516	1034	330	1363	826	1414	1870	1621	327	1920		4749.17	2602.03	4932.92	4710.46	4436.89	4154.18	4029.42	5188.08	4387.27	4037.11	4466.76	2775.6	3984.45		12.2157	11.3496	12.2704	12.204	12.1178	12.023	11.979	12.3431	12.1016	11.9818	12.1274
mir-20a	2	bta-miR-20a	T		bta-mir-20a	8	27,30	RF00051	mir-17		862	109	682	1075	770	385	1437	428	915	1209	1069	320	1648		3277.65	1648.96	3109.29	3340.2	3304.07	4846.55	4248.19	2688.25	2839.01	2610.09	2945.69	2716.18	3419.99		11.6818	10.6939	11.6059	11.709	11.6933	12.245	12.0552	11.3965	11.475	11.354	11.5281
mir-20b	1	bta-miR-20b			bta-mir-20b	6	28	RF00051	mir-17		97	13	86	146	60	18	129	53	81	162	92	42	95		368.831	196.665	392.081	453.646	257.46	226.592	381.361	332.891	251.322	349.739	253.511	356.499	197.147		8.55616	7.67416	8.64262	8.84932	8.05006	7.87143	8.6034	8.41138	8.01626	8.48106	8.02841
mir-21-5p	12	bta-miR-21-5p,eca-miR-21	T		bta-mir-21	8,9	23-31	RF00658	mir-21		23171	865	2561	17115	8840	812	35423	1124	14499	23428	29284	5461	23670		88105	13085.8	11675.8	53179.1	37932.4	10221.8	104721	7059.81	44986.6	50578.2	80693.7	46353.3	49120.8		16.427	13.6765	13.5121	15.6988	15.2114	13.3204	16.6763	12.7869	15.4574	15.6264	16.3003
mir-210	3	bta-miR-210,bta-mir-210			bta-mir-210	55	75,76	RF00679	mir-210		287	9	23	159	83	21	348	31	200	412	489	93	315		1091.28	136.153	104.859	494.039	356.153	264.357	1028.79	194.71	620.548	889.459	1347.47	789.39	653.699		10.1018	7.16726	6.81302	8.97044	8.50673	8.08713	10.0173	7.66029	9.2949	9.80901	10.4041
mir-2137	12	mmu-miR-2137,mmu-mir-2137		,LSU_rRNA_eukarya	,mmu-mir-2137	,35	,49	RF02543	LSU_rRNA_eukarya		557	84	160	169	408	137	216	201	1775	5727	2360	719	1676		2117.93	1270.76	729.453	525.111	1750.73	1724.62	638.558	1262.47	5507.36	12363.9	6503.12	6102.92	3478.09		11.0536	10.32	9.52557	9.05714	10.78	10.7584	9.33569	10.3107	12.4291	13.5947	12.6686
mir-218-5p	1	hsa-miR-218-5p	T		mmu-mir-218-1	25	45	RF00255	mir-218		101	6	90	104	104	7	95	53	84	96	115	14	110		384.041	90.7685	410.317	323.145	446.263	88.119	280.847	332.891	260.63	207.252	316.889	118.833	228.276		8.61331	6.61987	8.707	8.36948	8.82604	6.58047	8.17206	8.41138	8.06722	7.74707	8.34193
mir-22-3p	7	bta-miR-22-3p	T		bta-mir-22	53,54	71,73,74	RF00653	mir-22		2576	227	2035	2298	2051	350	3616	922	1805	2042	2724	537	2738		9794.94	3434.08	9277.72	7140.27	8800.83	4405.95	10689.9	5791.05	5600.44	4408.43	7506.14	4558.09	5681.99		13.2589	11.7489	13.1807	12.8033	13.1046	12.1077	13.385	12.5015	12.4533	12.1085	12.8753
mir-221	3	bta-miR-221	T		bta-mir-221	65	84,85,86	RF00651	mir-221		1265	76	102	991	578	57	2110	54	898	869	1770	338	1481		4810.01	1149.73	465.026	3079.2	2480.19	717.541	6237.77	339.172	2786.26	1876.07	4877.34	2868.97	3073.42		12.2341	10.1765	8.88448	11.5919	11.2806	9.50206	12.6085	8.43776	11.448	10.8793	12.2541
mir-222-3p	3	bta-miR-222	T		bta-mir-222	69	89,90,91	RF00651	mir-221		572	16	42	489	237	18	1070	16	568	672	1077	125	890		2174.96	242.049	191.481	1519.4	1016.97	226.592	3163.23	100.495	1762.36	1450.77	2967.74	1061.01	1846.96		11.0918	7.96365	7.63708	10.5765	10.0008	7.87143	11.6306	6.75593	10.7895	10.5101	11.5388
mir-2284x	2	bta-miR-2284x	T		bta-mir-2284x	21	41,42				168	85	322	377	238	104	379	198	157	142	202	74	280		638.8	1285.89	1468.02	1171.4	1021.26	1309.2	1120.43	1243.63	487.13	306.561	556.623	628.117	581.066		9.33623	10.337	10.5271	10.2033	10.0068	10.3628	10.1396	10.2891	8.95043	8.29526	9.14006
mir-2285bf-1	1	bta-mir-2285bf-1			bta-mir-2285bf-1	38	56				209	36	334	303	253	8	473	82	262	331	349	50	421		794.698	544.611	1522.73	941.471	1085.62	100.707	1398.32	515.039	812.918	714.589	961.69	424.403	873.674		9.64794	9.10901	10.5796	9.89033	10.0943	6.75875	10.4573	9.02961	9.68034	9.49618	9.92074
mir-2340	1	bta-mir-2340			bta-mir-2340	50	62				120	21	30	68	103	23	40	50	211	117	123	39	185		456.286	317.69	136.772	211.287	441.972	289.534	118.252	314.048	654.678	252.589	338.934	331.035	383.918		8.85755	8.34549	7.17347	7.77392	8.81234	8.21487	6.97537	8.32925	9.37124	8.0233	8.43676
mir-2347	1	bta-miR-2347									38	23	55	79	25	11	56	38	62	76	62	19	70		144.491	347.946	250.749	245.466	107.275	138.473	165.552	238.677	192.37	164.075	170.845	161.273	145.266		7.24861	8.47381	8.01307	7.98326	6.8437	7.19036	7.43574	7.94402	7.6435	7.42338	7.47918
mir-2370-3p	2	bta-miR-2370-3p									269	63	521	457	390	71	490	321	217	197	309	49	400		1022.84	953.07	2375.28	1419.97	1673.49	893.779	1448.58	2016.19	673.294	425.299	851.467	415.915	830.094		10.009	9.90785	11.2185	10.4793	10.7151	9.81594	10.5079	10.9828	9.41123	8.75781	9.74658
mir-2389	2	bta-mir-2389			bta-mir-2389	65	79				82	23	37	58	44	18	90	202	154	274	51	31	118		311.795	347.946	168.686	180.216	188.804	226.592	266.066	1268.76	477.822	591.533	140.533	263.13	244.878		8.3191	8.47381	7.46162	7.55303	7.61754	7.87143	8.09617	10.3178	8.92303	9.22667	7.21057
mir-23a	3	bta-miR-23a			bta-mir-23a	45	63,64,65	RF00642	mir-23		762	86	227	409	472	57	645	139	838	719	945	140	863		2897.41	1301.02	1034.91	1270.83	2025.35	717.541	1906.81	873.055	2600.1	1552.23	2604	1188.33	1790.93		11.5043	10.3538	10.0258	10.3201	10.9893	9.50206	10.9026	9.78238	11.3485	10.6071	11.3507
mir-23b-3p	4	bta-miR-23b-3p,hsa-miR-23b-3p			bta-mir-10174,hsa-mir-23b	49,58	71,74,75	RF00642	mir-23		951	152	300	352	784	181	500	210	443	739	1094	364	579		3616.06	2299.47	1367.72	1093.72	3364.14	2278.51	1478.14	1319	1374.51	1595.41	3014.58	3089.66	1201.56		11.8232	11.1718	10.4255	10.105	11.7192	11.1586	10.5369	10.3735	10.4326	10.6465	11.5613
mir-24-3p	2	bta-miR-24-3p	T		hsa-mir-24-2	50	69,71	RF00178	mir-24		120	50	123	217	127	73	224	66	484	632	330	135	690		456.286	756.405	560.767	674.255	544.956	918.956	662.209	414.544	1501.73	1364.41	909.334	1145.89	1431.91		8.85755	9.57739	9.15062	9.41326	9.10991	9.85569	9.38755	8.72151	10.5597	10.422	9.84063
mir-2462	2	bta-miR-2462		LSU_rRNA_eukarya				RF02543	LSU_rRNA_eukarya		97	212	128	51	75	70	166	30	106	60	95	82	84		368.831	3207.16	583.562	158.465	321.825	881.19	490.744	188.429	328.89	129.533	261.778	696.022	174.32		8.55616	11.6505	9.20735	7.37545	8.36371	9.79565	8.96093	7.61478	8.39433	7.09924	8.07338
mir-2478	3	bta-miR-2478		LSU_rRNA_eukarya	bta-mir-2478	48,49,50	65	RF02543	LSU_rRNA_eukarya		118	357	174	171	126	1101	108	139	142	216	403	1084	155		448.681	5400.73	793.28	531.325	540.665	13859.9	319.279	873.055	440.589	466.318	1110.49	9201.07	321.661		8.83371	12.4009	9.64539	9.07388	9.09867	13.7594	8.35252	9.78238	8.80789	8.88842	10.1268
mir-2484	1	bta-miR-2484		ENSBTAG00000042185 snoRNA SNORD61							8	25	372	208	213	22	84	45	0	0	1	0	2		30.4191	378.202	1695.98	646.29	913.982	276.946	248.328	282.644	0	0	2.75556	0	4.15047		5.24802	8.59164	10.7343	9.35285	9.84792	8.15241	7.99948	8.18102	2.92292	2.92292	3.37007
mir-25	4	bta-miR-25	T		bta-mir-25	52	72,73	RF02020	mir-25		1674	330	1315	1989	1237	626	2043	1381	1623	2177	2114	718	3006		6365.19	4992.27	5995.19	6180.15	5307.96	7880.36	6039.7	8674.02	5035.75	4699.88	5825.25	6094.43	6238.15		12.6377	12.2876	12.5514	12.5952	12.376	12.9454	12.562	13.0837	12.3001	12.2007	12.51
mir-26a	11	bta-miR-26a,hsa-mir-26a-1	T		hsa-mir-26a-1	10	29,30,31,32	RF00244	mir-26		3261	608	3605	4654	2672	703	4559	1810	2984	3810	3543	787	4466		12399.6	9197.88	16435.5	14460.7	11465.5	8849.67	13477.7	11368.6	9258.57	8225.33	9762.94	6680.11	9268		13.5989	13.1683	14.0052	13.8206	13.4859	13.1126	13.7191	13.4737	13.1777	13.0072	13.2542
mir-26b	2	bta-miR-26b	T		bta-mir-26b	15	35,36	RF00244	mir-26		300	50	262	387	265	59	510	129	229	238	370	78	468		1140.71	756.405	1194.48	1202.47	1137.11	742.718	1507.71	810.245	710.527	513.813	1019.56	662.069	971.21		10.1653	9.57739	10.2313	10.2408	10.1607	9.5513	10.5654	9.67563	9.48804	9.02622	10.0044
mir-27a-3p	2	bta-miR-27a-3p	T		bta-mir-27a	54	73,74	RF00644	mir-27		98	3	20	64	57	14	88	5	181	116	144	26	140		372.633	45.3843	91.1816	198.859	244.587	176.238	260.153	31.4048	561.596	250.43	396.8	220.69	290.533		8.57066	5.72703	6.62591	7.68957	7.97823	7.52214	8.06465	5.28496	9.15272	8.01128	8.65956
mir-27b-3p	10	bta-miR-27b,bta-mir-27b,hsa-miR-27b-3p	T		bta-mir-27b,hsa-mir-27b	61	76-82	RF00644	mir-27		2355	432	1938	2745	1986	462	3154	986	2574	3071	2987	881	3786		8954.61	6535.34	8835.49	8529.17	8521.91	5815.86	9324.14	6193.03	7986.45	6629.92	8230.85	7477.99	7856.84		13.1296	12.6757	13.1103	13.0594	13.0582	12.5076	13.1879	12.5982	12.9647	12.6964	13.0081
mir-28	2	bta-miR-28,bta-mir-28	T		bta-mir-28	14,54	35,75	RF00655	mir-28		123	2	11	71	38	11	207	1	42	143	117	26	162		467.693	30.2562	50.1499	220.609	163.058	138.473	611.952	6.28097	130.315	308.72	322.4	220.69	336.188		8.8926	5.24182	5.85132	7.83409	7.4148	7.19036	9.27502	3.79334	7.10745	8.30514	8.36623
mir-2887	66	bta-miR-2887,bta-mir-2887-1	T	LSU_rRNA_eukarya	,bta-mir-2887-1	2-41	19-57	RF02543	LSU_rRNA_eukarya		12998	4775	4827	8079	7256	10502	9996	8598	13982	14550	14239	11669	15093		49423.4	72236.6	22006.7	25102.8	31135.5	132204	29551.1	54003.8	43382.5	31411.7	39236.4	99047.3	31321.5		15.5931	16.1406	14.4261	14.616	14.9266	17.0125	14.8513	15.721	15.4051	14.9393	15.2602
mir-2904	94	bta-miR-2904,bta-mir-2904-1		LSU_rRNA_eukarya	,bta-mir-2904-1	1-54	17-69	RF02543	LSU_rRNA_eukarya		10303	8874	8684	13547	11122	18604	11275	19900	19395	14348	11808	13692	17764		39175.9	134247	39591	42092.8	47724.4	234195	33332.2	124991	60177.6	30975.6	32537.6	116219	36864.5		15.2579	17.0346	15.2731	15.3615	15.5426	17.8374	15.0249	16.9315	15.8771	14.9192	14.9901
mir-296-3p	1	bta-miR-296-3p			bta-mir-296	48	69	RF00733	mir-296		30	13	51	89	79	32	118	94	31	43	52	9	86		114.071	196.665	232.513	276.538	338.989	402.83	348.842	590.411	96.1849	92.8318	143.289	76.3926	178.47		6.92663	7.67416	7.90745	8.15034	8.43699	8.68091	8.47744	9.22397	6.69721	6.64982	7.23717
mir-296-5p	1	bta-miR-296-5p			bta-mir-296	13	33	RF00733	mir-296		99	18	44	89	53	9	185	55	133	127	119	18	164		376.436	272.306	200.599	276.538	227.423	113.296	546.913	345.453	412.664	274.178	327.911	152.785	340.338		8.58501	8.12869	7.70169	8.15034	7.87654	6.91741	9.11501	8.46365	8.71508	8.13831	8.39013
mir-29a	3	bta-miR-29a			bta-mir-29a	42	62,63	RF00074	mir-29		541	33	120	367	300	45	878	66	903	963	801	165	1249		2057.09	499.227	547.089	1140.33	1287.3	566.48	2595.62	414.544	2801.77	2079	2207.2	1400.53	2591.97		11.0117	8.98528	9.11547	10.1648	10.3386	9.16504	11.3461	8.72151	11.456	11.0269	11.1129
mir-29c	2	bta-miR-29c	T		bta-mir-29c	54	74,75	RF00074	mir-29		98	7	39	100	65	13	61	59	93	148	139	46	187		372.633	105.897	177.804	310.717	278.915	163.65	180.334	370.577	288.555	319.514	383.023	390.451	388.069		8.57066	6.82628	7.53438	8.31422	8.16236	7.4198	7.55393	8.56283	8.21011	8.35356	8.60955
mir-301a	2	bta-miR-301a	T		bta-mir-301a	51	73,75	RF02061	mir-301		254	26	295	448	266	53	351	129	147	137	232	42	289		965.805	393.33	1344.93	1392.01	1141.4	667.187	1037.66	810.245	456.103	295.767	639.289	356.499	599.743		9.92685	8.64713	10.4014	10.4508	10.1661	9.39823	10.0296	9.67563	8.85698	8.24482	9.33732
mir-30a-5p	3	bta-miR-30a-5p	T		bta-mir-30a	2	23,24,25	RF00131	mir-30		151	18	101	233	114	15	184	93	166	222	167	38	222		574.16	272.306	460.467	723.97	489.173	188.827	543.957	584.13	515.055	479.271	460.178	322.547	460.702		9.18422	8.12869	8.8705	9.5148	8.95638	7.61771	9.1073	9.20873	9.02965	8.92733	8.86961
mir-30b-5p	1	bta-miR-30b-5p	T		bta-mir-30b	17	38	RF00131	mir-30		117	29	180	254	156	25	262	130	317	560	361	87	684		444.879	438.715	820.634	789.22	669.395	314.711	774.548	816.526	983.568	1208.97	994.756	738.462	1419.46		8.82163	8.80184	9.69384	9.63806	9.40295	8.33222	9.61125	9.68667	9.95294	10.2486	9.96913
mir-30c	1	bta-miR-30c			hsa-mir-30c-1	17	40	RF00131	mir-30		26	18	36	55	51	9	69	60	60	125	72	23	120		98.8619	272.306	164.127	170.894	218.841	113.296	203.984	376.858	186.164	269.86	198.4	195.226	249.028		6.73395	8.12869	7.42381	7.47958	7.82286	6.91741	7.72495	8.5866	7.59802	8.11603	7.68637
mir-30d	6	bta-miR-30d	T		bta-mir-30d	6	24-29	RF00131	mir-30		300	66	442	551	317	74	519	226	646	1095	706	159	1040		1140.71	998.454	2015.11	1712.05	1360.25	931.544	1534.31	1419.5	2004.37	2363.97	1945.42	1349.6	2158.24		10.1653	9.97445	10.982	10.7479	10.4177	9.87516	10.5905	10.4788	10.9744	11.2116	10.9315
mir-31-5p	6	bta-miR-31	T		bta-mir-31	25	43-47	RF00661	mir-31		2284	236	1055	2050	1151	258	2972	854	2072	2434	2395	677	2595		8684.64	3570.23	4809.83	6369.69	4938.93	3247.82	8786.09	5363.95	6428.88	5254.71	6599.56	5746.42	5385.23		13.0855	11.8048	12.234	12.6387	12.2722	11.6686	13.1022	12.3911	12.652	12.3615	12.6898
mir-3168	4	hsa-miR-3168									59	38	36	51	58	171	83	305	356	405	388	508	339		224.341	574.867	164.127	158.465	248.878	2152.62	245.372	1915.7	1104.58	874.346	1069.16	4311.94	703.504		7.85749	9.18597	7.42381	7.37545	8.00258	11.0769	7.98272	10.9093	10.1191	9.7845	10.0724
mir-3178-3p	22	hsa-miR-3178		LSU_rRNA_eukarya	,bta-mir-2887-1	38-43	57	RF02543	LSU_rRNA_eukarya		2774	721	914	1726	897	165	1662	949	3582	6064	2410	1208	5678		10547.8	10907.4	4167	5362.97	3849.02	2077.09	4913.35	5960.64	11114	13091.4	6640.89	10253.6	11783.2		13.3657	13.414	12.0274	12.3908	11.9131	11.0256	12.2647	12.5431	13.4411	13.6772	12.6988
mir-3178-5p	5	hsa-miR-3178		LSU_rRNA_eukarya	hsa-mir-3178	10,11	24	RF02543	LSU_rRNA_eukarya		897	192	273	408	403	106	439	338	1632	3316	898	338	1215		3410.74	2904.59	1244.63	1267.72	1729.27	1334.37	1297.81	2122.97	5063.67	7158.85	2474.49	2868.97	2521.41		11.739	11.5079	10.2902	10.3166	10.7622	10.3901	10.3502	11.057	12.3081	12.807	11.2773
mir-3195	2	hsa-miR-3195		LSU_rRNA_eukarya				RF02543	LSU_rRNA_eukarya		115	37	66	148	95	26	99	130	93	143	65	21	96		437.274	559.739	300.899	459.86	407.644	327.299	292.673	816.526	288.555	308.72	179.111	178.249	199.222		8.79718	9.14801	8.26903	8.86863	8.69774	8.38749	8.23003	9.68667	8.21011	8.30514	7.54452
mir-3201	1	hsa-miR-3201									25	17	65	76	52	6	65	19	34	21	37	7	50		95.0595	257.178	296.34	236.145	223.132	75.5306	192.159	119.338	105.493	45.3365	101.956	59.4165	103.762		6.68148	8.04853	8.24754	7.92911	7.84995	6.37701	7.64198	6.98778	6.82114	5.72573	6.77529
mir-320a	5	bta-miR-320a	T		bta-mir-320a-1,hsa-mir-320a	42,56	61,77,78,79	RF00736	mir-320		995	310	855	1014	917	254	1716	564	582	625	1041	322	1362		3783.37	4689.71	3898.01	3150.67	3934.84	3197.46	5072.99	3542.47	1805.79	1349.3	2868.54	2733.16	2826.47		11.8883	12.1976	11.9313	11.6249	11.9448	11.6461	12.3108	11.7936	10.8244	10.4061	11.4899
mir-324	1	bta-miR-324	T		bta-mir-324	18	40	RF03479	mir-324		105	3	111	131	54	12	103	103	94	187	131	20	183		399.25	45.3843	506.058	407.039	231.714	151.061	304.498	646.94	291.658	403.711	360.978	169.761	379.768		8.66827	5.72703	9.0046	8.69563	7.90264	7.30964	8.28576	9.35428	8.22514	8.68401	8.52574
mir-338	4	bta-miR-338	T		bta-mir-338	55	74,75,76,77	RF00686	mir-338		391	40	420	551	312	116	472	306	409	557	405	144	450		1486.73	605.124	1914.81	1712.05	1338.79	1460.26	1395.37	1921.98	1269.02	1202.5	1116	1222.28	933.855		10.5452	9.25903	10.9087	10.7479	10.3948	10.5195	10.4542	10.914	10.3181	10.2409	10.1339
mir-342	4	bta-miR-342	T		bta-mir-342	61	82,83,84,85	RF00760	mir-342		328	118	370	519	307	125	591	340	605	723	697	185	934		1247.18	1785.11	1686.86	1612.62	1317.34	1573.55	1747.17	2135.53	1877.16	1560.87	1920.62	1570.29	1938.27		10.2932	10.8079	10.7266	10.6619	10.3717	10.6267	10.777	11.0655	10.8801	10.6151	10.913
mir-3432a	2	bta-miR-3432a	T		bta-mir-3432a-1	21	42	RF03767	mir-3432		344	256	255	302	228	194	285	199	345	582	322	252	439		1308.02	3872.79	1162.56	938.364	978.347	2442.16	842.542	1249.91	1070.45	1256.47	887.29	2138.99	911.028		10.3615	11.922	10.1925	9.88559	9.94532	11.2584	9.73151	10.2963	10.0742	10.3038	9.80552
mir-3473d	2	mmu-miR-3473d									178	66	267	373	181	37	363	252	238	360	293	49	452		676.824	998.454	1217.27	1158.97	776.67	465.772	1073.13	1582.8	738.452	777.197	807.378	415.915	938.006		9.41869	9.97445	10.2584	10.188	9.61516	8.88676	10.0778	10.6351	9.54308	9.61612	9.67057
mir-34a	1	bta-miR-34a	T		bta-mir-34a	22	43	RF00456	mir-34		41	22	33	55	36	16	82	21	154	186	96	50	158		155.898	332.818	150.45	170.894	154.476	201.415	242.416	131.9	477.822	401.552	264.534	424.403	327.887		7.35296	8.41107	7.30406	7.47958	7.34036	7.70733	7.96576	7.12394	8.92303	8.67641	8.08806
mir-34b-5p	6	bta-miR-34b,bta-mir-34b	T		bta-mir-34b	13,14,15,51	35,36,37,72	RF00456	mir-34		1857	234	2020	2626	1863	475	2173	1070	1968	2380	2544	651	2852		7061.02	3539.97	9209.34	8159.42	7994.12	5979.51	6424.02	6720.64	6106.19	5138.13	7010.14	5525.73	5918.57		12.7872	11.7926	13.17	12.9956	12.9661	12.5476	12.6509	12.716	12.5778	12.3291	12.7768
mir-34c	5	bta-miR-34c	T		bta-mir-34c	13	33,34,35	RF00456	mir-34		953	199	774	1067	751	263	891	482	1042	1488	1232	462	1447		3623.67	3010.49	3528.73	3315.35	3222.54	3310.76	2634.05	3027.43	3233.05	3212.41	3394.85	3921.49	3002.86		11.8262	11.5594	11.788	11.6982	11.6574	11.6962	11.3672	11.5675	11.662	11.6528	11.7323
mir-3547	2	mmu-mir-3547			mmu-mir-3547	12	28,29				84	19	49	181	316	1220	112	208	306	365	395	1855	201		319.4	287.434	223.395	562.397	1355.95	15357.9	331.104	1306.44	949.438	787.991	1088.45	15745.4	417.122		8.35305	8.20464	7.85159	9.15475	10.4131	13.9074	8.40379	10.3598	9.90239	9.63583	10.098
mir-362-3p	1	bta-miR-362-3p	T		bta-mir-362	42	62	RF01903	mir-500		62	0	57	83	66	10	104	17	55	76	93	5	113		235.748	0	259.867	257.895	283.206	125.884	307.454	106.776	170.651	164.075	256.267	42.4403	234.501		7.92676	2.92292	8.06311	8.05243	8.18381	7.06033	8.29936	6.83742	7.47761	7.42338	8.04356
mir-362-5p	1	bta-miR-362-5p	T		bta-mir-362	5	28	RF01903	mir-500		57	6	58	89	45	15	78	23	60	73	91	21	118		216.736	90.7685	264.427	276.538	193.095	188.827	230.591	144.462	186.164	157.598	250.756	178.249	244.878		7.80939	6.61987	8.0875	8.15034	7.64872	7.61771	7.89585	7.24834	7.59802	7.36789	8.0131
mir-363	3	bta-miR-363			bta-mir-363	50	70,71,72	RF01898	mir-363		208	21	216	232	161	28	256	94	153	211	201	54	290		790.895	317.69	984.761	720.862	690.85	352.476	756.81	590.411	474.719	455.524	553.867	458.356	601.818		9.64109	8.34549	9.95468	9.50866	9.44796	8.49207	9.57815	9.22397	8.91377	8.85518	9.13299
mir-371-3p	4	bta-miR-371	T		bta-mir-371	48,49,50	70,71	RF00665	mir-290		1022	492	1648	1532	1423	1238	2237	1584	1342	2061	2256	827	3858		3886.03	7443.02	7513.36	4760.18	6106.08	15584.5	6613.22	9949.05	4163.88	4449.45	6216.54	7019.63	8006.25		11.9269	12.8631	12.8767	12.2191	12.5778	13.9285	12.6928	13.2814	12.0263	12.1218	12.6036
mir-371-5p	15	eca-miR-371-5p	T		bta-mir-371	11,12,13	30,31,32,33,34	RF00665	mir-290		3578	2512	6205	7240	5852	3985	11011	7241	8745	14728	17600	5775	30931		13604.9	38001.8	28289.1	22495.9	25110.9	50164.9	32551.7	45480.5	27133.5	31796	48497.8	49018.6	64189.1		13.7326	15.214	14.7883	14.4578	14.6164	15.6146	14.9908	15.4732	14.7282	14.9569	15.5658
mir-371-loop	1	bta-mir-371			bta-mir-371	32	50	RF00665	mir-290		32	3	40	45	63	13	69	47	48	50	110	12	112		121.676	45.3843	182.363	139.822	270.333	163.65	203.984	295.205	148.931	107.944	303.111	101.857	232.426		7.01411	5.72703	7.56943	7.20363	8.11849	7.4198	7.72495	8.24215	7.29014	6.85208	8.27933
mir-378	2	bta-miR-378	T		bta-mir-378-2	8	28,29	RF00741	mir-378		141	13	66	95	91	72	149	59	455	219	249	66	453		536.136	196.665	300.899	295.181	390.48	906.367	440.487	370.577	1411.75	472.795	686.134	560.212	940.081		9.0867	7.67416	8.26903	8.24203	8.63684	9.83595	8.80756	8.56283	10.471	8.90801	9.43818
mir-380-3p	1	bta-miR-380-3p	T		bta-mir-380	40	60				41	6	38	49	26	14	58	19	42	78	55	12	65		155.898	90.7685	173.245	152.251	111.566	176.238	171.465	119.338	130.315	168.393	151.556	101.857	134.89		7.35296	6.61987	7.49846	7.32042	6.89661	7.52214	7.48419	6.98778	7.10745	7.45922	7.31413
mir-3960	1	hsa-mir-3960			hsa-mir-3960	70	83				105	39	19	66	74	10	65	67	80	242	136	31	98		399.25	589.996	86.6225	205.073	317.534	125.884	192.159	420.825	248.219	522.449	374.756	263.13	203.373		8.66827	9.22296	6.55773	7.73236	8.3448	7.06033	7.64198	8.74282	7.99887	9.04992	8.57869
mir-423-3p	2	bta-miR-423-3p			bta-mir-423	53	75	RF00870	mir-423		149	30	210	335	201	56	296	265	183	226	245	48	350		566.555	453.843	957.406	1040.9	862.49	704.952	875.062	1664.46	567.801	487.907	675.112	407.427	726.332		9.16523	8.84994	9.91435	10.0341	9.76497	9.4768	9.78567	10.7074	9.16836	8.95269	9.41508
mir-423-5p	1	bta-miR-423-5p	T		bta-mir-423	17	39	RF00870	mir-423		142	59	121	263	106	43	239	254	111	146	159	58	258		539.938	892.557	551.648	817.184	454.845	541.303	706.553	1595.37	344.404	315.197	438.134	492.308	535.41		9.09675	9.81399	9.12728	9.68782	8.85307	9.10034	9.48004	10.6465	8.45936	8.33439	8.79996
mir-425-5p	5	bta-miR-425-5p			bta-mir-425	14,15	35,36,37,38	RF00803	mir-425		688	152	709	943	569	240	861	587	868	1214	981	307	1798		2616.04	2299.47	3232.39	2930.06	2441.58	3021.22	2545.36	3686.93	2693.18	2620.88	2703.2	2605.84	3731.27		11.3573	11.1718	11.6617	11.5204	11.258	11.5645	11.3179	11.8511	11.3991	11.36	11.4045
mir-4330	3	hsa-miR-4330		SSU_rRNA_eukarya				RF01960,RF02542	SSU_rRNA_eukarya,SSU_rRNA_microsporidia		1843	570	1842	4022	2707	8633	4771	11662	5621	8282	5726	8733	7142		7007.79	8623.01	8397.82	12497	11615.7	108676	14104.5	73248.6	17440.5	17879.8	15778.3	74126.3	14821.3		12.7763	13.0752	13.0371	13.6101	13.5047	16.7298	13.7846	16.1606	14.0908	14.1266	13.9463
mir-4335	3	ssc-mir-4335			ssc-mir-4335	11,12,13	27				220	1488	1061	282	235	2351	375	416	2265	1697	1139	1901	292		836.524	22510.6	4837.18	876.221	1008.38	29595.4	1108.61	2612.88	7027.71	3663.62	3138.58	16135.8	605.968		9.72126	14.4588	12.2422	9.78756	9.98862	14.8534	10.1243	11.3556	12.7804	11.842	11.6194
mir-4454	4	hsa-miR-4454			hsa-mir-4454	5,6,7,8	22				204	1196	295	375	222	3122	483	543	532	858	431	3160	485		775.686	18093.2	1344.93	1165.19	952.601	39301.1	1427.89	3410.57	1650.66	1852.32	1187.65	26822.3	1006.49		9.61334	14.1437	10.4014	10.1957	9.90715	15.2625	10.4873	11.739	10.6954	10.861	10.223
mir-4456	1	hsa-miR-4456									88	47	156	201	72	62	120	108	54	110	90	41	96		334.61	711.02	711.216	624.54	308.952	780.483	354.755	678.345	167.548	237.477	248	348.011	199.222		8.41865	9.48903	9.48942	9.30404	8.3062	9.62215	8.50117	9.42189	7.45228	7.93697	7.99763
mir-4492	13	hsa-miR-4492		LSU_rRNA_eukarya	hsa-mir-4492,hsa-mir-4508	,58,8,9	25,74	RF02543	LSU_rRNA_eukarya		1094	358	652	798	420	146	631	515	1634	3213	1545	945	1455		4159.81	5415.86	2972.52	2479.52	1802.22	1837.91	1865.42	3234.7	5069.88	6936.48	4257.34	8021.22	3019.47		12.0249	12.405	11.5411	11.2802	10.8216	10.8498	10.8711	11.6628	12.3099	12.7615	12.0583
mir-4497	14	hsa-miR-4497,hsa-mir-4497		LSU_rRNA_eukarya	hsa-mir-4497	5	18	RF02543	LSU_rRNA_eukarya		2280	400	532	491	495	274	636	886	1936	2479	1134	540	1952		8669.43	6051.24	2425.43	1525.62	2124.04	3449.23	1880.2	5564.94	6006.9	5351.86	3124.8	4583.56	4050.86		13.083	12.5648	11.2485	10.5823	11.0577	11.7552	10.8825	12.4441	12.5542	12.3878	11.613
mir-449a	2	bta-miR-449a	T		bta-mir-449a	13	34	RF00711	mir-449		1115	409	1078	1217	910	590	1667	859	1553	2563	2160	727	2294		4239.66	6187.39	4914.69	3781.42	3904.8	7427.18	4928.13	5395.35	4818.55	5533.21	5952	6170.83	4760.59		12.0523	12.5969	12.2651	11.8876	11.9338	12.86	12.269	12.3995	12.2366	12.4359	12.541
mir-449b	2	bta-miR-449b			bta-mir-449b	16	40,41	RF00711	mir-449		405	57	529	884	290	125	726	441	601	834	746	163	665		1539.96	862.301	2411.75	2746.73	1244.39	1573.55	2146.27	2769.91	1864.75	1800.51	2055.65	1383.55	1380.03		10.5957	9.76466	11.2404	11.4275	10.29	10.6267	11.0727	11.4395	10.8706	10.8202	11.0107
mir-449c	2	bta-miR-449c			bta-mir-449c	23	47,48	RF00711	mir-449		271	48	287	595	149	56	469	271	439	428	480	106	458		1030.45	726.148	1308.46	1848.76	639.358	704.952	1386.5	1702.14	1362.1	924.001	1322.67	899.735	950.457		10.0196	9.51909	10.362	10.8582	9.33747	9.4768	10.4451	10.7395	10.4196	9.86352	10.3775
mir-451	2	bta-miR-451,eca-miR-451	T		bta-mir-451,eca-mir-451	16,17	37,38	RF00722	mir-451		75	1	31	81	112	10	29	30	33	72	273	81	164		285.179	15.1281	141.331	251.68	480.591	125.884	85.7324	188.429	102.39	155.439	752.267	687.533	340.338		8.19357	4.50536	7.21833	8.01826	8.93123	7.06033	6.54403	7.61478	6.781	7.34891	9.56955
mir-4763	1	hsa-mir-4763			hsa-mir-4763	80	92				37	27	8	43	23	8	64	108	53	92	46	30	76		140.688	408.458	36.4726	133.608	98.6929	100.707	189.202	678.345	164.445	198.617	126.756	254.642	157.718		7.21208	8.70056	5.46126	7.14149	6.73166	6.75875	7.62046	9.42189	7.42649	7.68788	7.06972
mir-484	1	bta-miR-484	T		bta-mir-484	2	23	RF00783	mir-484		93	0	25	70	42	16	118	24	86	122	120	5	130		353.621	0	113.977	217.502	180.222	201.415	348.842	150.743	266.836	263.383	330.667	42.4403	269.78		8.49665	2.92292	6.92551	7.81431	7.55307	7.70733	8.47744	7.30674	8.10022	8.08195	8.40193
mir-487b-5p	2	mmu-miR-487b-5p									148	39	146	256	116	62	155	195	174	303	128	56	255		562.752	589.996	665.625	795.434	497.755	780.483	458.225	1224.79	539.877	654.141	352.711	475.332	529.185		9.15565	9.22296	9.39489	9.64927	8.98109	9.62215	8.86357	10.2672	9.09659	9.37007	8.49301
mir-494	5	bta-miR-494		SSU_rRNA_microsporidia				RF02542	SSU_rRNA_microsporidia		211	38	51	236	368	678	218	184	472	304	565	1167	426		802.303	574.867	232.513	733.291	1579.09	8534.96	644.471	1155.7	1464.49	656.3	1556.89	9905.57	884.05		9.66155	9.18597	7.90745	9.53306	10.6318	13.0604	9.34883	10.184	10.5236	9.37476	10.6114
mir-497	2	bta-miR-497	T		bta-mir-497	24	44,45				733	59	452	780	294	109	763	270	595	928	785	181	777		2787.15	892.557	2060.7	2423.59	1261.55	1372.14	2255.65	1695.86	1846.13	2003.44	2163.11	1536.34	1612.46		11.4485	9.81399	11.0142	11.2474	10.3096	10.4301	11.1441	10.7342	10.8562	10.9737	11.0839
mir-507-3p	1	bta-miR-507-3p			bta-mir-507	51	70				83	34	70	146	89	12	125	44	129	169	148	16	194		315.598	514.355	319.135	453.646	381.898	151.061	369.536	276.363	400.253	364.851	407.823	135.809	402.595		8.33618	9.02772	8.35189	8.84932	8.60539	7.30964	8.55886	8.14945	8.67183	8.54082	8.69836
mir-507b	1	bta-miR-507b	T		bta-mir-507b	36	58				41	41	67	102	42	36	95	47	95	124	91	46	138		155.898	620.252	305.458	316.931	180.222	453.184	280.847	295.205	294.76	267.701	250.756	390.451	286.382		7.35296	9.29422	8.29019	8.34212	7.55307	8.84787	8.17206	8.24215	8.24003	8.10476	8.0131
mir-532	1	bta-miR-532	T		bta-mir-532	19	40	RF01897	mir-188		78	19	65	74	36	26	76	37	58	73	82	28	136		296.586	287.434	296.34	229.93	154.476	327.299	224.678	232.396	179.959	157.598	225.956	237.666	282.232		8.24871	8.20464	8.24754	7.89185	7.34036	8.38749	7.85959	7.90675	7.55105	7.36789	7.8675
mir-5587-5p	1	hsa-miR-5587-5p									686	161	868	1188	556	178	980	782	512	959	656	132	948		2608.43	2435.62	3957.28	3691.31	2385.79	2240.74	2897.16	4911.72	1588.6	2070.37	1807.65	1120.42	1967.32		11.3531	11.2545	11.953	11.8529	11.2248	11.1346	11.5042	12.2642	10.6404	11.0209	10.8259
mir-562	3	mir-562						RF00998	mir-562		168	28	193	295	151	58	479	185	250	560	296	58	562		638.8	423.587	879.902	916.614	647.94	730.129	1416.06	1161.98	775.685	1208.97	815.645	492.308	1166.28		9.33623	8.75209	9.79356	9.85204	9.35648	9.52689	10.4754	10.1917	9.61334	10.2486	9.68513
mir-5787	4	hsa-miR-5787		LSU_rRNA_eukarya				RF02543	LSU_rRNA_eukarya		429	98	348	373	458	80	174	214	1307	540	632	352	1328		1631.22	1482.55	1586.56	1158.97	1965.28	1007.07	514.394	1344.13	4055.28	1165.8	1741.51	2987.8	2755.91		10.6784	10.5412	10.6385	10.188	10.9461	9.98676	9.02782	10.4005	11.9883	10.1964	10.7724
mir-6089	5	hsa-miR-6089		LSU_rRNA_eukarya	hsa-mir-639	,28	,41	RF02543	LSU_rRNA_eukarya		691	310	242	312	146	125	142	288	217	616	410	343	762		2627.45	4689.71	1103.3	969.436	626.485	1573.55	419.793	1808.92	673.294	1329.87	1129.78	2911.41	1581.33		11.3636	12.1976	10.1175	9.93222	9.30847	10.6267	8.73934	10.8269	9.41123	10.3853	10.1515
mir-6119-5p	1	bta-miR-6119-5p	T		bta-mir-6119	7	29				138	16	291	346	308	65	373	186	112	90	203	53	338		524.729	242.049	1326.69	1075.08	1321.63	818.248	1102.7	1168.26	347.507	194.299	559.378	449.868	701.429		9.05611	7.96365	10.3818	10.0803	10.3763	9.68968	10.1167	10.1995	8.47202	7.65735	9.14709
mir-6236	29	mmu-miR-6236,mmu-mir-6236		LSU_rRNA_eukarya	mmu-mir-6236	1-36	15-52	RF02543	LSU_rRNA_eukarya		1303	1259	1641	1395	2619	2383	1280	985	1658	1714	1777	2671	1443		4954.5	19046.3	7481.45	4334.5	11238.1	29998.2	3784.05	6186.75	5144.34	3700.32	4896.63	22671.6	2994.56		12.2767	14.2178	12.8705	12.0841	13.4571	14.8729	11.8886	12.5967	12.3309	11.8564	12.2598
mir-6240-3p	38	mmu-mir-6240		LSU_rRNA_eukarya	mmu-mir-6240	63-77	85-89	RF02543	LSU_rRNA_eukarya		1872	3385	1420	1293	2247	4142	2260	1469	3962	4410	5322	5405	3620		7118.06	51208.6	6473.89	4017.56	9641.86	52141.3	6681.21	9226.74	12293.1	9520.66	14665.1	45878	7512.35		12.7988	15.6443	12.6621	11.9748	13.2362	15.6703	12.7075	13.1728	13.5864	13.218	13.8408
mir-6240-5p	4	mmu-miR-6240,mmu-mir-6240		LSU_rRNA_eukarya	mmu-mir-6240	28,29	45	RF02543	LSU_rRNA_eukarya		205	30	83	84	277	187	73	100	372	534	621	256	410		779.488	453.843	378.404	261.002	1188.61	2354.04	215.809	628.097	1154.22	1152.84	1711.2	2172.95	850.846		9.62033	8.84994	8.59239	8.06922	10.2242	11.2055	7.80342	9.31214	10.1821	10.1804	10.7472
mir-6516-3p	2	hsa-miR-6516-3p									206	6	366	369	202	14	381	37	93	86	141	6	151		783.291	90.7685	1668.62	1146.54	866.781	176.238	1126.35	232.396	288.555	185.664	388.534	50.9284	313.36		9.62728	6.61987	10.711	10.1726	9.77207	7.52214	10.1471	7.90675	8.21011	7.59428	8.62976
mir-652	5	bta-miR-652	T		bta-mir-652	61	80,81	RF00872	mir-652		789	206	564	805	472	171	920	373	758	1497	647	288	1248		3000.08	3116.39	2571.32	2501.27	2025.35	2152.62	2719.79	2342.8	2351.88	3231.84	1782.85	2444.56	2589.89		11.5544	11.6091	11.3325	11.2928	10.9893	11.0769	11.4133	11.1987	11.2042	11.6615	10.8061
mir-6526	1	bta-miR-6526	T		bta-mir-6526-1	48	69	RF03232	mir-6526		67	2	91	71	54	26	110	34	131	83	249	20	131		254.76	30.2562	414.876	220.609	231.714	327.299	325.192	213.553	406.459	179.187	686.134	169.761	271.856		8.03529	5.24182	8.72265	7.83409	7.90264	8.38749	8.37838	7.78877	8.69361	7.5451	9.43818
mir-6529a	1	bta-miR-6529a	T		bta-mir-6529a	11	31	RF04090	mir-6529		56	11	32	54	43	21	57	34	48	45	69	22	88		212.933	166.409	145.891	167.787	184.513	264.357	168.508	213.553	148.931	97.1496	190.133	186.737	182.621		7.78473	7.44286	7.26183	7.45424	7.58567	8.08713	7.46017	7.78877	7.29014	6.71056	7.62727
mir-653-3p	4	mmu-miR-653-3p									462	1439	136	334	378	181	513	179	298	151	202	393	167		1756.7	21769.3	620.035	1037.79	1622	2278.51	1516.58	1124.29	924.616	325.991	556.623	3335.81	346.564		10.7848	14.4105	9.29372	10.0298	10.6703	11.1586	10.5738	10.1445	9.86447	8.38184	9.14006
mir-660	4	bta-miR-660	T		bta-mir-660	16	36,37,38	RF01897	mir-188		773	104	623	844	497	133	958	291	826	1095	942	255	1081		2939.24	1573.32	2840.31	2622.45	2132.62	1674.26	2832.12	1827.76	2562.86	2363.97	2595.74	2164.46	2243.33		11.5249	10.6265	11.4757	11.3608	11.0635	10.7158	11.4715	10.8418	11.3278	11.2116	11.3461
mir-6731	1	hsa-mir-6731			hsa-mir-6731	2	14				50	74	31	20	46	63	64	32	80	204	81	84	102		190.119	1119.48	141.331	62.1433	197.386	793.071	189.202	200.991	248.219	440.412	223.2	712.998	211.674		7.62717	10.1383	7.21833	6.12363	7.67924	9.64502	7.62046	7.7044	7.99887	8.80732	7.85038
mir-7	1	bta-miR-7	T		hsa-mir-7-3	31	54	RF00053	mir-7		31	154	143	182	167	129	171	105	111	153	243	67	388		117.874	2329.73	651.948	565.504	716.596	1623.91	505.525	659.502	344.404	330.309	669.6	568.701	805.191		6.97104	11.1906	9.36528	9.16259	9.50018	10.672	9.0031	9.38171	8.45936	8.4004	9.40338
mir-7-1-3p	1	hsa-miR-7-1-3p	T		bta-mir-7-2	65	86	RF00053	mir-7		72	24	84	63	90	42	167	67	100	309	163	60	300		273.771	363.074	382.963	195.751	386.189	528.714	493.7	420.825	310.274	667.094	449.156	509.284	622.57		8.13623	8.53392	8.60933	7.6677	8.6212	9.06687	8.96946	8.74282	8.31222	9.39803	8.83521
mir-7049-3p	9	mmu-miR-7049-3p		LSU_rRNA_eukarya				RF00002,RF02543	5_8S_rRNA,LSU_rRNA_eukarya		7294	9096	4632	3384	4854	6796	5963	2268	4411	5884	5952	8684	7882		27734.6	137605	21117.7	10514.6	20828.5	85551	17628.4	14245.2	13686.2	12702.9	16401.1	73710.4	16357		14.7598	17.0702	14.3667	13.3611	14.3468	16.3846	14.1062	13.7989	13.7412	13.6337	14.0021
mir-708	1	bta-miR-708	T		bta-mir-708	27	49	RF00917	mir-708		58	0	6	42	27	0	79	3	20	83	106	23	82		220.538	0	27.3545	130.501	115.857	0	233.547	18.8429	62.0548	179.187	292.089	195.226	170.169		7.83364	2.92292	5.12672	7.10939	6.94765	2.92292	7.91365	4.72391	6.1218	7.5451	8.22722
mir-764-3p	1	eca-miR-764-3p		SNORA30				RF00415	SNORA30		54	2	18	48	87	224	20	33	22	37	18	194	11		205.329	30.2562	82.0634	149.144	373.316	2819.81	59.1258	207.272	68.2603	79.8786	49.6	1646.69	22.8276		7.73409	5.24182	6.48617	7.2921	8.57325	11.4652	6.0598	7.7472	6.24494	6.45057	5.83752
mir-767	3	bta-miR-767	T		bta-mir-767	24	45,46,47	RF01033	mir-767		218	52	211	225	121	51	226	193	202	292	170	56	258		828.919	786.661	961.966	699.112	519.21	642.01	668.121	1212.23	626.753	630.393	468.445	475.332	535.41		9.70821	9.63342	9.92115	9.46492	9.04107	9.34337	9.40023	10.2524	9.30908	9.31734	8.89488
mir-7704	1	hsa-miR-7704		LSU_rRNA_eukarya				RF02543	LSU_rRNA_eukarya		315	98	37	39	293	33	83	67	15	34	336	19	71		1197.75	1482.55	168.686	121.179	1257.26	415.418	245.372	420.825	46.5411	73.4019	925.867	161.273	147.342		10.2352	10.5412	7.46162	7.00856	10.3047	8.7245	7.98272	8.74282	5.7582	6.33958	9.86641
mir-7975	1	hsa-miR-7975									29	40	36	11	41	16	18	43	16	174	126	51	78		110.269	605.124	164.127	34.1788	175.931	201.415	53.2132	270.082	49.6438	375.645	347.2	432.891	161.868		6.88082	9.25903	7.42381	5.38412	7.51973	7.70733	5.92591	8.11718	5.83862	8.58204	8.47078
mir-892a	3	hsa-miR-892a									3459	499	2753	4038	2685	539	3448	1849	3604	4903	4206	727	4245		13152.4	7548.92	12551.1	12546.7	11521.3	6785.17	10193.3	11613.5	11182.3	10585	11589.9	6170.83	8809.37		13.6839	12.8835	13.6164	13.6159	13.4929	12.7298	13.3164	13.5044	13.4499	13.3707	13.5015
mir-8991	2	eca-mir-8991			eca-mir-8991	42,43	57				817	676	637	543	515	704	823	291	1034	1441	1290	1097	1128		3106.55	10226.6	2904.13	1687.19	2209.86	8862.26	2433.03	1827.76	3208.23	3110.95	3554.67	9311.41	2340.86		11.6046	13.3211	11.5076	10.7269	11.1147	13.1147	11.253	10.8418	11.6509	11.6066	11.7986
mir-9-3p	1	bta-miR-9-3p			mmu-mir-9-1	55	76				70	26	168	187	133	18	242	39	96	85	127	24	251		266.167	393.33	765.925	581.04	570.702	226.592	715.422	244.958	297.863	183.505	349.956	203.714	520.884		8.0967	8.64713	9.59525	9.20118	9.17562	7.87143	9.49784	7.98036	8.25476	7.57808	8.48194
mir-9-5p	2	hsa-miR-9-5p			mmu-mir-9-1	16	36,37	RF00237	mir-9		504	245	859	1015	628	228	969	376	518	634	576	162	917		1916.4	3706.38	3916.25	3153.77	2694.74	2870.16	2864.64	2361.64	1607.22	1368.73	1587.2	1375.07	1902.99		10.9099	11.8587	11.938	11.6263	11.4	11.4907	11.4879	11.2102	10.6571	10.4266	10.6391
mir-9001	1	eca-mir-9001			eca-mir-9001	53	66				52	71	37	50	36	29	57	34	38	43	28	54	74		197.724	1074.09	168.686	155.358	154.476	365.065	168.508	213.553	117.904	92.8318	77.1556	458.356	153.567		7.68162	10.079	7.46162	7.34819	7.34036	8.54165	7.46017	7.78877	6.97138	6.64982	6.40494
mir-9056	1	eca-mir-9056			eca-mir-9056	110	123				60	73	20	40	42	99	41	35	50	52	35	65	48		228.143	1104.35	91.1816	124.287	180.222	1246.26	121.208	219.834	155.137	112.262	96.4445	551.724	99.6112		7.88095	10.1188	6.62591	7.04296	7.55307	10.2921	7.00887	7.82918	7.34623	6.90501	6.70081
mir-92a-3p	13	bta-miR-92a,mmu-miR-92a-3p	T		bta-mir-92a-1,hsa-mir-92a-1,hsa-mir-92a-2	48,49	66,68,69,70	RF00464	mir-92		7808	2209	5857	9289	4697	2854	9610	5775	7924	11748	8507	3226	11859		29689	33418	26702.5	28862.5	20154.8	35927.4	28409.9	36272.6	24586.1	25362.5	23441.5	27382.5	24610.2		14.858	15.0286	14.7051	14.8173	14.2994	15.1331	14.7945	15.1469	14.586	14.6308	14.5172
mir-92b	1	bta-miR-92b	T		bta-mir-92b	61	82				33	29	41	65	38	15	72	73	70	67	60	53	100		125.479	438.715	186.922	201.966	163.058	188.827	212.853	458.511	217.192	144.645	165.333	449.868	207.523		7.05594	8.80184	7.60365	7.71113	7.4148	7.61771	7.7842	8.86446	7.81232	7.25008	7.43392
mir-93	5	bta-miR-93	T		bta-mir-93	11,12	32,33	RF00051	mir-17		1931	660	1646	2364	1592	691	2301	1003	1505	2411	2121	897	3069		7342.4	9984.54	7504.24	7345.34	6831.26	8698.61	6802.42	6299.81	4669.62	5205.06	5844.54	7613.8	6368.89		12.8435	13.2866	12.8749	12.8441	12.7395	13.0878	12.7334	12.6228	12.1914	12.3478	12.5147
mir-9901	6	hsa-miR-9901		SSU_rRNA_eukarya				RF01960,RF02542	SSU_rRNA_eukarya,SSU_rRNA_microsporidia		498	905	439	304	380	1410	638	478	388	302	561	698	438		1893.59	13690.9	2001.44	944.578	1630.58	17749.7	1886.11	3002.3	1203.86	651.982	1545.87	5924.67	908.953		10.8926	13.7417	10.9723	9.89504	10.6778	14.1161	10.887	11.5555	10.2425	9.36535	10.6012
mir-99a-5p	4	bta-miR-99a-5p	T		bta-mir-99a	13	32,33,34	RF00104	mir-10		788	44	320	611	541	70	967	239	528	914	1134	212	993		2996.28	665.636	1458.91	1898.48	2321.43	881.19	2858.73	1501.15	1638.25	1973.22	3124.8	1799.47	2060.71		11.5526	9.39491	10.5181	10.8964	11.1855	9.79565	11.485	10.5591	10.6846	10.9518	11.613
mir-9a	3	eca-miR-9a	T		mmu-mir-9-1	16,17	38	RF00237	mir-9		830	442	1388	1809	1106	389	1511	743	846	1000	1115	345	1487		3155.98	6686.62	6328	5620.86	4745.84	4896.9	4466.95	4666.76	2624.92	2158.88	3072.45	2928.38	3085.87		11.6273	12.7087	12.6292	12.4585	12.2147	12.2599	12.1275	12.1905	11.3622	11.0811	11.5887
[truncated: 16 more columns]

## Sheet: 2. GE vs. PE
miRNA	logFC GE-PE	logCPM	LR	P-value	FDR	counts	EB_GE_R1	EB_GE_R2	EB_GE_R3	EB_GE_R4	EB_PE_R1	EB_PE_R2	EB_PE_R3	EB_PE_R4	cpm	EB_GE_R1	EB_GE_R2	EB_GE_R3	EB_GE_R4	EB_PE_R1	EB_PE_R2	EB_PE_R3	EB_PE_R4	log2cpm	EB_GE_R1	EB_GE_R2	EB_GE_R3	EB_GE_R4	EB_PE_R1	EB_PE_R2	EB_PE_R3	EB_PE_R4	mean_centered	EB_GE_R1	EB_GE_R2	EB_GE_R3	EB_GE_R4	EB_PE_R1	EB_PE_R2	EB_PE_R3	EB_PE_R4
miR-4330	2.26729	14.4999	14.7374	0.000123569	0.0231074		11662	4771	8633	2707	4022	1842	570	1843		66813.6	12865.4	99128.6	10595.3	11399.1	7660.06	7865.47	6392.14		16.0279	13.6513	16.597	13.3713	13.4768	12.9033	12.9415	12.6423		2.07645	-0.300108	2.6456	-0.580156	-0.47466	-1.0481	-1.00992	-1.30911
miR-3547	1.98016	9.52407	8.66492	0.00324395	0.220394		208	112	1220	316	181	49	19	84		1191.67	302.016	14008.7	1236.83	512.99	203.769	262.182	291.34		10.22	8.24325	13.7741	10.2736	9.0056	7.67786	8.03992	8.1915		0.791748	-1.18498	4.34591	0.84537	-0.422635	-1.75037	-1.38831	-1.23672
miR-3168	2.13857	9.3506	8.50808	0.00353573	0.220394		305	83	171	58	51	36	38	59		1747.4	223.816	1963.51	227.013	144.544	149.708	524.365	204.632		10.7718	7.8126	10.94	7.83297	7.18531	7.23561	9.03717	7.68392		2.2094	-0.749822	2.37753	-0.729446	-1.37711	-1.32681	0.474754	-0.878501
miR-200b	-1.51725	5.86099	5.59727	0.0179885	0.840962		5	6	0	13	31	9	6	25		28.6459	16.1794	0	50.8823	87.8601	37.427	82.7944	86.7084		4.88976	4.10261	0	5.69717	6.47346	5.26405	6.38878	6.45464		-0.0190504	-0.806198	-4.90881	0.788361	1.56465	0.355239	1.47997	1.54583
miR-494	1.38002	9.84962	4.77745	0.0288347	0.998123		184	218	678	368	236	51	38	211		1054.17	587.853	7785.15	1440.36	668.87	212.086	524.365	731.819		10.0433	9.20176	12.9267	10.4932	9.38774	7.73529	9.03717	9.51731		0.250451	-0.591042	3.13389	0.700409	-0.405069	-2.05751	-0.755632	-0.275493
miR-296-3p	1.02711	8.19781	4.22949	0.0397274	0.998123		94	118	32	79	89	51	13	30		538.542	318.196	367.441	309.208	252.243	212.086	179.388	104.05		9.07559	8.3183	8.52529	8.27709	7.98438	7.73529	7.49496	6.71493		1.05986	0.302568	0.509559	0.261362	-0.0313486	-0.280435	-0.520771	-1.3008
miR-3178-3p	-0.880448	12.4134	3.66312	0.0556293	0.998123		949	1662	165	897	1726	914	721	2774		5436.99	4481.71	1894.62	3510.88	4891.82	3800.92	9949.13	9621.17		12.4089	12.1302	10.8885	11.778	12.2565	11.8925	13.2805	13.2321		0.17547	-0.103233	-1.34494	-0.45536	0.0230639	-0.340875	1.04711	0.998759
miR-150	-0.999887	7.13504	3.30153	0.0692153	0.998123		18	36	8	17	71	33	32	26		103.125	97.0767	91.8602	66.5384	201.228	137.232	441.57	90.1768		6.70217	6.61584	6.53699	6.07764	7.65984	7.11095	8.78976	6.51059		-0.298298	-0.384635	-0.463485	-0.922837	0.659365	0.110479	1.78929	-0.489879
miR-764-3p	1.32116	7.56894	3.2388	0.0719132	0.998123		33	20	224	87	48	18	2	54		189.063	53.9315	2572.09	340.52	136.041	74.854	27.5981	187.29		7.57033	5.77956	11.3293	8.41583	7.09847	6.24515	4.83785	7.55681		0.216171	-1.5746	3.97512	1.06167	-0.255693	-1.10901	-2.51631	0.202653
miR-371-loop	0.877567	7.43452	3.05142	0.0806664	0.998123		47	69	13	63	45	40	3	32		269.271	186.064	149.273	246.584	127.539	166.342	41.3972	110.987		8.07826	7.54739	7.23144	7.95177	7.00606	7.38666	5.4059	6.80718		0.901432	0.370553	0.0546074	0.774939	-0.170772	0.209825	-1.77094	-0.369648
miR-4492	-0.779041	11.4072	3.01615	0.0824389	0.998123		515	631	146	420	798	652	358	1094		2950.53	1701.54	1676.45	1643.89	2261.69	2711.38	4940.07	3794.36		11.5272	10.7335	10.7121	10.6838	11.1438	11.4053	12.2706	11.89		0.231453	-0.562321	-0.58374	-0.612017	-0.15197	0.109551	0.974814	0.594229
miR-6240-5p	0.969217	9.29169	2.41763	0.119977	0.998123		100	73	187	277	84	83	30	205		572.918	196.85	2147.23	1084.18	238.072	345.16	413.972	711.009		9.1647	7.62826	11.0689	10.0837	7.9013	8.4353	8.69687	9.47575		0.107844	-1.42859	2.01208	1.02687	-1.15555	-0.621559	-0.359985	0.418896
miR-6089	-0.944046	10.5102	2.40028	0.121313	0.998123		288	142	125	146	312	242	310	691		1650	382.914	1435.32	571.447	884.269	1006.37	4277.71	2396.62		10.6891	8.58464	10.4882	9.161	9.78997	9.97638	12.063	11.2274		0.441674	-1.66281	0.240704	-1.08645	-0.45748	-0.271074	1.81551	0.979935
miR-371-3p	0.664657	12.7595	2.36219	0.124307	0.998123		1584	2237	1238	1423	1532	1648	492	1022		9075.01	6032.24	14215.4	5569.66	4341.99	6853.3	6789.14	3544.64		13.1478	12.5587	13.7953	12.4436	12.0845	12.7428	12.7292	11.7918		0.486121	-0.103006	1.13354	-0.218091	-0.57725	0.0810716	0.0675034	-0.869892
let-7	-1.63959	9.98712	2.3573	0.124698	0.998123		84	96	389	12	40	554	258	24		481.251	258.871	4466.7	46.9683	113.368	2303.84	3560.16	83.2401		8.91364	8.02165	12.1253	5.58401	6.83754	11.1705	11.7981	6.39643		0.057743	-0.834244	3.26942	-3.27189	-2.01836	2.31455	2.94223	-2.45946
miR-12034	0.839761	10.7143	2.16566	0.141124	0.998123		770	388	204	379	250	191	88	768		4411.47	1046.27	2342.43	1483.42	708.549	794.284	1214.32	2663.68		12.1074	10.0324	11.1944	10.5357	9.47076	9.63533	10.2471	11.3797		1.53202	-0.542934	0.619055	-0.0396746	-1.10459	-0.940027	-0.328235	0.804395
miR-152-3p	-0.684279	8.91716	2.1249	0.144922	0.998123		70	140	20	112	235	154	48	110		401.042	377.52	229.65	438.371	666.036	640.418	662.355	381.517		8.6512	8.56423	7.84956	8.77929	9.38162	9.32512	9.37364	8.57938		-0.161803	-0.248779	-0.963442	-0.0337114	0.568615	0.512114	0.560632	-0.233626
miR-371-5p	0.582631	14.8316	1.98591	0.158769	0.998123		7241	11011	3985	5852	7240	6205	2512	3578		41485	29692	45757.9	22904.9	20519.6	25803.8	34663.3	12409.7		15.3403	14.8578	15.4818	14.4834	14.3248	14.6554	15.0812	13.5993		0.612341	0.129839	0.753768	-0.244565	-0.403211	-0.0726407	0.353166	-1.1287
miR-2904	0.769569	15.9899	1.91166	0.16678	0.998123		19900	11275	18604	11122	13547	8684	8874	10303		114011	30403.9	213621	43531.8	38394.9	36112.9	122453	35734.3		16.7988	14.892	17.7047	15.4098	15.2287	15.1403	16.9019	15.1251		0.898668	-1.00814	1.80455	-0.490338	-0.67149	-0.759886	1.00173	-0.775091
miR-1285	0.708061	17.5692	1.78284	0.181801	0.998123		36391	25129	233511	73559	64924	32085	10310	44006		208490	67762.2	2.6813e+06	287912	184007	133427	142268	152628		17.6696	16.0482	21.3545	18.1353	17.4894	17.0257	17.1183	17.2197		-0.0879544	-1.70937	3.59692	0.377689	-0.268171	-0.731878	-0.639317	-0.537917
miR-7-1-3p	0.599331	8.47051	1.65686	0.198028	0.998123		67	167	42	90	63	84	24	72		383.855	450.328	482.266	352.262	178.554	349.319	331.178	249.72		8.58817	8.81803	8.91667	8.4646	7.48828	8.45252	8.37581	7.96993		0.203918	0.43378	0.532421	0.0803431	-0.895975	0.0682721	-0.00844137	-0.414318
miR-378	0.612045	8.6266	1.3618	0.243226	0.998123		59	149	72	91	95	66	13	141		338.021	401.79	826.742	356.176	269.249	274.465	179.388	489.035		8.40523	8.65388	9.69304	8.48049	8.07814	8.10572	7.49496	8.93674		-0.0757942	0.172856	1.21201	-0.000534424	-0.402883	-0.375303	-0.986068	0.455716
miR-2347	-0.574273	7.59832	1.3523	0.244877	0.998123		38	56	11	25	79	55	23	38		217.709	151.008	126.308	97.8506	223.902	228.721	317.379	131.797		7.77287	7.24801	6.99218	6.62718	7.81315	7.84374	8.3146	7.05308		0.314768	-0.210093	-0.465922	-0.830921	0.355051	0.385638	0.856501	-0.405022
miR-1307	0.539088	11.097	1.26349	0.260991	0.998123		628	468	342	402	697	362	155	433		3597.92	1262	3927.02	1573.44	1975.43	1505.4	2138.86	1501.79		11.8133	10.3026	11.9396	10.6206	10.9487	10.5569	11.0633	10.5534		0.838538	-0.672176	0.964776	-0.35419	-0.0261265	-0.417924	0.0884863	-0.421384
miR-4454	0.822541	10.9751	1.21658	0.270034	0.998123		543	483	3122	222	375	295	1196	204		3110.94	1302.45	35848.4	868.913	1062.82	1226.77	16503.7	707.541		11.6036	10.3481	15.1297	9.76473	10.055	10.2618	14.0106	9.46871		0.273316	-0.98217	3.79938	-1.56556	-1.27524	-1.06845	2.6803	-1.86158
miR-1469	0.751371	7.66845	1.04374	0.306953	0.998123		61	36	66	22	13	21	25	56		349.48	97.0767	757.846	86.1085	36.8446	87.3297	344.977	194.227		8.45319	6.61584	9.56766	6.44474	5.24201	6.46483	8.43453	7.60901		1.09921	-0.738138	2.21369	-0.909234	-2.11196	-0.88915	1.08055	0.255031
miR-11975	0.60655	14.3641	0.934413	0.333719	0.998123		8364	3284	3256	2301	3515	1417	3670	5896		47918.8	8855.55	37387.1	9006.17	9962.2	5892.67	50642.6	20449.3		15.5483	13.1125	15.1903	13.1369	13.2824	12.525	15.6281	14.3198		1.45542	-0.980381	1.09738	-0.956053	-0.810517	-1.56796	1.53518	0.226925
miR-20a	0.40308	11.5637	0.857288	0.354499	0.998123		428	1437	385	770	1075	682	109	862		2452.09	3874.98	4420.77	3013.8	3046.76	2836.14	1504.1	2989.71		11.2604	11.9203	12.1104	11.5578	11.5735	11.4702	10.5556	11.5463		-0.238948	0.421014	0.611078	0.0585149	0.0742031	-0.0291116	-0.943689	0.0469396
miR-562	0.462662	9.62216	0.850979	0.356275	0.998123		185	479	58	151	295	193	28	168		1059.9	1291.66	665.986	591.018	836.088	802.601	386.374	582.681		10.0511	10.3361	9.38151	9.2095	9.70924	9.65034	8.59758	9.18904		0.53552	0.820577	-0.134036	-0.306053	0.193686	0.134787	-0.917967	-0.326514
miR-6240-3p	0.538166	13.0803	0.840614	0.359221	0.998123		1469	2260	4142	2247	1293	1420	3385	1872		8416.16	6094.26	47560.6	8794.81	3664.62	5905.15	46709.8	6492.73		13.0391	12.5735	15.5375	13.1026	11.8398	12.528	15.5115	12.6648		-0.310488	-0.776134	2.1879	-0.247004	-1.50977	-0.821603	2.16186	-0.684775
miR-3178-5p	-0.441816	10.7757	0.827374	0.363033	0.998123		338	439	106	403	408	273	192	897		1936.46	1183.8	1217.15	1577.35	1156.35	1135.29	2649.42	3111.1		10.92	10.2104	10.2505	10.6242	10.1766	10.1501	11.372	11.6037		0.25652	-0.453008	-0.412958	-0.0392284	-0.486819	-0.513321	0.708574	0.94024
miR-3201	-0.485381	7.48937	0.82649	0.363289	0.998123		19	65	6	52	76	65	17	25		108.854	175.277	68.8951	203.529	215.399	270.306	234.584	86.7084		6.77945	7.4617	6.12712	7.67616	7.75755	8.08378	7.8801	6.45464		-0.498115	0.18414	-1.15044	0.3986	0.479986	0.806215	0.602535	-0.82292
miR-6731	0.599082	7.70332	0.804668	0.369701	0.998123		32	64	63	46	20	31	74	50		183.334	172.581	723.399	180.045	56.6839	128.915	1021.13	173.417		7.52618	7.43946	9.50064	7.50021	5.8501	7.02143	9.99736	7.4464		-0.259046	-0.345758	1.71542	-0.285016	-1.93512	-0.763794	2.21214	-0.338826
miR-6516-3p	-0.616485	9.47066	0.741182	0.389282	0.998123		37	381	14	202	369	366	6	206		211.979	1027.39	160.755	790.633	1045.82	1522.03	82.7944	714.477		7.73457	10.0062	7.33767	9.62869	10.0318	10.5727	6.38878	9.48276		-1.16333	1.10828	-1.56023	0.730791	1.1339	1.67483	-2.50912	0.584865
miR-423-3p	0.437139	9.68466	0.723025	0.395153	0.998123		265	296	56	201	335	210	30	149		1518.23	798.186	643.021	786.719	949.456	873.297	413.972	516.782		10.5691	9.64239	9.33096	9.62154	9.89248	9.77198	8.69687	9.0162		1.00143	0.0746949	-0.236728	0.0538442	0.324783	0.204287	-0.870823	-0.551491
miR-6119-5p	0.467837	9.77462	0.718444	0.396655	0.998123		186	373	65	308	346	291	16	138		1065.63	1005.82	746.364	1205.52	980.632	1210.14	220.785	478.63		10.0588	9.97559	9.54567	10.2366	9.93904	10.2421	7.79302	8.90578		0.471749	0.388503	-0.041423	0.649545	0.351948	0.65506	-1.79407	-0.681311
miR-507-3p	-0.408743	8.34876	0.712202	0.398714	0.998123		44	125	12	89	146	70	34	83		252.084	337.072	137.79	348.348	413.793	291.099	469.168	287.872		7.98347	8.40119	7.11676	8.44852	8.69625	8.19031	8.87703	8.17429		-0.252507	0.165208	-1.11921	0.212544	0.460269	-0.0456642	0.641056	-0.0616913
miR-103	-0.31207	13.4973	0.695606	0.404264	0.998123		1478	4566	946	2452	4508	3282	852	3752		8467.72	12312.6	10862.5	9597.19	12776.6	13648.4	11756.8	13013.2		13.0479	13.588	13.4072	13.2285	13.6413	13.7365	13.5213	13.6678		-0.431901	0.108131	-0.0726324	-0.251283	0.161495	0.256719	0.0415018	0.18797
miR-30c	0.427739	7.58912	0.679499	0.409759	0.998123		60	69	9	51	55	36	18	26		343.751	186.064	103.343	199.615	155.881	149.708	248.383	90.1768		8.42941	7.54739	6.70519	7.64829	7.29352	7.23561	7.96222	6.51059		1.01288	0.130858	-0.711342	0.23176	-0.123002	-0.180915	0.545693	-0.905933
miR-183	0.375119	7.22942	0.657006	0.417619	0.998123		22	63	17	38	36	29	12	33		126.042	169.884	195.203	148.733	102.031	120.598	165.589	114.455		6.98916	7.41688	7.6162	7.22625	6.68694	6.92598	7.38015	6.85119		-0.147432	0.280283	0.479611	0.0896558	-0.449656	-0.210614	0.243556	-0.285404
miR-4497	-0.438404	11.767	0.62312	0.42989	0.998123		886	636	274	495	491	532	400	2280		5076.05	1715.02	3146.21	1937.44	1391.59	2212.35	5519.63	7907.81		12.3098	10.7449	11.6199	10.9207	10.4436	11.112	12.4306	12.9492		0.74345	-0.821473	0.0535333	-0.645643	-1.12277	-0.454308	0.864291	1.38292
miR-143	0.365539	9.48322	0.559717	0.454374	0.998123		99	233	80	275	180	192	31	209		567.188	628.302	918.602	1076.36	510.155	798.443	427.771	724.882		9.15023	9.29761	9.84487	10.0733	8.99762	9.64285	8.74406	9.50359		-0.256538	-0.109155	0.438102	0.666517	-0.409145	0.236088	-0.662699	0.0968289
let-7i-5p	-0.313049	12.6248	0.553416	0.456925	0.998123		567	2817	649	1076	2635	1173	675	1820		3248.44	7596.25	7452.16	4211.49	7468.11	4877.99	9314.37	6312.37		11.666	12.8913	12.8636	12.0405	12.8667	12.2524	13.1854	12.6242		-0.882775	0.34251	0.314885	-0.508294	0.317969	-0.296385	0.636646	0.075444
miR-7	0.498481	9.43513	0.551173	0.457839	0.998123		105	171	129	167	182	143	154	31		601.563	461.114	1481.25	653.642	515.824	594.674	2125.06	107.518		9.23497	8.85211	10.5336	9.35456	9.01353	9.21838	11.054	6.7618		-0.0178899	-0.400753	1.28071	0.101703	-0.239331	-0.034481	1.8011	-2.49106
miR-10400-5p	0.580809	8.96805	0.516412	0.472376	0.998123		279	244	27	50	79	12	37	872		1598.44	657.964	310.028	195.701	223.902	49.9027	510.565	3024.39		10.6434	9.36406	8.2809	7.61986	7.81315	5.66967	8.99877	11.5629		1.89927	0.619972	-0.463183	-1.12422	-0.930934	-3.07441	0.254691	2.81882
miR-21-5p	-0.498766	14.8245	0.498432	0.48019	0.998123		1124	35423	812	8840	17115	2561	865	23171		6439.59	95520.8	9323.81	34600	48507.3	10650.1	11936.2	80364.8		12.653	16.5435	13.1869	15.0785	15.5659	13.3787	13.5432	16.2943		-1.87753	2.01304	-1.34364	0.548022	1.03544	-1.15179	-0.987327	1.76379
miR-186	0.332583	9.62954	0.466263	0.494712	0.998123		166	391	47	240	298	199	37	168		951.043	1054.36	539.679	939.366	844.59	827.553	510.565	582.681		9.89488	10.0435	9.07863	9.87708	9.72382	9.69445	8.99877	9.18904		0.33236	0.480997	-0.483896	0.314555	0.161292	0.131927	-0.563748	-0.373488
miR-652	-0.274222	11.1909	0.440343	0.506957	0.998123		373	920	171	472	805	564	206	789		2136.98	2480.85	1963.51	1847.42	2281.53	2345.43	2842.61	2736.52		11.062	11.2772	10.94	10.8521	11.1564	11.1962	11.4735	11.4187		-0.109977	0.105188	-0.232056	-0.319935	-0.0155944	0.0242379	0.301495	0.246641
miR-191	0.265145	12.5751	0.439335	0.507444	0.998123		1210	1826	864	1240	2057	1475	432	1216		6932.3	4923.94	9920.9	4853.39	5829.94	6133.87	5961.2	4217.5		12.7593	12.2659	13.2764	12.2451	12.5095	12.5828	12.5416	12.0425		0.231431	-0.262004	0.748505	-0.282822	-0.0183825	0.0549215	0.0137325	-0.485382
miR-9901	0.431481	11.2045	0.431457	0.511275	0.998123		478	638	1410	380	304	439	905	498		2738.55	1720.41	16190.4	1487.33	861.596	1825.61	12488.2	1727.23		11.4197	10.7494	13.9829	10.5395	9.75254	10.8349	13.6084	10.7551		-0.0355882	-0.70593	2.52763	-0.915831	-1.70277	-0.620359	2.15308	-0.700228
miR-497	-0.313277	10.726	0.427946	0.512998	0.998123		270	763	109	294	780	452	59	733		1546.88	2057.49	1251.59	1150.72	2210.67	1879.67	814.145	2542.29		10.5961	11.0074	10.2907	10.1696	11.1109	10.877	9.67091	11.3125		-0.0333084	0.377984	-0.33868	-0.459806	0.481539	0.247645	-0.958471	0.683097
miR-200c	-0.302183	10.1025	0.425504	0.514203	0.998123		159	410	83	239	392	307	94	328		910.939	1105.6	953.049	935.452	1111	1276.68	1297.11	1137.61		9.83279	10.1119	9.89792	9.87106	10.1189	10.3193	10.3422	10.1531		-0.248107	0.0310118	-0.18298	-0.20984	0.0380469	0.238407	0.261299	0.072163
miR-203a-3p	-0.448081	11.8665	0.421688	0.516096	0.998123		150	586	361	2146	327	384	477	2292		859.376	1580.19	4145.19	8399.5	926.782	1596.89	6582.15	7949.43		9.74882	10.6268	12.0176	13.0363	9.85764	10.6419	12.6846	12.9568		-1.69748	-0.819505	0.571268	1.58996	-1.58866	-0.804354	1.23826	1.51051
miR-195	-0.309322	7.81494	0.420621	0.516627	0.998123		27	115	11	43	75	59	21	64		154.688	310.106	126.308	168.303	212.565	245.355	289.78	221.974		7.28251	8.28126	6.99218	7.40346	7.73853	7.94459	8.18379	7.80073		-0.42087	0.577881	-0.711205	-0.299918	0.0351479	0.241212	0.480405	0.0973471
miR-25	0.244268	12.5199	0.412029	0.520941	0.998123		1381	2043	626	1237	1989	1315	330	1674		7911.99	5509.1	7188.06	4841.65	5637.22	5468.5	4553.69	5806		12.95	12.4279	12.8116	12.2416	12.461	12.4172	12.1531	12.5036		0.454261	-0.0678829	0.315841	-0.254166	-0.034723	-0.0785524	-0.342608	0.00783011
miR-1246	0.317251	13.9494	0.409831	0.522055	0.998123		2523	3454	1595	7040	2203	2241	2389	5008		14454.7	9313.97	18314.6	27554.7	6243.73	9319.33	32966	17369.4		13.8194	13.1853	14.1608	14.7501	12.6084	13.1862	15.0087	14.0843		-0.0310491	-0.665066	0.310386	0.899664	-1.24198	-0.664236	1.15833	0.233945
miR-19b	-0.263687	13.8581	0.384555	0.535176	0.998123		1529	7254	828	4115	6284	5667	735	3816		8759.91	19561	9507.53	16106.2	17810.1	23566.5	10142.3	13235.2		13.0969	14.2558	13.215	13.9754	14.1205	14.5245	13.3082	13.6922		-0.676697	0.482201	-0.558555	0.201857	0.346926	0.750952	-0.46532	-0.0813634
miR-138	-0.244367	12.6086	0.373119	0.541309	0.998123		1182	2118	451	1323	2873	1967	258	2060		6771.89	5711.34	5178.62	5178.25	8142.65	8179.88	3560.16	7144.77		12.7256	12.4799	12.3386	12.3385	12.9915	12.998	11.7981	12.8029		0.166419	-0.0792684	-0.220506	-0.220607	0.432323	0.438905	-0.761005	0.243739
miR-222-3p	-0.528081	9.67703	0.372005	0.541913	0.998123		16	1070	18	237	489	42	16	572		91.6668	2885.33	206.685	927.624	1385.92	174.659	220.785	1983.89		6.53398	11.495	7.69826	9.85895	10.4377	7.45664	7.79302	10.9548		-2.49457	2.46648	-1.33029	0.830403	1.40912	-1.57191	-1.23553	1.9263
miR-7704	-0.442421	9.17622	0.361503	0.547673	0.998123		67	83	33	293	39	37	98	315		383.855	223.816	378.923	1146.81	110.534	153.867	1352.31	1092.53		8.58817	7.8126	8.56956	10.1647	6.80134	7.27488	10.4023	10.0948		-0.125363	-0.900934	-0.143969	1.45113	-1.9122	-1.43865	1.68874	1.38124
miR-6236	0.338412	12.8796	0.357548	0.549871	0.998123		985	1280	2383	2619	1395	1641	1259	1303		5643.24	3451.62	27362.9	10250.8	3953.7	6824.19	17373	4519.24		12.4626	11.7535	14.74	13.3236	11.9494	12.7367	14.0846	12.1422		-0.436493	-1.14558	1.84093	0.424537	-0.949702	-0.162403	1.18559	-0.756872
miR-130b	-0.277485	9.05967	0.356984	0.550186	0.998123		79	184	38	131	187	184	23	194		452.605	496.17	436.336	512.737	529.995	765.174	317.379	672.857		8.82529	8.95759	8.7726	9.00489	9.05255	9.58153	8.3146	9.3963		-0.162877	-0.0305745	-0.215571	0.0167175	0.0643846	0.59336	-0.67357	0.40813
miR-151-5p	-0.280489	9.00239	0.338117	0.560918	0.998123		111	153	39	83	171	124	63	105		635.938	412.576	447.818	324.864	484.648	515.661	869.341	364.175		9.31501	8.69201	8.80999	8.34813	8.92377	9.01307	9.76544	8.51245		0.392528	-0.230474	-0.112494	-0.574356	0.00128397	0.0905923	0.842955	-0.410036
miR-155	-0.510906	10.8788	0.332754	0.564042	0.998123		27	2110	68	484	1446	47	30	1138		154.688	5689.77	780.812	1894.39	4098.25	195.452	413.972	3946.97		7.28251	12.4744	9.61068	10.8883	12.0011	7.61803	8.69687	11.9469		-2.78234	2.40956	-0.454175	0.823425	1.93629	-2.44682	-1.36798	1.88204
miR-132	-0.28285	9.81411	0.329289	0.566078	0.998123		112	330	80	197	384	180	41	431		641.668	889.87	918.602	771.063	1088.33	748.54	565.762	1494.85		9.32793	9.79907	9.84487	9.59257	10.0892	9.54986	9.1466	10.5468		-0.409181	0.0619605	0.107756	-0.144536	0.352117	-0.187248	-0.590511	0.809643
miR-4335	-0.463605	11.3439	0.322764	0.569951	0.998123		416	375	2351	235	282	1061	1488	220		2383.34	1011.22	26995.4	919.796	799.243	4412.23	20533	763.034		11.2194	9.9833	14.7205	9.84674	9.64429	12.1076	14.3257	9.57749		-0.208756	-1.44483	3.29235	-1.58139	-1.78383	0.679491	2.8976	-1.85063
miR-4763	0.389357	7.27358	0.321207	0.570883	0.998123		108	64	8	23	43	8	27	37		618.751	172.581	91.8602	90.0226	121.87	33.2685	372.575	128.328		9.27554	7.43946	6.53699	6.50815	6.94099	5.09881	8.54525	7.0149		2.10553	0.269451	-0.633024	-0.66186	-0.229019	-2.0712	1.37524	-0.155117
miR-484	0.366531	7.56517	0.3173	0.573235	0.998123		24	118	16	42	70	25	0	93		137.5	318.196	183.72	164.389	198.394	103.964	0	322.555		7.11374	8.3183	7.5292	7.36972	7.63948	6.71375	0	8.33787		0.485987	1.69054	0.901442	0.741963	1.01172	0.0859927	-6.62776	1.71011
miR-146b	-0.31538	7.37752	0.316951	0.573446	0.998123		48	51	7	24	44	57	19	26		275	137.525	80.3777	93.9366	124.705	237.038	262.182	90.1768		8.10853	7.11401	6.34656	6.56889	6.97389	7.89505	8.03992	6.51059		0.913847	-0.0806741	-0.848119	-0.625788	-0.220786	0.700367	0.845239	-0.684086
miR-26a	-0.217211	13.4442	0.315887	0.57409	0.998123		1810	4559	703	2672	4654	3605	608	3261		10369.8	12293.7	8072.21	10458.3	13190.3	14991.6	8389.83	11310.2		13.3402	13.5857	12.9789	13.3525	13.6873	13.872	13.0346	13.4655		-0.0743526	0.171154	-0.435666	-0.0620983	0.272711	0.457369	-0.379995	0.0508771
miR-532	-0.260775	7.91332	0.31367	0.575437	0.998123		37	76	26	36	74	65	19	78		211.979	204.94	298.546	140.905	209.731	270.306	262.182	270.53		7.73457	7.68608	8.22663	7.14878	7.71926	8.08378	8.03992	8.08497		-0.105927	-0.15442	0.386134	-0.691717	-0.121242	0.24328	0.199421	0.244471
miR-660	-0.237431	11.0458	0.300582	0.583518	0.998123		291	958	133	497	844	623	104	773		1667.19	2583.32	1527.18	1945.27	2392.06	2590.78	1435.1	2681.02		10.7041	11.3356	10.5776	10.9265	11.2246	11.3397	10.4879	11.3891		-0.294075	0.337425	-0.420549	-0.0716472	0.226499	0.341585	-0.5102	0.390963
miR-5787	-0.277548	10.2615	0.300324	0.58368	0.998123		214	174	80	458	373	348	98	429		1226.04	469.204	918.602	1792.62	1057.16	1447.18	1352.31	1487.92		10.261	8.87714	9.84487	10.8087	10.0473	10.5	10.4023	10.54		0.100806	-1.28302	-0.3153	0.648496	-0.11283	0.339858	0.24211	0.379882
miR-9-5p	-0.232926	11.3908	0.293828	0.587778	0.998123		376	969	228	628	1015	859	245	504		2154.17	2612.98	2618.02	2458.01	2876.71	3572.2	3380.77	1748.04		11.0736	11.352	11.3548	11.2639	11.4907	11.803	11.7236	10.7723		-0.280652	-0.00220548	0.000570458	-0.0903781	0.136467	0.448763	0.369325	-0.581889
miR-221	-0.405188	10.8711	0.288487	0.591192	0.998123		54	2110	57	578	991	102	76	1265		309.375	5689.77	654.504	2262.31	2808.69	424.173	1048.73	4387.45		8.27787	12.4744	9.35646	11.1442	11.4562	8.73191	10.0358	12.0995		-2.16917	2.02736	-1.09058	0.697172	1.00915	-1.71514	-0.411243	1.65245
miR-9a	-0.213864	12.1776	0.287656	0.591727	0.998123		743	1511	389	1106	1809	1388	442	830		4256.78	4074.52	4466.7	4328.91	5127.06	5772.08	6099.19	2878.72		12.0559	11.9928	12.1253	12.0801	12.3242	12.4951	12.5746	11.4917		-0.0865859	-0.149701	-0.0171537	-0.0623492	0.181727	0.352654	0.432167	-0.650758
miR-184	0.34174	5.30333	0.286006	0.592791	0.998123		6	8	6	7	7	9	1	9		34.3751	21.5726	68.8951	27.3982	19.8394	37.427	13.7991	31.215		5.14466	4.4965	6.12712	4.82773	4.38124	5.26405	3.88743	5.00966		0.252361	-0.395799	1.23482	-0.0645731	-0.511059	0.37175	-1.00486	0.117363
miR-148a	-0.192184	14.4304	0.276955	0.598704	0.998123		3880	7632	1420	5951	9526	7218	1415	5077		22229.2	20580.3	16305.2	23292.4	26998.6	30016.5	19525.7	17608.7		14.4402	14.329	13.9931	14.5076	14.7206	14.8735	14.2532	14.1041		0.0375525	-0.0736374	-0.409549	0.10495	0.317967	0.470833	-0.149522	-0.298594
miR-20b	-0.246121	8.27038	0.264331	0.607161	0.998123		53	129	18	60	146	86	13	97		303.646	347.858	206.685	234.841	413.793	357.636	179.388	336.429		8.25099	8.4465	7.69826	7.88167	8.69625	8.48638	7.49496	8.39844		0.0818118	0.277317	-0.470924	-0.287506	0.527067	0.317196	-0.674221	0.229259
miR-6529a	0.235241	7.50521	0.25944	0.610505	0.998123		34	57	21	43	54	32	11	56		194.792	153.705	241.133	168.303	153.047	133.074	151.79	194.227		7.61318	7.27337	7.91966	7.40346	7.26722	7.06688	7.2554	7.60901		0.187154	-0.15265	0.493632	-0.0225597	-0.158801	-0.35914	-0.17062	0.182984
miR-2887	0.247416	15.3187	0.247494	0.618845	0.998123		8598	9996	10502	7256	8079	4827	4775	12998		49259.4	26955	120589	28400.2	22897.5	20073.4	65890.5	45081.4		15.5881	14.7183	16.8798	14.7937	14.483	14.2931	16.0078	15.4603		0.310143	-0.559682	1.60176	-0.484337	-0.795035	-0.984933	0.729807	0.182279
miR-2484	-0.381272	8.74506	0.243437	0.621735	0.998123		45	84	22	213	208	372	25	8		257.813	226.512	252.615	833.687	589.513	1546.98	344.977	27.7467		8.01577	7.8298	7.9865	9.70509	9.20582	10.5962	8.43453	4.84532		-0.311611	-0.497576	-0.340877	1.37772	0.878448	2.2688	0.107155	-3.48205
miR-892a	-0.191473	13.2597	0.240489	0.623853	0.998123		1849	3448	539	2685	4038	2753	499	3459		10593.2	9297.79	6189.08	10509.2	11444.5	11448.5	6885.73	11997		13.371	13.1828	12.5957	13.3595	13.4825	13.483	12.7496	13.5505		0.149161	-0.0390048	-0.62609	0.137664	0.260659	0.261166	-0.472228	0.328672
miR-106a-5p	-0.242251	9.15216	0.239847	0.624317	0.998123		57	259	44	133	239	200	19	184		326.563	698.413	505.231	520.565	677.373	831.711	262.182	638.174		8.35563	9.45	8.98365	9.0267	9.40593	9.70167	8.03992	9.32006		-0.679818	0.414553	-0.0517949	-0.00874315	0.370488	0.666226	-0.995529	0.284618
let-7b	-0.263182	10.3207	0.234445	0.628247	0.998123		178	436	79	386	372	96	124	693		1019.79	1175.71	907.119	1510.81	1054.32	399.221	1711.08	2403.56		9.99547	10.2005	9.82674	10.5621	10.0435	8.64465	10.7415	11.2316		-0.160279	0.044785	-0.329016	0.40631	-0.112288	-1.5111	0.585784	1.0758
miR-7975	0.331097	7.24065	0.23369	0.628801	0.998123		43	18	16	41	11	36	40	29		246.355	48.5383	183.72	160.475	31.1762	149.708	551.963	100.582		7.95044	5.63047	7.5292	7.33517	5.00792	7.23561	9.11104	6.6665		0.892143	-1.42782	0.470906	0.276874	-2.05037	0.177319	2.05275	-0.391795
miR-2137	0.269151	10.1431	0.233612	0.628858	0.998123		201	216	137	408	169	160	84	557		1151.56	582.46	1573.11	1596.92	478.979	665.369	1159.12	1931.86		10.1706	9.18849	10.6203	10.642	8.90683	9.38018	10.1801	10.9165		0.170005	-0.812136	0.61969	0.641355	-1.0938	-0.620449	0.179434	0.915898
miR-363	-0.238094	9.24208	0.232079	0.629987	0.998123		94	256	28	161	232	216	21	208		538.542	690.323	321.511	630.158	657.534	898.248	289.78	721.414		9.07559	9.43322	8.3332	9.30186	9.36311	9.81258	8.18379	9.49668		-0.0494105	0.308213	-0.7918	0.176854	0.23811	0.687572	-0.941217	0.371679
miR-11976	-0.317312	9.78625	0.231856	0.630151	0.998123		244	90	61	205	177	83	190	367		1397.92	242.692	700.434	802.375	501.653	345.16	2621.82	1272.88		10.4501	7.92891	9.45416	9.64993	8.97342	8.4353	11.3569	10.315		0.87963	-1.64155	-0.116304	0.0794628	-0.597049	-1.13517	1.78644	0.744546
miR-107	-0.216627	11.336	0.229434	0.631944	0.998123		322	1228	164	635	1020	587	115	1194		1844.79	3311.39	1883.13	2485.41	2890.88	2441.07	1586.89	4141.19		10.85	11.6937	10.8797	11.2798	11.4978	11.2539	10.6329	12.0162		-0.412971	0.430661	-0.383311	0.0168488	0.234795	-0.00910651	-0.630099	0.753182
miR-200a	-0.262703	7.57411	0.223833	0.636135	0.998123		46	37	3	64	68	41	15	65		263.542	99.7733	34.4476	250.498	192.725	170.501	206.986	225.442		8.04735	6.65497	5.14761	7.9744	7.59787	7.42207	7.70034	7.823		0.751401	-0.640983	-2.14834	0.678448	0.301917	0.126119	0.40439	0.527045
miR-141	0.223088	7.64852	0.215709	0.642329	0.998123		54	77	12	43	48	54	10	59		309.375	207.636	137.79	168.303	136.041	224.562	137.991	204.632		8.27787	7.70485	7.11676	7.40346	7.09847	7.81738	7.11884	7.68392		0.750176	0.177151	-0.410932	-0.124231	-0.429226	0.289686	-0.40885	0.156226
miR-2389	0.262467	7.99999	0.215296	0.642648	0.998123		202	90	18	44	58	37	23	82		1157.29	242.692	206.685	172.217	164.383	153.867	317.379	284.404		10.1778	7.92891	7.69826	7.43644	7.36967	7.27488	8.3146	8.15686		2.13311	-0.115762	-0.346419	-0.608238	-0.675005	-0.769793	0.269924	0.112184
miR-11972	-0.258794	11.6698	0.204778	0.650891	0.998123		1084	933	216	418	549	312	399	1664		6210.43	2515.9	2480.22	1636.06	1555.97	1297.47	5505.83	5771.31		12.6007	11.2974	11.2768	10.6769	10.6045	10.3426	12.427	12.4949		1.13559	-0.167683	-0.18828	-0.788224	-0.860588	-1.12252	0.961888	1.02982
miR-181a	0.237394	8.93744	0.204141	0.651399	0.998123		60	332	24	145	205	71	20	174		343.751	895.263	275.581	567.533	581.01	295.258	275.981	603.491		8.42941	9.80778	8.11156	9.1511	9.1849	8.21071	8.11364	9.23958		-0.351675	1.02669	-0.669528	0.370017	0.403816	-0.570376	-0.667439	0.458492
miR-93	-0.168051	12.7606	0.202669	0.652575	0.998123		1003	2301	691	1592	2364	1646	660	1931		5746.36	6204.82	7934.42	6231.13	6700.04	6844.98	9107.38	6697.36		12.4887	12.5994	12.9541	12.6055	12.7102	12.741	13.153	12.7096		-0.2565	-0.145778	0.208907	-0.139675	-0.0350148	-0.0041419	0.407795	-0.0355923
miR-449a	0.179714	12.1845	0.201561	0.653464	0.998123		859	1667	590	910	1217	1078	409	1115		4921.36	4495.19	6774.69	3561.76	3449.22	4482.92	5643.82	3867.2		12.2651	12.1345	12.7262	11.7988	11.7525	12.1305	12.4627	11.9174		0.116669	-0.0139788	0.577686	-0.349686	-0.395995	-0.0179199	0.314245	-0.231021
let-7e	-0.26899	7.84943	0.201268	0.653699	0.998123		22	155	12	44	96	15	17	114		126.042	417.969	137.79	172.217	272.083	62.3783	234.584	395.39		6.98916	8.7107	7.11676	7.43644	8.09319	5.98592	7.8801	8.63078		-0.616221	1.10532	-0.488619	-0.168944	0.487814	-1.61946	0.274717	1.0254
miR-2285bf-1	-0.279286	9.649	0.192723	0.66066	0.998123		82	473	8	253	303	334	36	209		469.792	1275.48	91.8602	990.248	858.761	1388.96	496.766	724.882		8.87895	10.318	6.53699	9.9531	9.74779	10.4408	8.95932	9.50359		-0.413369	1.02564	-2.75533	0.660786	0.455477	1.14851	-0.332991	0.211276
let-7a-5p	-0.177256	13.2896	0.190932	0.662142	0.998123		1431	3682	1008	2025	3414	2008	1296	2336		8198.45	9928.79	11574.4	7925.9	9675.95	8350.38	17883.6	8102.03		13.0013	13.2775	13.4988	12.9525	13.2403	13.0278	14.1264	12.9842		-0.262311	0.0139242	0.235149	-0.311082	-0.0232867	-0.235824	0.862807	-0.279376
miR-10174-3p	-0.192746	12.0355	0.189673	0.663189	0.998123		712	2031	168	1057	1625	1222	174	1663		4079.17	5476.74	1929.06	4137.12	4605.57	5081.76	2401.04	5767.84		11.9944	12.4194	10.9144	12.0148	12.1695	12.3114	11.23	12.4941		0.0509201	0.475871	-1.02906	0.0712665	0.225982	0.367901	-0.713452	0.550572
miR-8991	-0.249296	11.4644	0.188948	0.663793	0.998123		291	823	704	515	543	637	676	817		1667.19	2219.28	8083.7	2015.72	1538.97	2649	9328.17	2833.63		10.7041	11.1165	12.981	10.9778	10.5887	11.3718	13.1875	11.4689		-0.845471	-0.433012	1.43144	-0.571742	-0.960853	-0.177762	1.63799	-0.0805934
miR-362-5p	-0.199343	7.60112	0.17335	0.677152	0.998123		23	78	15	45	89	58	6	57		131.771	210.333	172.238	176.131	252.243	241.196	82.7944	197.695		7.0528	7.72337	7.43661	7.46867	7.98438	7.92003	6.38878	7.63441		-0.398336	0.27224	-0.0145225	0.0175407	0.533248	0.4689	-1.06235	0.18328
miR-18a	0.185949	9.47552	0.165253	0.684365	0.998123		132	302	68	165	276	138	38	214		756.251	814.365	780.812	645.814	782.238	573.881	524.365	742.224		9.56463	9.6713	9.61068	9.33721	9.61331	9.16712	9.03717	9.53765		0.122244	0.228919	0.168293	-0.105177	0.170924	-0.275265	-0.405209	0.0952697
miR-19a	-0.175734	11.7133	0.158086	0.690925	0.998123		384	1692	194	914	1415	1166	195	765		2200	4562.6	2227.61	3577.42	4010.39	4848.88	2690.82	2653.28		11.1039	12.156	11.1219	11.8051	11.9699	12.2437	11.3944	11.3741		-0.542182	0.50983	-0.5242	0.158978	0.323758	0.597604	-0.251763	-0.272025
miR-16b	-0.136069	14.125	0.147815	0.700633	0.998123		2735	6135	1811	3850	5900	4660	1458	5358		15669.3	16543.5	20794.8	15069	16721.8	19378.9	20119	18583.3		13.9357	14.0141	14.344	13.8794	14.0295	14.2423	14.2963	14.1818		-0.179649	-0.101331	0.228614	-0.236003	-0.0858684	0.126878	0.180952	0.0664068
miR-193b	0.327628	6.58148	0.134254	0.714062	0.998123		10	144	0	27	48	4	0	39		57.2918	388.307	0	105.679	136.041	16.6342	0	135.265		5.86522	8.60476	0	6.73713	7.09847	4.14031	0	7.09027		0.9232	3.66274	-4.94202	1.79511	2.15645	-0.801713	-4.94202	2.14825
miR-27b-3p	-0.137963	12.806	0.133273	0.715063	0.998123		986	3154	462	1986	2745	1938	432	2355		5648.97	8505	5304.93	7773.25	7779.87	8059.28	5961.2	8167.93		12.464	13.0543	12.3734	12.9245	12.9257	12.9766	12.5416	12.9959		-0.317981	0.272257	-0.408619	0.142481	0.143708	0.194607	-0.240379	0.213925
miR-34c	-0.145792	11.5196	0.130892	0.717509	0.998123		482	891	263	751	1067	774	199	953		2761.46	2402.65	3019.9	2939.43	3024.09	3218.72	2746.01	3305.32		11.4317	11.231	11.5608	11.5218	11.5628	11.6527	11.4236	11.691		-0.0776944	-0.278424	0.0513307	0.0123788	0.0533275	0.143287	-0.085785	0.181579
miR-140	0.173981	8.8022	0.126491	0.722098	0.998123		79	238	33	97	181	82	14	167		452.605	641.785	378.923	379.66	512.99	341.002	193.187	579.212		8.82529	9.32819	8.56956	8.57236	9.0056	8.41786	7.6013	9.18044		0.137717	0.640617	-0.118011	-0.115215	0.31802	-0.269716	-1.08627	0.492862
miR-9056	0.240499	7.68321	0.121198	0.727739	0.998123		35	41	99	42	40	20	73	60		200.521	110.56	1136.77	164.389	113.368	83.1711	1007.33	208.1		7.65479	6.80167	10.152	7.36972	6.83754	6.39525	9.97775	7.70805		-0.207308	-1.06043	2.2899	-0.492376	-1.02456	-1.46684	2.11566	-0.154045
miR-4456	-0.173935	9.02153	0.120519	0.728473	0.998123		108	120	62	72	201	156	47	88		618.751	323.589	711.916	281.81	569.673	648.735	648.556	305.214		9.27554	8.34247	9.47759	8.14369	9.15652	9.34371	9.34331	8.25839		0.357892	-0.575183	0.559936	-0.773965	0.238868	0.426054	0.425657	-0.659259
miR-23a	-0.183399	10.405	0.119585	0.729485	0.998123		139	645	57	472	409	227	86	762		796.355	1739.29	654.504	1847.42	1159.19	943.992	1186.72	2642.87		9.63908	10.7651	9.35646	10.8521	10.1801	9.88416	10.214	11.3684		-0.643351	0.482682	-0.92597	0.569646	-0.10229	-0.398272	-0.0684517	1.08601
miR-30d	-0.162039	10.3194	0.118626	0.730529	0.998123		226	519	74	317	551	442	66	300		1294.79	1399.52	849.707	1240.75	1561.64	1838.08	910.738	1040.5		10.3396	10.4517	9.73252	10.2782	10.6098	10.8448	9.83248	10.0244		0.0754318	0.187561	-0.53167	0.0139655	0.345583	0.580582	-0.431712	-0.23974
miR-15a	-0.126422	13.1655	0.116243	0.733145	0.998123		1352	3641	773	2215	3455	2674	539	2872		7745.85	9818.23	8875.99	8669.56	9792.15	11120	7437.7	9961.06		12.9194	13.2614	13.1159	13.0819	13.2576	13.441	12.8608	13.2822		-0.233128	0.108873	-0.0366662	-0.070611	0.105036	0.288475	-0.291687	0.129708
miR-146a	-0.154159	10.6634	0.115734	0.733708	0.998123		275	629	117	381	621	580	81	431		1575.52	1696.15	1343.46	1491.24	1760.04	2411.96	1117.72	1494.85		10.6225	10.7289	10.3928	10.5433	10.7822	11.2366	10.1276	10.5468		-5.53068e-05	0.106308	-0.22978	-0.0793191	0.159623	0.614004	-0.494947	-0.0758332
miR-30a-5p	-0.170531	8.81279	0.113589	0.736094	0.998123		93	184	15	114	233	101	18	151		532.813	496.17	172.238	446.199	660.368	420.014	248.383	523.719		9.06019	8.95759	7.43661	8.80477	9.36931	8.71773	7.96222	9.0354		0.392214	0.289617	-1.23137	0.136794	0.701331	0.0497471	-0.705758	0.367423
miR-9-3p	-0.179808	8.78311	0.111111	0.738883	0.998123		39	242	18	133	187	168	26	70		223.438	652.571	206.685	520.565	529.995	698.637	358.776	242.784		7.81017	9.3522	7.69826	9.0267	9.05255	9.45046	8.49095	7.92946		-0.791173	0.750855	-0.903089	0.425359	0.451209	0.849119	-0.110391	-0.671888
miR-3960	-0.198861	8.06941	0.109551	0.740655	0.998123		67	65	10	74	66	19	39	105		383.855	175.277	114.825	289.638	187.057	79.0126	538.164	364.175		8.58817	7.4617	6.85581	8.18308	7.55503	6.32215	9.07458	8.51245		0.76905	-0.357417	-0.963315	0.363958	-0.264095	-1.49697	1.25546	0.693325
miR-92b	0.179951	7.78469	0.109121	0.741147	0.998123		73	72	15	38	65	41	29	33		418.23	194.153	172.238	148.733	184.223	170.501	400.173	114.455		8.7116	7.60846	7.43661	7.22625	7.53312	7.42207	8.64808	6.85119		1.03193	-0.0712077	-0.243062	-0.453425	-0.146555	-0.257601	0.968408	-0.828484
miR-487b-5p	0.158121	9.32298	0.108582	0.741764	0.998123		195	155	62	116	256	146	39	148		1117.19	417.969	711.916	454.027	725.554	607.149	538.164	513.314		10.1269	8.7107	9.47759	8.82981	9.50493	9.24828	9.07458	9.00651		0.879531	-0.536717	0.230172	-0.41761	0.257509	0.000864385	-0.172838	-0.240912
miR-125b-5p	0.155806	10.2114	0.107444	0.743073	0.998123		245	385	130	265	309	302	55	447		1403.65	1038.18	1492.73	1037.22	875.767	1255.88	758.949	1550.35		10.456	10.0212	10.5447	10.0199	9.77605	10.2956	9.56976	10.5993		0.295672	-0.139089	0.384381	-0.140429	-0.384272	0.135315	-0.590563	0.438985
miR-301a	-0.168953	9.80741	0.106783	0.743837	0.998123		129	351	53	266	448	295	26	254		739.064	946.498	608.574	1041.13	1269.72	1226.77	358.776	880.958		9.53151	9.88798	9.25166	10.0253	10.3114	10.2618	8.49095	9.78457		-0.16165	0.194824	-0.441498	0.332165	0.618275	0.568674	-1.2022	0.0914103
miR-6526	0.176783	7.9296	0.101855	0.749615	0.998123		34	110	26	54	71	91	2	67		194.792	296.623	298.546	211.357	201.228	378.429	27.5981	232.379		7.61318	8.21734	8.22663	7.73035	7.65984	8.56768	4.83785	7.86653		0.0232524	0.627418	0.636706	0.140424	0.0699131	0.977759	-2.75208	0.276603
let-7d	-0.200299	9.56048	0.0927932	0.760656	0.998123		37	692	45	192	378	77	26	406		211.979	1866.03	516.714	751.493	1071.33	320.209	358.776	1408.14		7.73457	10.8665	9.01601	9.55553	10.0665	8.32737	8.49095	10.4606		-1.58019	1.55177	-0.298752	0.240771	0.751766	-0.987394	-0.823808	1.14584
miR-10b-3p	-0.138599	8.30648	0.0886428	0.76591	0.998123		47	106	33	63	129	94	21	69		269.271	285.837	378.923	246.584	365.611	390.904	289.78	239.315		8.07826	8.16409	8.56956	7.95177	8.51811	8.61436	8.18379	7.90878		-0.170326	-0.0845035	0.320974	-0.296819	0.269517	0.365767	-0.0648041	-0.339806
miR-7049-3p	-0.170675	14.4463	0.087761	0.767043	0.998123		2268	5963	6796	4854	3384	4632	9096	7294		12993.8	16079.7	78035.2	18998.7	9590.92	19262.4	125516	25298		13.6656	13.973	16.2519	14.2137	13.2276	14.2336	16.9375	14.6268		-0.975573	-0.668176	1.61064	-0.427529	-1.41361	-0.407639	2.29631	-0.0144208
let-7c	-0.146755	9.3156	0.0844778	0.771318	0.998123		124	278	33	137	165	74	71	261		710.418	749.648	378.923	536.221	467.642	307.733	979.734	905.236		9.47455	9.55199	8.56956	9.06937	8.87234	8.27022	9.93772	9.82374		0.278365	0.355804	-0.626624	-0.126815	-0.323844	-0.925971	0.74153	0.627555
miR-449c	-0.151049	10.0727	0.0811254	0.775778	0.998123		271	469	56	149	595	287	48	271		1552.61	1264.69	643.021	583.19	1686.35	1193.51	662.355	939.919		10.6014	10.3057	9.33096	9.19029	10.7205	10.2222	9.37364	9.87793		0.648571	0.352877	-0.62187	-0.762542	0.767706	0.269363	-0.579197	-0.0749077
miR-105a	-0.14246	7.9169	0.0763871	0.782255	0.998123		52	66	26	31	72	68	27	39		297.917	177.974	298.546	121.335	204.062	282.782	372.575	135.265		8.2236	7.48361	8.22663	6.93469	7.67992	8.14864	8.54525	7.09027		0.432025	-0.307971	0.435055	-0.856886	-0.111659	0.357062	0.753677	-0.701304
miR-507b	-0.148421	8.21073	0.0763291	0.782335	0.998123		47	95	36	42	102	67	41	41		269.271	256.175	413.371	164.389	289.088	278.623	565.762	142.202		8.07826	8.0066	8.69478	7.36972	8.18035	8.12734	9.1466	7.16191		-0.0174306	-0.0890906	0.599084	-0.725975	0.0846521	0.0316459	1.0509	-0.933789
miR-3432a	-0.148461	10.3335	0.0717448	0.788813	0.998123		199	285	194	228	302	255	256	344		1140.11	768.524	2227.61	892.397	855.927	1060.43	3532.56	1193.11		10.1562	9.58782	11.1219	9.80316	9.74303	10.0518	11.7869	10.2217		-0.152855	-0.72125	0.812856	-0.505914	-0.566043	-0.257276	1.47784	-0.0873545
miR-12179-5p	-0.167196	10.1179	0.0702883	0.790917	0.998123		145	226	228	225	214	262	346	264		830.73	609.426	2618.02	880.655	606.518	1089.54	4774.48	915.641		9.69997	9.25367	11.3548	9.78407	9.24678	10.0908	12.2214	9.84021		-0.4865	-0.9328	1.16834	-0.402401	-0.939689	-0.095643	2.03496	-0.34626
miR-708	-0.211399	6.52787	0.0534119	0.817229	0.998123		3	79	0	27	42	6	0	58		17.1875	213.029	0	105.679	119.036	24.9513	0	201.164		4.18488	7.74167	0	6.73713	6.90733	4.69774	0	7.65938		-0.556137	3.00065	-4.74101	1.99611	2.16631	-0.043277	-4.74101	2.91836
miR-192	0.124409	8.0103	0.0517521	0.820042	0.998123		44	111	22	60	112	99	10	22		252.084	299.32	252.615	234.841	317.43	411.697	137.991	76.3034		7.98347	8.23036	7.9865	7.88167	8.31483	8.68894	7.11884	6.27246		0.173836	0.420721	0.176865	0.072039	0.505198	0.879305	-0.69079	-1.53717
miR-342	0.0991657	10.5531	0.0506032	0.822017	0.998123		340	591	125	307	519	370	118	328		1947.92	1593.68	1435.32	1201.61	1470.95	1538.67	1628.29	1137.61		10.9285	10.639	10.4882	10.2319	10.5235	10.5884	10.67	10.1531		0.400632	0.11122	-0.03967	-0.295879	-0.0043159	0.0605749	0.142201	-0.374763
miR-767	-0.107923	9.50999	0.0495115	0.823915	0.998123		193	226	51	121	225	211	52	218		1105.73	609.426	585.609	473.597	637.694	877.455	717.551	756.097		10.1121	9.25367	9.19625	8.89056	9.31898	9.77883	9.48895	9.56434		0.661631	-0.196786	-0.254203	-0.559899	-0.131477	0.328367	0.0384897	0.113877
miR-125a	0.143019	8.76064	0.0483658	0.825932	0.998123		50	242	13	171	177	39	14	368		286.459	652.571	149.273	669.298	501.653	162.184	193.187	1276.35		8.16721	9.3522	7.23144	9.38866	8.97342	7.35035	7.6013	10.3189		-0.380729	0.80426	-1.3165	0.840719	0.425478	-1.19759	-0.946638	1.771
miR-296-5p	0.113522	8.10803	0.0461791	0.829851	0.998123		55	185	9	53	89	44	18	99		315.105	498.866	103.343	207.443	252.243	182.976	248.383	343.365		8.30426	8.9654	6.70519	7.70351	7.98438	7.52338	7.96222	8.4278		0.357242	1.01838	-1.24183	-0.243505	0.0373651	-0.423639	0.0152043	0.48078
miR-16a	-0.0846104	13.1655	0.0460215	0.830137	0.998123		1272	2944	1125	1919	2980	2161	940	2136		7287.51	7938.72	12917.8	7511.01	8445.9	8986.64	12971.1	7408.37		12.8314	12.9549	13.6572	12.875	13.0442	13.1337	13.6631	12.8551		-0.295423	-0.171959	0.530358	-0.251847	-0.0826239	0.00689577	0.536296	-0.271696
miR-2462	-0.139064	8.79961	0.0433127	0.835138	0.998123		30	166	70	75	51	128	212	97		171.875	447.631	803.777	293.552	144.544	532.295	2925.4	336.429		7.43359	8.80939	9.65244	8.20238	7.18531	9.05879	11.5149	8.39844		-1.34832	0.0274805	0.870538	-0.579529	-1.59659	0.276884	2.73301	-0.383467
miR-99a-5p	0.106008	10.711	0.0393458	0.842765	0.998123		239	967	70	541	611	320	44	788		1369.27	2607.59	803.777	2117.49	1731.69	1330.74	607.159	2733.05		10.4202	11.3491	9.65244	11.0488	10.7588	10.3791	9.2483	11.4168		-0.113951	0.814855	-0.881754	0.51462	0.224603	-0.155104	-1.28589	0.882625
miR-324	-0.123224	8.2921	0.0389317	0.843584	0.998123		103	103	12	54	131	111	3	105		590.105	277.747	137.79	211.357	371.28	461.6	41.3972	364.175		9.20727	8.12281	7.11676	7.73035	8.54024	8.85362	5.4059	8.51245		1.2711	0.186638	-0.819413	-0.205826	0.604068	0.917445	-2.53028	0.57627
miR-34a	-0.0950196	7.50762	0.0374335	0.846585	0.998123		21	82	16	36	55	33	22	41		120.313	221.119	183.72	140.905	155.881	137.232	303.579	142.202		6.92259	7.79519	7.5292	7.14878	7.29352	7.11095	8.25067	7.16191		-0.479015	0.393588	0.127597	-0.252821	-0.108077	-0.29065	0.849073	-0.239696
miR-210	0.132413	8.43774	0.0362287	0.849044	0.998123		31	348	21	83	159	23	9	287		177.604	938.408	241.133	324.864	450.637	95.6468	124.192	995.413		7.48062	9.87561	7.91966	8.34813	8.81902	6.59465	6.96799	9.9606		-0.765161	1.62982	-0.326129	0.102341	0.573236	-1.65113	-1.27779	1.71481
miR-338	0.0895919	10.4097	0.0347756	0.852067	0.998123		306	472	116	312	551	420	40	391		1753.13	1272.78	1331.97	1221.18	1561.64	1746.59	551.963	1356.12		10.7765	10.3149	10.3804	10.2552	10.6098	10.7712	9.11104	10.4063		0.448362	-0.0132717	0.0522558	-0.07294	0.281596	0.442978	-1.21714	0.0781565
miR-425-5p	0.0760963	11.3474	0.0328924	0.856083	0.998123		587	861	240	569	943	709	152	688		3363.03	2321.75	2755.81	2227.08	2672.65	2948.42	2097.46	2386.22		11.716	11.1816	11.4288	11.1216	11.3846	11.5262	11.0351	11.2211		0.389099	-0.145256	0.101908	-0.205289	0.0577192	0.19934	-0.29176	-0.105761
let-7f	0.0836277	10.9263	0.0311482	0.85991	0.998123		245	959	203	419	671	339	267	337		1403.65	2586.01	2330.95	1639.98	1901.75	1409.75	3684.35	1168.83		10.456	11.3371	11.1873	10.6803	10.8939	10.4622	11.8476	10.1921		-0.426071	0.455009	0.305259	-0.201725	0.0118034	-0.419816	0.965522	-0.689981
miR-27a-3p	0.115233	7.38383	0.0295777	0.863452	0.998123		5	88	14	57	64	20	3	98		28.6459	237.299	160.755	223.099	181.389	83.1711	41.3972	339.897		4.88976	7.89663	7.33767	7.80799	7.51087	6.39525	5.4059	8.41319		-2.0674	0.939468	0.380511	0.850837	0.553713	-0.561904	-1.55126	1.45603
miR-653-3p	0.102191	10.5059	0.0290881	0.864576	0.998123		179	513	181	378	334	136	1439	462		1025.52	1383.34	2078.34	1479.5	946.622	565.564	19856.9	1602.37		10.0035	10.435	11.0219	10.5319	9.88817	9.14609	14.2774	10.6469		-0.740312	-0.308876	0.278046	-0.211991	-0.855694	-1.59777	3.53356	-0.0969681
let-7g	-0.0982506	8.72557	0.0272992	0.868767	0.998123		24	217	42	102	165	46	70	90		137.5	585.157	482.266	399.23	467.642	191.294	965.935	312.15		7.11374	9.19514	8.91667	8.64469	8.87234	7.58717	9.91727	8.29071		-1.45347	0.627924	0.349456	0.0774691	0.305126	-0.980051	1.35006	-0.276507
miR-205	0.0651606	11.9582	0.0266336	0.870363	0.998123		826	1363	330	1034	1516	1082	172	1249		4732.3	3675.43	3789.23	4047.1	4296.64	4499.56	2373.44	4331.95		12.2086	11.8441	11.8881	11.983	12.0693	12.1359	11.2134	12.0811		0.280687	-0.0838528	-0.0398724	0.0550865	0.141386	0.207945	-0.714572	0.153192
miR-31-5p	-0.0692249	12.3531	0.0251909	0.873892	0.998123		854	2972	258	1151	2050	1055	236	2284		4892.72	8014.22	2962.49	4505.04	5810.1	4387.28	3256.58	7921.68		12.2567	12.9685	11.5331	12.1376	12.5046	12.0994	11.6696	12.9518		-0.00845546	0.703356	-0.732088	-0.127525	0.239426	-0.165731	-0.595585	0.686603
miR-218-5p	-0.0801998	8.13816	0.0202575	0.88682	0.998123		53	95	7	104	104	90	6	101		303.646	256.175	80.3777	407.058	294.756	374.27	82.7944	350.302		8.25099	8.0066	6.34656	8.67263	8.20827	8.55179	6.38878	8.45657		0.390718	0.146331	-1.51371	0.812358	0.347992	0.691512	-1.47149	0.596294
miR-129	-0.0644841	8.51152	0.0166971	0.897186	0.998123		72	89	43	66	144	74	40	59		412.501	239.995	493.748	258.326	408.124	307.733	551.963	204.632		8.69175	7.91286	8.95055	8.01862	8.6764	8.27022	9.11104	7.68392		0.277327	-0.501558	0.536133	-0.395798	0.261977	-0.144202	0.69662	-0.730499
miR-423-5p	0.0660894	9.36459	0.0166674	0.897277	0.998123		254	239	43	106	263	121	59	142		1455.21	644.481	493.748	414.887	745.394	503.185	814.145	492.504		10.508	9.33423	8.95055	8.70005	9.54379	8.97781	9.67091	8.94692		1.17897	0.00519828	-0.378482	-0.628987	0.21476	-0.351223	0.34188	-0.382116
miR-2370-3p	0.0629432	10.4058	0.0162917	0.898435	0.998123		321	490	71	390	457	521	63	269		1839.07	1321.32	815.259	1526.47	1295.23	2166.61	869.341	932.983		10.8455	10.3689	9.67288	10.5769	10.3401	11.0819	9.76544	9.86725		0.53068	0.053996	-0.641978	0.262066	0.0252422	0.767027	-0.549424	-0.447609
miR-15b	0.063837	7.52345	0.014727	0.90341	0.998123		35	48	30	25	88	39	9	40		200.521	129.436	344.476	97.8506	249.409	162.184	124.192	138.733		7.65479	7.02719	8.43244	6.62718	7.96814	7.35035	6.96799	7.12653		0.260459	-0.367134	1.03811	-0.76715	0.573816	-0.0439748	-0.426334	-0.267794
miR-34b-5p	-0.0460645	12.6196	0.0129603	0.909362	0.998123		1070	2173	475	1863	2626	2020	234	1857		6130.22	5859.66	5454.2	7291.83	7442.6	8400.28	3228.98	6440.7		12.582	12.5168	12.4134	12.8323	12.8618	13.0364	11.6573	12.6532		0.0128082	-0.0523032	-0.155734	0.263113	0.292635	0.467244	-0.91184	0.0840763
miR-24-3p	0.0528079	9.16873	0.0126935	0.910296	0.998123		66	224	73	127	217	123	50	120		378.126	604.033	838.224	497.081	615.021	511.502	689.953	416.2		8.56653	9.24087	9.71291	8.96024	9.26683	9.00142	9.43244	8.7046		-0.544198	0.130139	0.602182	-0.150493	0.156105	-0.109315	0.321714	-0.406133
miR-124a	0.0661116	8.2932	0.0121136	0.91236	0.998123		70	125	8	103	99	102	4	118		401.042	337.072	91.8602	403.144	280.585	424.173	55.1963	409.264		8.6512	8.40119	6.53699	8.65873	8.13743	8.73191	5.8124	8.68041		0.699922	0.449905	-1.41429	0.707446	0.186148	0.780624	-2.13888	0.729127
miR-451	0.070576	7.46638	0.0111647	0.91585	0.998123		30	29	10	112	81	31	1	75		171.875	78.2007	114.825	438.371	229.57	128.915	13.7991	260.125		7.43359	6.30744	6.85581	8.77929	7.84906	7.02143	3.88743	8.0286		0.413257	-0.712891	-0.164525	1.75896	0.828729	0.00109595	-3.1329	1.00827
miR-362-3p	0.0637971	7.613	0.0101513	0.919746	0.998123		17	104	10	66	83	57	0	62		97.396	280.444	114.825	258.326	235.238	237.038	0	215.037		6.62053	8.1367	6.85581	8.01862	7.8841	7.89505	0	7.75513		-0.0252145	1.49096	0.210064	1.37288	1.23836	1.2493	-6.64574	1.10939
miR-3473d	-0.051136	9.83958	0.00993626	0.920598	0.998123		252	363	37	181	373	267	66	178		1443.75	978.857	424.853	708.438	1057.16	1110.33	910.738	617.364		10.4966	9.93643	8.73421	9.47053	10.0473	10.1181	9.83248	9.27231		0.758109	0.197929	-1.00428	-0.267964	0.308838	0.37958	0.0939785	-0.466185
miR-30b-5p	0.0479201	9.20245	0.00960338	0.921935	0.998123		130	262	25	156	254	180	29	117		744.793	706.503	287.063	610.588	719.886	748.54	400.173	405.795		9.54263	9.46659	8.17024	9.25642	9.49363	9.54986	8.64808	8.66816		0.44318	0.36714	-0.92921	0.156965	0.394176	0.450411	-0.451371	-0.431291
miR-2340	0.0536718	8.069	0.00945097	0.922555	0.998123		50	40	23	103	68	30	21	120		286.459	107.863	264.098	403.144	192.725	124.757	289.78	416.2		8.16721	6.76637	8.05038	8.65873	7.59787	6.97449	8.18379	8.7046		0.279282	-1.12156	0.162453	0.770798	-0.29006	-0.913438	0.295857	0.816668
miR-23b-3p	0.0478698	10.8935	0.00902016	0.924335	0.998123		210	500	181	784	352	300	152	951		1203.13	1348.29	2078.34	3068.59	997.637	1247.57	2097.46	3298.39		10.2338	10.398	11.0219	11.5838	9.96382	10.2861	11.0351	11.688		-0.542536	-0.378326	0.2456	0.807524	-0.812491	-0.490251	0.258806	0.911675
miR-2284x	0.0413298	10.0544	0.00714826	0.932621	0.998123		198	379	104	238	377	322	85	168		1134.38	1022	1194.18	931.538	1068.49	1339.06	1172.92	582.681		10.149	9.99859	10.223	9.86502	10.0627	10.3881	10.1971	9.18904		0.13989	-0.0104725	0.21395	-0.144047	0.0536446	0.379011	0.188054	-0.82003
miR-29a	0.0518026	9.88569	0.00657186	0.935389	0.998123		66	878	45	300	367	120	33	541		378.126	2367.59	516.714	1174.21	1040.15	499.027	455.369	1876.37		8.56653	11.2098	9.01601	10.1987	10.024	8.96586	8.83406	10.8745		-1.14465	1.49863	-0.695169	0.48752	0.312783	-0.745318	-0.877122	1.16332
miR-101	0.0375166	10.7843	0.00637439	0.936365	0.998123		235	789	107	613	716	573	66	458		1346.36	2127.6	1228.63	2399.3	2029.28	2382.85	910.738	1588.5		10.3959	11.0557	10.264	11.229	10.9875	11.2191	9.83248	10.6344		-0.306333	0.353439	-0.43824	0.526749	0.285218	0.516831	-0.869772	-0.0678926
miR-5587-5p	-0.0304153	11.4895	0.00474044	0.945108	0.998123		782	980	178	556	1188	868	161	686		4480.22	2642.64	2043.89	2176.2	3367.03	3609.63	2221.65	2379.28		12.1297	11.3683	10.9978	11.0883	11.7177	11.818	11.1181	11.2169		0.697831	-0.0635321	-0.434037	-0.343587	0.285843	0.38619	-0.313779	-0.214929
miR-92a-3p	0.0251596	14.737	0.00465713	0.945592	0.998123		5775	9610	2854	4697	9289	5857	2209	7808		33086	25914.1	32771.1	18384.2	26326.8	24356.7	30482.1	27080.8		15.014	14.6615	15.0002	14.1663	14.6843	14.5721	14.8957	14.725		0.299093	-0.0533789	0.285298	-0.548628	-0.0305811	-0.142795	0.180841	0.0101514
miR-380-3p	-0.0315562	7.13662	0.00448402	0.946611	0.998123		19	58	14	26	49	38	6	41		108.854	156.401	160.755	101.765	138.876	158.025	82.7944	142.202		6.77945	7.2983	7.33767	6.6832	7.128	7.31311	6.38878	7.16191		-0.231855	0.287001	0.326367	-0.328103	0.116698	0.301809	-0.622521	0.150603
miR-26b	-0.0323351	9.93556	0.00440987	0.947054	0.998123		129	510	59	265	387	262	50	300		739.064	1375.25	677.469	1037.22	1096.83	1089.54	689.953	1040.5		9.53151	10.4265	9.40614	10.0199	10.1004	10.0908	9.43244	10.0244		-0.347524	0.547501	-0.47289	0.140862	0.221415	0.2118	-0.446585	0.14542
miR-449b	0.0282559	10.7775	0.00334242	0.953897	0.998123		441	726	125	290	884	529	57	405		2526.57	1957.71	1435.32	1135.07	2505.43	2199.88	786.547	1404.68		11.3035	10.9357	10.4882	10.1498	11.2914	11.1039	9.62122	10.457		0.634688	0.266845	-0.180689	-0.519013	0.622573	0.435017	-1.04762	-0.211797
miR-320a	0.0235196	11.8032	0.00332979	0.953984	0.998123		564	1716	254	917	1014	855	310	995		3231.25	4627.32	2916.56	3589.16	2873.87	3555.57	4277.71	3450.99		11.6583	12.1763	11.5105	11.8098	11.4893	11.7963	12.063	11.7532		-0.123763	0.394185	-0.271541	0.0277442	-0.292805	0.0141809	0.280872	-0.0288736
miR-100	-0.0276987	6.82085	0.00182216	0.965951	0.998123		10	61	1	41	35	12	5	57		57.2918	164.491	11.4825	160.475	99.1969	49.9027	68.9953	197.695		5.86522	7.37061	3.64184	7.33517	6.64669	5.66967	6.12919	7.63441		-0.42138	1.08401	-2.64476	1.04857	0.360094	-0.61693	-0.157413	1.34781
miR-2478	-0.0244436	9.60044	0.00107147	0.973887	0.998123		139	108	1101	126	171	174	357	118		796.355	291.23	12642.3	493.167	484.648	723.589	4926.27	409.264		9.63908	8.19096	13.6261	8.94885	8.92377	9.50102	12.2666	8.68041		-0.333013	-1.78113	3.65399	-1.02324	-1.04833	-0.471074	2.29448	-1.29168
miR-3195	0.0162063	8.67771	0.000998707	0.974789	0.998123		130	99	26	95	148	66	37	115		744.793	266.961	298.546	371.832	419.461	274.465	510.565	398.859		9.54263	8.06588	8.22663	8.54238	8.71583	8.10572	8.99877	8.64335		0.937481	-0.539271	-0.378518	-0.0627668	0.110679	-0.499426	0.393625	0.0381968
miR-204	0.0150467	8.72952	0.00077826	0.977744	0.998123		145	134	25	79	235	97	15	104		830.73	361.341	287.063	309.208	666.036	403.38	206.986	360.707		9.69997	8.5012	8.17024	8.27709	9.38162	8.65957	7.70034	8.49868		1.08888	-0.109886	-0.440849	-0.333998	0.770531	0.048478	-0.910747	-0.112412
miR-10b-5p	0.00968605	13.4285	0.000632001	0.979944	0.998123		1829	4625	789	3116	4218	3350	766	2152		10478.7	12471.7	9059.71	12196.1	11954.6	13931.2	10570.1	7463.86		13.3553	13.6065	13.1454	13.5743	13.5454	13.7661	13.3678	12.8659		-0.0480349	0.203142	-0.257931	0.170911	0.142064	0.362792	-0.0355036	-0.53744
miR-29c	0.0119653	7.87574	0.000518096	0.98184	0.998123		59	61	13	65	100	39	7	98		338.021	164.491	149.273	254.412	283.42	162.184	96.5935	339.897		8.40523	7.37061	7.23144	7.99668	8.15188	7.35035	6.60871	8.41319		0.71422	-0.320403	-0.459572	0.305668	0.460865	-0.340659	-1.0823	0.72218
miR-128	-0.0104049	10.6406	0.000513632	0.981919	0.998123		340	641	85	426	671	471	78	411		1947.92	1728.5	976.014	1667.37	1901.75	1958.68	1076.33	1425.49		10.9285	10.7561	9.93224	10.7042	10.8939	10.9364	10.0732	10.4783		0.340606	0.16829	-0.655617	0.116374	0.306014	0.348549	-0.514612	-0.109603
miR-9001	0.00319804	7.71876	3.34567e-05	0.995385	0.998123		34	57	29	36	50	37	71	52		194.792	153.705	332.993	140.905	141.71	153.867	979.734	180.354		7.61318	7.27337	8.38367	7.14878	7.15694	7.27488	9.93772	7.50266		-0.173223	-0.513027	0.597274	-0.637621	-0.62946	-0.511519	2.15132	-0.28374
miR-22-3p	0.00160658	12.7269	1.32519e-05	0.997095	0.998123		922	3616	350	2051	2298	2035	227	2576		5282.3	9750.81	4018.88	8027.66	6512.98	8462.66	3132.39	8934.44		12.3672	13.2515	11.9729	12.9709	12.6693	13.0471	11.6135	13.1253		-0.259999	0.624232	-0.654285	0.343721	0.0421016	0.419844	-1.01371	0.4981
miR-28	-0.00215507	7.3407	6.30728e-06	0.997996	0.998123		1	207	11	38	71	11	2	123		5.72918	558.191	126.308	148.733	201.228	45.7441	27.5981	426.605		2.75043	9.1272	6.99218	7.22625	7.65984	5.54671	4.83785	8.74014		-3.85964	2.51712	0.382103	0.616174	1.04977	-1.06336	-1.77222	2.13006
miR-17-5p	-0.00100262	11.5095	5.53165e-06	0.998123	0.998123		386	1035	343	689	1144	814	134	904		2211.46	2790.95	3938.51	2696.76	3242.32	3385.06	1849.07	3135.38		11.1114	11.4471	11.9438	11.3975	11.6633	11.7254	10.8534	11.6149		-0.358156	-0.0225332	0.474206	-0.0720453	0.193663	0.255801	-0.616225	0.14529

## Sheet: 3. BE vs. E
miRNA	log2 FC BE/E	logCPM	LR	P-value	FDR	counts	EB_BGE_R2	EB_BGE_R3	EB_BGE_R4	EB_BPE_R1	EB_BPE_R2	EB_GE_R1	EB_GE_R2	EB_GE_R3	EB_GE_R4	EB_PE_R1	EB_PE_R2	EB_PE_R3	EB_PE_R4	cpm	EB_BGE_R2	EB_BGE_R3	EB_BGE_R4	EB_BPE_R1	EB_BPE_R2	EB_GE_R1	EB_GE_R2	EB_GE_R3	EB_GE_R4	EB_PE_R1	EB_PE_R2	EB_PE_R3	EB_PE_R4	log2cpm	EB_BGE_R2	EB_BGE_R3	EB_BGE_R4	EB_BPE_R1	EB_BPE_R2	EB_GE_R1	EB_GE_R2	EB_GE_R3	EB_GE_R4	EB_PE_R1	EB_PE_R2	EB_PE_R3	EB_PE_R4	mean_centered	EB_BGE_R2
mir-2484	-7.71503	8.06477	76.5285	2.17063e-18	4.05907e-16		2	0	1	0	0	45	84	22	213	208	372	25	8		4.15047	0	2.75556	0	0	282.644	248.328	276.946	913.982	646.29	1695.98	378.202	30.4191		2.3647	0	1.90903	0	0	8.14794	7.9619	8.11866	9.8376	9.33827	10.7288	8.56682	4.97357		-3.1697
mir-7704	-2.13118	8.78852	10.684	0.00108064	0.011833		71	19	336	34	15	67	83	33	293	39	37	98	315		147.342	161.273	925.867	73.4019	46.5411	420.825	245.372	415.418	1257.26	121.179	168.686	1482.55	1197.75		7.21278	7.34228	9.85622	6.21727	5.5711	8.7205	7.94469	8.70189	10.2972	6.93286	7.40672	10.5348	10.2273		-1.01535
mir-1285	-1.62948	17.2296	11.5658	0.000671773	0.00837477		11645	105080	28650	25590	19408	36391	25129	233511	73559	64924	32085	10310	44006		24166.1	891926	78946.7	55245.7	60218	228571	74288.6	2.93954e+06	315641	201730	146278	155971	167328		14.5608	19.7666	16.2686	15.7536	15.8779	17.8023	16.1809	21.4872	18.2679	17.6221	17.1584	17.2509	17.3523		-2.77381
mir-6516-3p	-1.5554	9.09829	7.5715	0.00592985	0.0369627		151	6	141	86	93	37	381	14	202	369	366	6	206		313.36	50.9284	388.534	185.664	288.555	232.396	1126.35	176.238	866.781	1146.54	1668.62	90.7685	783.291		8.29628	5.69845	8.6056	7.5443	8.17769	7.86663	10.1387	7.46954	9.76119	10.1643	10.7053	6.51993	9.61524		-0.208587
mir-296-3p	-1.32219	7.86071	12.6633	0.000372894	0.0063392		86	9	52	43	31	94	118	32	79	89	51	13	30		178.47	76.3926	143.289	92.8318	96.1849	590.411	348.842	402.83	338.989	276.538	232.513	196.665	114.071		7.4876	6.27412	7.17282	6.55201	6.60266	9.20802	8.45056	8.6576	8.40934	8.11654	7.86736	7.62692	6.84639		-0.148702
mir-653-3p	-1.27361	10.2743	6.74732	0.00938889	0.0501635		167	393	202	151	298	179	513	181	378	334	136	1439	462		346.564	3335.81	556.623	325.991	924.616	1124.29	1516.58	2278.51	1622	1037.79	620.035	21769.3	1756.7		8.44114	11.7043	9.12315	8.35311	9.85427	10.1361	10.5676	11.1545	10.6644	10.0207	9.27853	14.4101	10.7795		-1.90404
mir-4456	-1.2319	8.78381	12.7589	0.000354324	0.0063392		96	41	90	110	54	108	120	62	72	201	156	47	88		199.222	348.011	248	237.477	167.548	678.345	354.755	780.483	308.952	624.54	711.216	711.02	334.61		7.64546	8.44713	7.96	7.89771	7.39702	9.408	8.47474	9.61007	8.2759	9.28896	9.47617	9.47577	8.39064		-0.950506
mir-2370-3p	-1.19281	10.1693	11.6749	0.000633491	0.00837477		400	49	309	197	217	321	490	71	390	457	521	63	269		830.094	415.915	851.467	425.299	673.294	2016.19	1448.58	893.779	1673.49	1419.97	2375.28	953.07	1022.84		9.69887	8.70361	9.7355	8.73572	9.39723	10.9781	10.5014	9.80539	10.7095	10.4727	11.2145	9.89795	9.99978		-0.289614
mir-2284x	-1.1787	9.83465	14.1826	0.000165895	0.00443176		280	74	202	142	157	198	379	104	238	377	322	85	168		581.066	628.117	556.623	306.561	487.13	1243.63	1120.43	1309.2	1021.26	1171.4	1468.02	1285.89	638.8		9.18504	9.29718	9.12315	8.26473	8.93112	10.2815	10.1311	10.3556	9.99754	10.1953	10.5206	10.3297	9.32148		-0.502193
mir-3201	-1.15307	7.26379	8.95013	0.0027745	0.0207533		50	7	37	21	34	19	65	6	52	76	65	17	25		103.762	59.4165	101.956	45.3365	105.493	119.338	192.159	75.5306	223.132	236.145	296.34	257.178	95.0595		6.71097	5.91687	6.68588	5.53408	6.73462	6.91095	7.59364	6.25797	7.8082	7.88962	8.21597	8.01222	6.58586		-0.27802
mir-6119-5p	-1.0976	9.59063	7.61289	0.00579525	0.0369627		338	53	203	90	112	186	373	65	308	346	291	16	138		701.429	449.868	559.378	194.299	347.507	1168.26	1102.7	818.248	1321.63	1075.08	1326.69	242.049	524.729		9.45621	8.81656	9.13026	7.60954	8.44504	10.1914	10.1081	9.67816	10.3692	10.0716	10.3747	7.92511	9.03817		0.132054
mir-301a	-1.05689	9.62314	9.38942	0.00218242	0.020078		289	42	232	137	147	129	351	53	266	448	295	26	254		599.743	356.499	639.289	295.767	456.103	810.245	1037.66	667.187	1141.4	1392.01	1344.93	393.33	965.805		9.2306	8.48179	9.32258	8.21318	8.83637	9.66399	10.0205	9.38411	10.1579	10.444	10.3944	8.62326	9.91708		-0.207067
mir-138	-1.00856	12.4308	14.2254	0.000162164	0.00443176		1589	332	1262	1614	1262	1182	2118	451	1323	2873	1967	258	2060		3297.55	2818.04	3477.51	3484.43	3915.66	7424.1	6261.42	5677.38	5676.99	8926.89	8967.71	3903.05	7832.91		11.6876	11.461	11.7643	11.7671	11.9354	12.8582	12.6125	12.4713	12.4712	13.1241	13.1307	11.9308	12.9355		-0.631583
mir-9-5p	-0.901528	11.2373	10.7724	0.00103026	0.011833		917	162	576	634	518	376	969	228	628	1015	859	245	504		1902.99	1375.07	1587.2	1368.73	1607.22	2361.64	2864.64	2870.16	2694.74	3153.77	3916.25	3706.38	1916.4		10.8948	10.4263	10.6332	10.4197	10.6512	11.2062	11.4846	11.4874	11.3965	11.6233	11.9356	11.8562	10.9049		-0.252885
mir-3195	-0.876546	8.47362	7.27901	0.00697651	0.0420841		96	21	65	143	93	130	99	26	95	148	66	37	115		199.222	178.249	179.111	308.72	288.555	816.526	292.673	327.299	407.644	459.86	300.899	559.739	437.274		7.64546	7.48582	7.49274	8.27482	8.17769	9.67512	8.19806	8.35887	8.6747	8.84819	8.23792	9.13119	8.77569		-0.737331
mir-9a	-0.86934	12.0331	10.5868	0.00113901	0.011833		1487	345	1115	1000	846	743	1511	389	1106	1809	1388	442	830		3085.87	2928.38	3072.45	2158.88	2624.92	4666.76	4466.95	4896.9	4745.84	5620.86	6328	6686.62	3155.98		11.5919	11.5164	11.5856	11.0767	11.3586	12.1885	12.1254	12.2579	12.2128	12.4568	12.6278	12.7073	11.6243		-0.356539
mir-5587-5p	-0.853967	11.3234	8.71406	0.00315766	0.0218697		948	132	656	959	512	782	980	178	556	1188	868	161	686		1967.32	1120.42	1807.65	2070.37	1588.6	4911.72	2897.16	2240.74	2385.79	3691.31	3957.28	2435.62	2608.43		10.9428	10.1311	10.8207	11.0164	10.6345	12.2623	11.5009	11.1304	11.2209	11.8503	11.9507	11.2507	11.3495		-0.292713
mir-10b-3p	-0.803647	8.16722	7.0791	0.0077988	0.0441932		125	17	65	73	69	47	106	33	63	129	94	21	69		259.404	144.297	179.111	157.598	214.089	295.205	313.367	415.418	270.333	400.824	428.553	317.69	262.364		8.02461	7.18286	7.49274	7.30923	7.74879	8.21045	8.2963	8.70189	8.08392	8.65042	8.74669	8.31601	8.04092		-0.037302
mir-320a	-0.755552	11.689	7.12995	0.0075807	0.0441932		1362	322	1041	625	582	564	1716	254	917	1014	855	310	995		2826.47	2733.16	2868.54	1349.3	1805.79	3542.47	5072.99	3197.46	3934.84	3150.67	3898.01	4689.71	3783.37		11.4653	11.4169	11.4866	10.3991	10.8192	11.7909	12.3089	11.6432	11.9425	11.6219	11.9289	12.1956	11.8858		-0.142762
mir-5787	0.907777	10.8186	6.97515	0.00826493	0.0454571		1328	352	632	540	1307	214	174	80	458	373	348	98	429		2755.91	2987.8	1741.51	1165.8	4055.28	1344.13	514.394	1007.07	1965.28	1158.97	1586.56	1482.55	1631.22		11.4288	11.5454	10.767	10.1883	11.9859	10.3935	9.00953	9.97739	10.9412	10.1799	10.6326	10.5348	10.6726		0.79368
mir-4492	0.944541	11.9244	8.76321	0.00307368	0.0218697		1455	945	1545	3213	1634	515	631	146	420	798	652	358	1094		3019.47	8021.22	4257.34	6936.48	5069.88	3234.7	1865.42	1837.91	1802.22	2479.52	2972.52	5415.86	4159.81		11.5606	12.9698	12.0561	12.7602	12.308	11.6599	10.8661	10.8446	10.8164	11.2764	11.538	12.4032	12.0226		-0.214969
mir-3178-3p	0.963585	12.891	9.05943	0.00261343	0.020363		5678	1208	2410	6064	3582	949	1662	165	897	1726	914	721	2774		11783.2	10253.6	6640.89	13091.4	11114	5960.64	4913.35	2077.09	3849.02	5362.97	4167	10907.4	10547.8		13.5246	13.324	12.6974	13.6764	13.4402	12.5415	12.2628	11.021	11.9107	12.3891	12.0251	13.4131	13.3648		0.786815
mir-378	0.968388	9.10658	7.67267	0.00560633	0.0369627		453	66	249	219	455	59	149	72	91	95	66	13	141		940.081	560.212	686.134	472.795	1411.75	370.577	440.487	906.367	390.48	295.181	300.899	196.665	536.136		9.87818	9.1324	9.42445	8.88812	10.4643	8.53752	8.78623	9.82554	8.6128	8.21033	8.23792	7.62692	9.06914		0.901727
mir-3178-5p	1.02954	11.3263	9.32966	0.00225475	0.020078		1215	338	898	3316	1632	338	439	106	403	408	273	192	897		2521.41	2868.97	2474.49	7158.85	5063.67	2122.97	1297.81	1334.37	1729.27	1267.72	1244.63	2904.59	3410.74		11.3006	11.4868	11.2735	12.8057	12.3063	11.0525	10.343	10.383	10.7568	10.3092	10.2827	11.5046	11.7363		0.105131
mir-34a	1.03673	8.08089	11.6412	0.000645056	0.00837477		158	50	96	186	154	21	82	16	36	55	33	22	41		327.887	424.403	264.534	401.552	477.822	131.9	242.416	201.415	154.476	170.894	150.45	332.818	155.898		8.36145	8.73269	8.05275	8.65303	8.90335	7.0542	7.92728	7.66117	7.28055	7.42538	7.24269	8.38292	7.29368		0.440592
mir-24-3p	1.03884	9.78336	12.8332	0.000340531	0.0063392		690	135	330	632	484	66	224	73	127	217	123	50	120		1431.91	1145.89	909.334	1364.41	1501.73	414.544	662.209	918.956	544.956	674.255	560.767	756.405	456.286		10.4847	10.1635	9.83025	10.4151	10.5534	8.69886	9.37332	9.84542	9.09264	9.39929	9.13383	9.56492	8.83695		0.839179
mir-141	1.06269	8.25994	13.2926	0.000266455	0.00622839		211	54	142	207	145	54	77	12	43	48	54	10	59		437.874	458.356	391.289	446.888	449.897	339.172	227.634	151.061	184.513	149.144	246.19	151.281	224.341		8.77766	8.84347	8.61577	8.80699	8.81665	8.41012	7.8369	7.24851	7.53537	7.2302	7.94948	7.25059	7.81596		0.69015
mir-29a	1.21407	10.5454	9.4298	0.00213487	0.020078		1249	165	801	963	903	66	878	45	300	367	120	33	541		2591.97	1400.53	2207.2	2079	2801.77	414.544	2595.62	566.48	1287.3	1140.33	547.089	499.227	2057.09		11.3404	10.4528	11.1087	11.0224	11.4526	8.69886	11.3424	9.14842	10.3313	10.1565	9.09827	8.96644	11.0071		1.023
mir-6240-5p	1.26834	9.87459	9.23968	0.00236826	0.0201303		410	256	621	534	372	100	73	187	277	84	83	30	205		850.846	2172.95	1711.2	1152.84	1154.22	628.097	215.809	2354.04	1188.61	261.002	378.404	453.843	779.488		9.73445	11.0861	10.7416	10.1722	10.174	9.29714	7.76028	11.2015	10.2163	8.03343	8.56759	8.82922	9.60823		0.0865976
mir-210	1.31275	9.17082	9.06901	0.00259978	0.020363		315	93	489	412	200	31	348	21	83	159	23	9	287		653.699	789.39	1347.47	889.459	620.548	194.71	1028.79	264.357	356.153	494.039	104.859	136.153	1091.28		9.35469	9.62642	10.3971	9.7984	9.27972	7.61257	10.0081	8.05179	8.4804	8.9514	6.726	7.09964	10.0931		0.471656
mir-3168	1.70327	9.41815	12.1774	0.000483724	0.00753804		339	508	388	405	356	305	83	171	58	51	36	38	59		703.504	4311.94	1069.16	874.346	1104.58	1915.7	245.372	2152.62	248.878	158.465	164.127	574.867	224.341		9.46046	12.0745	10.0636	9.77371	10.1106	10.9044	7.94469	11.0725	7.96508	7.3171	7.36743	9.16959	7.81596		0.149724
mir-2137	2.36476	11.6171	42.3667	7.56682e-11	4.71665e-09		1676	719	2360	5727	1775	201	216	137	408	169	160	84	557		3478.09	6102.92	6503.12	12363.9	5507.36	1262.47	638.558	1724.62	1750.73	525.111	729.453	1270.76	2117.93		11.7645	12.5755	12.6671	13.594	12.4274	10.3032	9.32093	10.7529	10.7746	9.03922	9.51265	10.3126	11.0491		0.680365
mir-200a	2.50048	9.18466	45.0512	1.91954e-11	1.79477e-09		561	205	226	312	503	46	37	3	64	68	41	15	65		1164.21	1740.05	622.756	673.571	1560.68	288.925	109.383	37.7653	274.624	211.287	186.922	226.921	247.155		10.1864	10.7657	9.28484	9.39783	10.6089	8.17953	6.78637	5.27669	8.10656	7.72987	7.55399	7.83239	7.9551		1.75066
mir-200b	2.5158	7.3095	25.2146	5.12924e-07	1.91833e-05		190	43	34	73	246	5	6	0	13	31	9	6	25		394.294	364.987	93.689	157.598	763.274	31.4048	17.7377	0	55.7829	96.3221	41.0317	90.7685	95.0595		8.62678	8.51565	6.56512	7.30923	9.57795	5.01814	4.22787	0	5.82739	6.6047	5.39341	6.51993	6.58586		2.41355
mir-184	2.68928	6.73968	34.9119	3.44971e-09	1.61274e-07		111	28	19	81	212	6	8	6	7	7	9	1	9		230.351	237.666	52.3556	174.869	657.781	37.6858	23.6503	75.5306	30.037	21.7502	41.0317	15.1281	34.2214		7.85394	7.89885	5.73757	7.45836	9.36365	5.27373	4.62353	6.25797	4.95592	4.5078	5.39341	4.0115	5.13838		1.81743
let-7b	0.896072	10.8313	6.53189	0.0105957	0.0550389		858	455	822	752	974	178	436	79	386	372	96	124	693		1780.55	3862.07	2265.07	1623.48	3022.07	1118.01	1288.94	994.486	1656.32	1155.87	437.672	1875.88	2635.05		10.7989	11.9155	11.146	10.6658	11.5618	10.128	10.3331	9.95926	10.6946	10.176	8.777	10.8741	11.3642		0.153205
mir-30b-5p	0.745347	9.66723	5.70128	0.0169525	0.085679		684	87	361	560	317	130	262	25	156	254	180	29	117		1419.46	738.462	994.756	1208.97	983.568	816.526	774.548	314.711	669.395	789.22	820.634	438.715	444.879		10.4721	9.53033	9.95965	10.2408	9.94335	9.67512	9.59907	8.30246	9.38887	9.62611	9.68235	8.78042	8.80051		0.933593
mir-17-5p	-0.61197	11.4356	5.36486	0.0205464	0.0991815		1029	264	768	914	634	386	1035	343	689	1144	814	134	904		2135.42	2240.85	2116.27	1973.22	1967.14	2424.45	3059.76	4317.83	2956.5	3554.6	3711.09	2027.16	3437.35		11.061	11.1305	11.048	10.9471	10.9426	11.244	11.5797	12.0764	11.5302	11.7959	11.858	10.986	11.7475		-0.319544
mir-27a-3p	0.982801	7.97876	5.30838	0.0212231	0.0991815		140	26	144	116	181	5	88	14	57	64	20	3	98		290.533	220.69	396.8	250.43	561.596	31.4048	260.153	176.238	244.587	198.859	91.1816	45.3843	372.633		8.18751	7.7924	8.6359	7.97401	9.13596	5.01814	8.02875	7.46954	7.94009	7.64284	6.52641	5.53556	8.54548		0.615777
mir-193b	1.25128	7.21479	5.30445	0.021271	0.0991815		131	15	112	67	61	10	144	0	27	48	4	0	39		271.856	127.321	308.622	144.645	189.267	62.8097	425.706	0	115.857	149.144	18.2363	0	148.293		8.09199	7.00361	8.27437	7.18631	7.57188	5.9957	8.7371	0	6.8686	7.2302	4.26576	0	7.222		2.05757
mir-10400-5p	1.19829	9.63878	5.26602	0.0217457	0.0991815		475	128	210	847	412	279	244	27	50	79	12	37	872		985.736	1086.47	578.667	1828.57	1278.33	1752.39	721.334	339.888	214.55	245.466	54.7089	559.739	3315.68		9.94652	10.0868	9.17908	10.8373	10.3212	10.7759	9.49652	8.41315	7.75188	7.94525	5.79984	9.13119	11.6955		0.60959
let-7	-1.959	9.42195	5.08282	0.024164	0.107587		32	31	59	94	463	84	96	389	12	40	554	258	24		66.4075	263.13	162.578	202.935	1436.57	527.601	283.804	4896.9	51.4919	124.287	2525.73	3903.05	91.2572		6.07484	8.0451	7.35383	7.67196	10.4894	9.04604	8.15382	12.2579	5.71402	6.96909	11.3031	11.9308	6.52759		-2.50497
mir-451	1.13479	8.12051	4.94626	0.0261471	0.11371		164	81	273	72	33	30	29	10	112	81	31	1	75		340.338	687.533	752.267	155.439	102.39	188.429	85.7324	125.884	480.591	251.68	141.331	15.1281	285.179		8.41506	9.42738	9.55702	7.28946	6.69196	7.56551	6.4385	6.98737	8.91167	7.98117	7.15311	4.0115	8.16077		0.831176
mir-423-5p	-0.705498	9.20556	4.86323	0.0274349	0.116598		258	58	159	146	111	254	239	43	106	263	121	59	142		535.41	492.308	438.134	315.197	344.404	1595.37	706.553	541.303	454.845	817.184	551.648	892.557	539.938		9.06719	8.94634	8.77852	8.30468	8.43214	10.6406	9.46669	9.08295	8.8324	9.67628	9.11022	9.80342	9.07932		-0.103632
mir-764-3p	-1.34252	7.14721	4.75638	0.0291898	0.1213		11	194	18	37	22	33	20	224	87	48	18	2	54		22.8276	1646.69	49.6	79.8786	68.2603	207.272	59.1258	2819.81	373.316	149.144	82.0634	30.2562	205.329		4.57456	10.6862	5.66107	6.33769	6.11396	7.70232	5.90991	11.4619	8.54811	7.2302	6.37614	4.96607	7.6888		-2.59905
mir-148a	-0.521464	14.384	4.63464	0.0313327	0.127374		8266	1496	7116	7804	5792	3880	7632	1420	5951	9526	7218	1415	5077		17153.9	12698.1	19608.5	16847.9	17971.1	24370.2	22562.4	17875.6	25535.7	29598.9	32907.4	21406.2	19304.7		14.0663	13.6324	14.2593	14.0404	14.1335	14.5729	14.4617	14.1258	14.6403	14.8533	15.0062	14.3858	14.2367		-0.273249
mir-222-3p	1.16863	10.2837	4.08722	0.0432087	0.171915		890	125	1077	672	568	16	1070	18	237	489	42	16	572		1846.96	1061.01	2967.74	1450.77	1762.36	100.495	3163.23	226.592	1016.97	1519.4	191.481	242.049	2174.96		10.8517	10.0526	11.5356	10.5036	10.7841	6.66527	11.6276	7.83031	9.99147	10.5702	7.58857	7.92511	11.0874		1.08143
mir-26a	-0.499128	13.4046	3.90376	0.048178	0.187694		4466	787	3543	3810	2984	1810	4559	703	2672	4654	3605	608	3261		9268	6680.11	9762.94	8225.33	9258.57	11368.6	13477.7	8849.67	11465.5	14460.7	16435.5	9197.88	12399.6		13.1782	12.7059	13.2532	13.006	13.1767	13.4729	13.7184	13.1116	13.4851	13.82	14.0046	13.1672	13.5981		-0.183188
mir-129	-0.648057	8.41366	3.8022	0.0511853	0.19534		126	45	81	81	68	72	89	43	66	144	74	40	59		261.48	381.963	223.2	174.869	210.986	452.23	263.11	541.303	283.206	447.432	337.372	605.124	224.341		8.03606	8.58106	7.80864	7.45836	7.72783	8.8241	8.04499	9.08295	8.15079	8.80874	8.40247	9.24347	7.81596		-0.270511
mir-708	1.13599	7.05214	3.70577	0.0542246	0.2028		82	23	106	83	20	3	79	0	27	42	6	0	58		170.169	195.226	292.089	179.187	62.0548	18.8429	233.547	0	115.857	130.501	27.3545	0	220.538		7.41928	7.61637	8.1952	7.49335	5.97853	4.31055	7.87373	0	6.8686	7.03893	4.8255	0	7.79141		1.6184
mir-9901	-0.928923	10.99	3.50727	0.0611001	0.22094		438	698	561	302	388	478	638	1410	380	304	439	905	498		908.953	5924.67	1545.87	651.982	1203.86	3002.3	1886.11	17749.7	1630.58	944.578	2001.44	13690.9	1893.59		9.82965	12.5328	10.5951	9.3509	10.2347	11.5523	10.882	14.1156	10.6721	9.88505	10.9675	13.741	10.8877		-1.34315
mir-21-5p	0.871976	15.2985	3.46499	0.0626807	0.22094		23670	5461	29284	23428	14499	1124	35423	812	8840	17115	2561	865	23171		49120.8	46353.3	80693.7	50578.2	44986.6	7059.81	104721	10221.8	37932.4	53179.1	11675.8	13085.8	88105		15.5841	15.5004	16.3002	15.6263	15.4572	12.7856	16.6762	13.3195	15.2112	15.6986	13.5114	13.6758	16.427		0.524582
let-7g	0.70733	9.14168	3.45102	0.0632128	0.22094		379	132	282	198	168	24	217	42	102	165	46	70	90		786.514	1120.42	777.067	427.458	521.26	150.743	641.515	528.714	437.681	512.682	209.718	1058.97	342.214		9.62116	10.1311	9.60375	8.74301	9.02863	7.24549	9.32759	9.04907	8.77703	9.00473	7.71917	10.0498	8.42297		0.64243
mir-124a	-0.759827	8.20104	3.43572	0.0638009	0.22094		94	17	122	98	38	70	125	8	103	99	102	4	118		195.072	144.297	336.178	211.57	117.904	439.668	369.536	100.707	441.972	307.609	465.026	60.5124	448.681		7.61524	7.18286	8.39737	7.7318	6.89365	8.78355	8.53347	6.66828	8.79107	8.26964	8.86427	5.9428	8.81276		-0.268357
mir-9001	-0.747175	7.56258	3.3982	0.0652677	0.22191		74	54	28	43	38	34	57	29	36	50	37	71	52		153.567	458.356	77.1556	92.8318	117.904	213.553	168.508	365.065	154.476	155.358	168.686	1074.09	197.724		7.27209	8.84347	6.28828	6.55201	6.89365	7.74519	7.40521	8.51595	7.28055	7.28871	7.40672	10.0702	7.63462		-0.358424
mir-767	-0.512039	9.44657	3.06474	0.0800078	0.267169		258	56	170	292	202	193	226	51	121	225	211	52	218		535.41	475.332	468.445	630.393	626.753	1212.23	668.121	642.01	519.21	699.112	961.966	786.661	828.919		9.06719	8.89582	8.87481	9.30239	9.29405	10.2446	9.38612	9.3287	9.02295	9.45144	9.91134	9.62143	9.69683		-0.324939
mir-30d	0.496293	10.6633	2.95866	0.0854188	0.272846		1040	159	706	1095	646	226	519	74	317	551	442	66	300		2158.24	1349.6	1945.42	2363.97	2004.37	1419.5	1534.31	931.544	1360.25	1712.05	2015.11	998.454	1140.71		11.0763	10.3994	10.9266	11.2076	10.9697	10.4722	10.5843	9.86503	10.4107	10.7423	10.9774	9.965	10.157		0.479887
mir-423-3p	-0.56149	9.54178	2.95743	0.0854837	0.272846		350	48	245	226	183	265	296	56	201	335	210	30	149		726.332	407.427	675.112	487.907	567.801	1664.46	875.062	704.952	862.49	1040.9	957.406	453.843	566.555		9.50647	8.67394	9.40112	8.93342	9.15178	10.7017	9.77489	9.46343	9.75404	10.025	9.90449	8.82922	9.14862		0.024308
mir-10b-5p	0.411454	13.7335	2.9461	0.0860851	0.272846		8750	1440	5615	8282	5344	1829	4625	789	3116	4218	3350	766	2152		18158.3	12222.8	15472.5	17879.8	16581	11487.9	13672.8	9932.28	13370.7	13106	15272.9	11588.1	8182.73		14.1484	13.5774	13.9175	14.1261	14.0173	13.488	13.7391	13.2781	13.7069	13.6781	13.8988	13.5005	12.9985		0.450368
mir-11972	0.646341	12.0282	2.84888	0.0914378	0.284981		1993	467	1480	3958	1853	1084	933	216	418	549	312	399	1664		4135.94	3963.93	4078.23	8544.85	5749.38	6808.57	2758.22	2719.1	1793.64	1705.83	1422.43	6036.11	6327.16		12.0143	11.9531	11.9941	13.061	12.4894	12.7333	11.43	11.4094	10.8095	10.7371	10.4752	12.5596	12.6276		0.145599
mir-150	0.632632	7.41748	2.81484	0.093396	0.286312		98	14	66	193	62	18	36	8	17	71	33	32	26		203.373	118.833	181.867	416.664	192.37	113.057	106.426	100.707	72.9469	220.609	150.45	484.099	98.8619		7.67506	6.90488	7.51465	8.7062	7.59522	6.83362	6.7472	6.66828	6.20842	7.79187	7.24269	8.92214	6.64186		0.332592
mir-9-3p	-0.623488	8.70712	2.64798	0.103682	0.312717		251	24	127	85	96	39	242	18	133	187	168	26	70		520.884	203.714	349.956	183.505	297.863	244.958	715.422	226.592	570.702	581.04	765.925	393.33	266.167		9.02758	7.67746	8.45515	7.52751	8.22334	7.94227	9.48467	7.83031	9.15912	9.18497	9.58294	8.62326	8.0616		0.506032
mir-6236	-0.695544	12.7495	2.6126	0.106018	0.314688		1443	2671	1777	1714	1658	985	1280	2383	2619	1395	1641	1259	1303		2994.56	22671.6	4896.63	3700.32	5144.34	6186.75	3784.05	29998.2	11238.1	4334.5	7481.45	19046.3	4954.5		11.5486	14.4687	12.2579	11.8538	12.3291	12.5952	11.8861	14.8726	13.4562	12.082	12.8693	14.2173	12.2748		-1.27536
mir-195	0.485982	8.14322	2.58142	0.108125	0.315926		136	29	165	170	99	27	115	11	43	75	59	21	64		282.232	246.154	454.667	367.01	307.171	169.586	339.973	138.473	184.513	233.037	268.986	317.69	243.352		8.14584	7.94927	8.83184	8.5236	8.26759	7.41436	8.41351	7.12384	7.53537	7.8706	8.07674	8.31601	7.93282		0.114964
mir-2462	-0.765027	8.60961	2.51478	0.112783	0.324469		84	82	95	60	106	30	166	70	75	51	128	212	97		174.32	696.022	261.778	129.533	328.89	188.429	490.744	881.19	321.825	158.465	583.562	3207.16	368.831		7.45384	9.44506	8.0377	7.02827	8.36584	7.56551	8.94176	9.78495	8.33461	7.3171	9.19121	11.6475	8.53072		-1.13416
mir-1469	-0.879192	7.44202	2.40763	0.120745	0.342112		29	84	34	41	38	61	36	66	22	13	21	25	56		60.1818	712.998	93.689	88.5141	117.904	383.139	106.426	830.837	94.4019	40.3932	95.7406	378.202	212.933		5.93503	9.47978	6.56512	6.48404	6.89365	8.58548	6.7472	9.70016	6.57595	5.37132	6.59605	8.56682	7.74102		-1.39125
mir-29c	0.496849	8.21634	2.36284	0.124256	0.343251		187	46	139	148	93	59	61	13	65	100	39	7	98		388.069	390.451	383.023	319.514	288.555	370.577	180.334	163.65	278.915	310.717	177.804	105.897	372.633		8.60388	8.61269	8.58505	8.32424	8.17769	8.53752	7.5025	7.36326	8.12884	8.28409	7.48224	6.74007	8.54548		0.535608
mir-371-5p	0.464394	15.1656	2.35144	0.125167	0.343251		30931	5775	17600	14728	8745	7241	11011	3985	5852	7240	6205	2512	3578		64189.1	49018.6	48497.8	31796	27133.5	45480.5	32551.7	50164.9	25110.9	22495.9	28289.1	38001.8	13604.9		15.9701	15.5811	15.5657	14.9566	14.7278	15.473	14.9905	15.6144	14.6161	14.4574	14.788	15.2138	13.7319		0.91726
mir-6731	0.691051	8.08009	2.33304	0.126654	0.343251		102	84	81	204	80	32	64	63	46	20	31	74	50		211.674	712.998	223.2	440.412	248.219	200.991	189.202	793.071	197.386	62.1433	141.331	1119.48	190.119		7.7325	9.47978	7.80864	8.78598	7.96127	7.65815	7.57139	9.63312	7.63216	5.98056	7.15311	10.1299	7.57833		-0.352493
mir-7975	0.76606	7.73141	2.2432	0.134203	0.358515		78	51	126	174	16	43	18	16	41	11	36	40	29		161.868	432.891	347.2	375.645	49.6438	270.082	53.2132	201.415	175.931	34.1788	164.127	605.124	110.269		7.34756	8.76119	8.44377	8.55706	5.66231	8.08258	5.76057	7.66117	7.46704	5.13664	7.36743	9.24347	6.79791		-0.0592624
mir-26b	-0.45851	9.90822	2.15187	0.142396	0.368701		468	78	370	238	229	129	510	59	265	387	262	50	300		971.21	662.069	1019.56	513.813	710.527	810.245	1507.71	742.718	1137.11	1202.47	1194.48	756.405	1140.71		9.92512	9.37302	9.99514	9.00791	9.47478	9.66399	10.5591	9.53861	10.1524	10.233	10.2234	9.56492	10.157		0.089096
mir-93	-0.355283	12.7661	2.1446	0.143072	0.368701		3069	897	2121	2411	1505	1003	2301	691	1592	2364	1646	660	1931		6368.89	7613.8	5844.54	5205.06	4669.62	6299.81	6802.42	8698.61	6831.26	7345.34	7504.24	9984.54	7342.4		12.6371	12.8946	12.5131	12.346	12.1894	12.6213	12.732	13.0867	12.7381	12.8428	12.8737	13.2856	12.8422		-0.101619
mir-130b	-0.425021	9.04225	2.11963	0.145422	0.368701		230	47	185	169	129	79	184	38	131	187	184	23	194		477.304	398.939	509.778	364.851	400.253	496.196	543.957	478.361	562.12	581.04	838.87	347.946	737.662		8.90178	8.64364	8.99655	8.51511	8.64837	8.95767	9.09	8.90497	9.1373	9.18497	9.71402	8.44686	9.52877		-0.0728333
mir-22-3p	-0.42993	12.7181	2.11457	0.145903	0.368701		2738	537	2724	2042	1805	922	3616	350	2051	2298	2035	227	2576		5681.99	4558.09	7506.14	4408.43	5600.44	5791.05	10689.9	4405.95	8800.83	7140.27	9277.72	3434.08	9794.94		12.4724	12.1545	12.874	12.1064	12.4516	12.4999	13.3841	12.1056	13.1036	12.802	13.1797	11.7461	13.258		-0.153554
mir-28	0.785054	7.72417	2.01624	0.155624	0.38374		162	26	117	143	42	1	207	11	38	71	11	2	123		336.188	220.69	322.4	308.72	130.315	6.28097	611.952	138.473	163.058	220.609	50.1499	30.2562	467.693		8.39741	7.7924	8.33718	8.27482	7.03689	2.86413	9.25963	7.12384	7.35806	7.79187	5.67666	4.96607	8.8725		1.18576
mir-221	0.708396	11.2365	2.00991	0.156274	0.38374		1481	338	1770	869	898	54	2110	57	578	991	102	76	1265		3073.42	2868.97	4877.34	1876.07	2786.26	339.172	6237.77	717.541	2480.19	3079.2	465.026	1149.73	4810.01		11.5861	11.4868	12.2522	10.8743	11.4446	8.41012	12.607	9.48893	11.2768	11.5888	8.86427	10.1683	12.2321		0.64145
mir-200c	0.404561	10.402	1.99316	0.15801	0.38374		897	206	355	611	648	159	410	83	239	392	307	94	328		1861.49	1748.54	978.223	1319.08	2010.58	998.674	1212.08	1044.84	1025.55	1218.01	1399.64	1422.04	1247.18		10.863	10.7728	9.93549	10.3664	10.9741	9.96531	10.2445	10.0304	10.0036	10.2515	10.4519	10.4748	10.2856		0.507681
mir-7-1-3p	0.438176	8.77729	1.96929	0.160523	0.384844		300	60	163	309	100	67	167	42	90	63	84	24	72		622.57	509.284	449.156	667.094	310.274	420.825	493.7	528.714	386.189	195.751	382.963	363.074	273.771		9.28441	8.99516	8.81428	9.38391	8.28204	8.7205	8.95041	9.04907	8.5969	7.62023	8.58482	8.50809	8.10209		0.600416
mir-4330	0.568891	13.9493	1.94314	0.163328	0.386611		7142	8733	5726	8282	5621	11662	4771	8633	2707	4022	1842	570	1843		14821.3	74126.3	15778.3	17879.8	17440.5	73248.6	14104.5	108676	11615.7	12497	8397.82	8623.01	7007.79		13.8555	16.1777	13.9457	14.1261	14.0902	16.1605	13.784	16.7297	13.5039	13.6094	13.036	13.0741	12.7749		-0.365123
mir-23a	0.452365	10.6808	1.72978	0.188439	0.440477		863	140	945	719	838	139	645	57	472	409	227	86	762		1790.93	1188.33	2604	1552.23	2600.1	873.055	1906.81	717.541	2025.35	1270.83	1034.91	1301.02	2897.41		10.8073	10.2159	11.3471	10.6011	11.3449	9.77158	10.8977	9.48893	10.9847	10.3127	10.0167	10.3465	11.501		0.219905
mir-103	-0.301474	13.5211	1.64001	0.200324	0.458818		5124	1203	3728	4601	3335	1478	4566	946	2452	4508	3282	852	3752		10633.5	10211.1	10272.7	9933.01	10347.6	9283.27	13498.4	11908.7	10521.5	14007.1	14962.9	12889.1	14266.5		13.3765	13.318	13.3267	13.2782	13.3372	13.1806	13.7206	13.5398	13.3612	13.774	13.8692	13.654	13.8004		-0.126325
mir-3473d	-0.420079	9.8099	1.61726	0.203474	0.458818		452	49	293	360	238	252	363	37	181	373	267	66	178		938.006	415.915	807.378	777.197	738.452	1582.8	1073.13	465.772	776.67	1158.97	1217.27	998.454	676.824		9.87499	8.70361	9.65889	9.60399	9.53031	10.6292	10.069	8.86657	9.60301	10.1799	10.2506	9.965	9.40477		0.156546
mir-338	-0.386065	10.4193	1.59953	0.20597	0.458818		450	144	405	557	409	306	472	116	312	551	420	40	391		933.855	1222.28	1116	1202.5	1269.02	1921.98	1395.37	1460.26	1338.79	1712.05	1914.81	605.124	1486.73		9.8686	10.2565	10.1254	10.233	10.3106	10.9091	10.4475	10.513	10.3878	10.7423	10.9037	9.24347	10.5389		-0.476019
mir-487b-5p	-0.383324	9.25714	1.59861	0.2061	0.458818		255	56	128	303	174	195	155	62	116	256	146	39	148		529.185	475.332	352.711	654.141	539.877	1224.79	458.225	780.483	497.755	795.434	665.625	589.996	562.752		9.05035	8.89582	8.46643	9.35566	9.07916	10.2595	8.84306	9.61007	8.96219	9.63741	9.38073	9.207	9.13892		-0.171671
mir-494	0.615454	10.1084	1.56446	0.211013	0.464228		426	1167	565	304	472	184	218	678	368	236	51	38	211		884.05	9905.57	1556.89	656.3	1464.49	1155.7	644.471	8534.96	1579.09	733.291	232.513	574.867	802.303		9.78961	13.2742	10.6054	9.36041	10.5172	10.1758	9.33421	13.0593	10.6258	9.52021	7.86736	9.16959	9.6498		-0.437218
mir-100	0.583054	7.17753	1.52402	0.217012	0.467796		78	2	80	85	77	10	61	1	41	35	12	5	57		161.868	16.9761	220.445	183.505	238.911	62.8097	180.334	12.5884	175.931	108.751	54.7089	75.6405	216.736		7.34756	4.16801	7.7908	7.52751	7.90636	5.9957	7.5025	3.76431	7.46704	6.77809	5.79984	6.26003	7.76643		0.72647
mir-15b	0.409185	7.78438	1.49194	0.221916	0.467796		132	25	54	162	82	35	48	30	25	88	39	9	40		273.931	212.202	148.8	349.739	254.425	219.834	141.902	377.653	107.275	273.431	177.804	136.153	152.095		8.10293	7.73608	7.22689	8.45425	7.99675	7.78682	7.15888	8.56473	6.75855	8.1003	7.48224	7.09964	7.25829		0.431668
mir-6240-3p	0.511515	13.4036	1.44471	0.229379	0.467796		3620	5405	5322	4410	3962	1469	2260	4142	2247	1293	1420	3385	1872		7512.35	45878	14665.1	9520.66	12293.1	9226.74	6681.21	52141.3	9641.86	4017.56	6473.89	51208.6	7118.06		12.8752	15.4855	13.8402	13.217	13.5857	13.1718	12.7061	15.6702	13.2352	11.9725	12.6606	15.6441	12.7975		-0.729501
mir-363	-0.369806	9.24465	1.4447	0.22938	0.467796		290	54	201	211	153	94	256	28	161	232	216	21	208		601.818	458.356	553.867	455.524	474.719	590.411	756.81	352.476	690.85	720.862	984.761	317.69	790.895		9.23558	8.84347	9.116	8.83455	8.89397	9.20802	9.56569	8.46547	9.43432	9.49558	9.94509	8.31601	9.62917		0.0830477
mir-4335	0.757	11.8376	1.41344	0.234487	0.467796		292	1901	1139	1697	2265	416	375	2351	235	282	1061	1488	220		605.968	16135.8	3138.58	3663.62	7027.71	2612.88	1108.61	29595.4	1008.38	876.221	4837.18	22510.6	836.524		9.24548	13.9781	11.6164	11.8394	12.779	11.352	10.1158	14.8531	9.97926	9.7768	12.2402	14.4584	9.70999		-2.44252
mir-125a	0.539235	9.11488	1.41085	0.234916	0.467796		246	43	531	401	148	50	242	13	171	177	39	14	368		510.508	364.987	1463.2	865.711	459.205	314.048	715.422	163.65	733.76	549.968	177.804	211.793	1399.28		8.99861	8.51565	10.5159	9.75941	8.84613	8.29943	9.48467	7.36326	9.52113	9.10583	7.48224	7.73331	10.4515		0.0696084
mir-9056	-0.566815	7.52281	1.40946	0.235147	0.467796		48	65	35	52	50	35	41	99	42	40	20	73	60		99.6112	551.724	96.4445	112.262	155.137	219.834	121.208	1246.26	180.222	124.287	91.1816	1104.35	228.143		6.65265	9.11042	6.60651	6.82352	7.28667	7.78682	6.93319	10.2845	7.50161	6.96909	6.52641	10.1103	7.8401		-1.07288
let-7d	0.492305	9.83594	1.40231	0.236336	0.467796		505	166	451	353	321	37	692	45	192	378	77	26	406		1047.99	1409.02	1242.76	762.085	995.979	232.396	2045.75	566.48	823.871	1174.51	351.049	393.33	1543.77		10.0348	10.4615	10.2805	9.5757	9.96142	7.86663	10.9991	9.14842	9.68802	10.1991	8.45963	8.62326	10.5932		0.350848
mir-12179-5p	-0.505077	9.98888	1.39433	0.237676	0.467796		248	245	186	391	271	145	226	228	225	214	262	346	264		514.658	2079.58	512.534	844.122	840.842	910.74	668.121	2870.16	965.474	664.933	1194.48	5234.32	1003.83		9.01027	11.0228	9.00432	9.72302	9.71741	9.83248	9.38612	11.4874	9.91659	9.37923	10.2234	12.3541	9.97273		-1.06894
mir-2904	-0.499797	15.8725	1.38006	0.240091	0.467796		17764	13692	11808	14348	19395	19900	11275	18604	11122	13547	8684	8874	10303		36864.5	116219	32537.6	30975.6	60177.6	124991	33332.2	234195	47724.4	42092.8	39591	134247	39175.9		15.17	16.8265	14.9899	14.9189	15.877	16.9315	15.0247	17.8374	15.5425	15.3613	15.2729	17.0345	15.2577		-0.679608
mir-2340	0.434965	8.3704	1.3797	0.240152	0.467796		185	39	123	117	211	50	40	23	103	68	30	21	120		383.918	331.035	338.934	252.589	654.678	314.048	118.252	289.534	441.972	211.287	136.772	317.69	456.286		8.58841	8.37519	8.40911	7.98635	9.35684	8.29943	6.89786	8.18256	8.79107	7.72987	7.10614	8.31601	8.83695		0.367193
mir-11975	-0.518069	14.1758	1.34004	0.247027	0.476228		4619	2729	3233	9428	3912	8364	3284	3256	2301	3515	1417	3670	5896		9585.51	23163.9	8908.72	20353.9	12137.9	52534	9708.45	40987.9	9873.58	10921.7	6460.21	55520.1	22418.8		13.2268	14.4997	13.1212	14.3131	13.5674	15.681	13.2452	15.3229	13.2695	13.415	12.6576	15.7607	14.4525		-0.814175
mir-218-5p	-0.418153	8.14115	1.26068	0.261522	0.499027		110	14	115	96	84	53	95	7	104	104	90	6	101		228.276	118.833	316.889	207.252	260.63	332.891	280.847	88.119	446.263	323.145	410.317	90.7685	384.041		7.84094	6.90488	8.31238	7.70219	8.03138	8.38323	8.13877	6.47766	8.80498	8.3405	8.68411	6.51993	8.58887		-0.0613539
mir-19b	-0.316924	13.8461	1.23967	0.265535	0.501566		6887	1041	5383	5624	4488	1529	7254	828	4115	6284	5667	735	3816		14292.1	8836.08	14833.2	12141.5	13925.1	9603.6	21444.9	10423.2	17657.4	19525.4	25836.3	11119.1	14509.9		13.803	13.1094	13.8566	13.5678	13.7655	13.2295	14.3884	13.3477	14.1081	14.2531	14.6572	13.4409	13.8248		0.0067271
mir-92a-3p	-0.25504	14.7766	1.21449	0.270445	0.505732		11859	3226	8507	11748	7924	5775	9610	2854	4697	9289	5857	2209	7808		24610.2	27382.5	23441.5	25362.5	24586.1	36272.6	28409.9	35927.4	20154.8	28862.5	26702.5	33418	29689		14.587	14.741	14.5168	14.6305	14.5856	15.1466	14.7942	15.1328	14.2989	14.817	14.7047	15.0284	14.8577		-0.169993
mir-4497	0.390434	11.9597	1.14755	0.284064	0.52594		1952	540	1134	2479	1936	886	636	274	495	491	532	400	2280		4050.86	4583.56	3124.8	5351.86	6006.9	5564.94	1880.2	3449.23	2124.04	1525.62	2425.43	6051.24	8669.43		11.9844	12.1626	11.61	12.3861	12.5526	12.4424	10.8774	11.7525	11.0533	10.5761	11.2446	12.5633	13.0819		0.116124
let-7c	-0.367426	9.31326	1.12911	0.287965	0.527936		213	94	254	195	104	124	278	33	137	165	74	71	261		442.025	797.878	699.912	420.982	322.685	778.84	821.848	415.418	587.866	512.682	337.372	1074.09	992.422		8.79124	9.64183	9.45309	8.72104	8.33845	9.60703	9.68448	8.70189	9.2018	9.00473	8.40247	10.0702	9.95626		-0.406799
mir-125b-5p	0.310104	10.4693	1.09682	0.294966	0.532769		700	150	495	755	733	245	385	130	265	309	302	55	447		1452.66	1273.21	1364	1629.95	2274.31	1538.84	1138.17	1636.5	1137.11	960.114	1376.84	832.045	1699.66		10.5055	10.3154	10.4147	10.6715	11.1518	10.5886	10.1538	10.6773	10.1524	9.90856	10.4282	9.70225	10.7319		0.089953
mir-7049-3p	-0.433346	14.376	1.09078	0.296299	0.532769		7882	8684	5952	5884	4411	2268	5963	6796	4854	3384	4632	9096	7294		16357	73710.4	16401.1	12702.9	13686.2	14245.2	17628.4	85551	20828.5	10514.6	21117.7	137605	27734.6		13.9977	16.1696	14.0016	13.633	13.7405	13.7983	14.1057	16.3845	14.3463	13.3603	14.3662	17.0702	14.7594		-0.597166
mir-105a	-0.31735	7.90766	0.94799	0.330232	0.58764		111	28	60	106	48	52	66	26	31	72	68	27	39		230.351	237.666	165.333	228.841	148.931	326.61	195.115	327.299	133.021	223.716	310.017	408.458	148.293		7.85394	7.89885	7.37793	7.84449	7.22816	8.35584	7.61556	8.35887	7.06631	7.81196	8.28085	8.67757	7.222		0.0391444
mir-3547	0.538534	9.70631	0.93609	0.333285	0.58764		201	1855	395	365	306	208	112	1220	316	181	49	19	84		417.122	15745.4	1088.45	787.991	949.438	1306.44	331.104	15357.9	1355.95	562.397	223.395	287.434	319.4		8.70778	13.9427	10.0894	9.62387	9.89245	10.3525	8.37549	13.9068	10.4062	9.13801	7.8099	8.1721	8.32373		-1.19537
mir-203a-3p	0.513919	12.2061	0.924702	0.336243	0.58764		1045	1371	3633	1442	892	150	586	361	2146	327	384	477	2292		2168.62	11637.1	10010.9	3113.11	2767.64	942.145	1732.39	4544.43	9208.47	1016.04	1750.69	7216.1	8715.06		11.0832	13.5066	13.2894	11.6046	11.435	9.88134	10.7594	12.1502	13.1689	9.99017	10.7745	12.8172	13.0895		-0.72831
mir-132	-0.285458	9.79872	0.875999	0.3493	0.602076		393	65	288	459	239	112	330	80	197	384	180	41	431		815.567	551.724	793.601	990.926	741.555	703.468	975.575	1007.07	845.326	1193.15	820.634	620.252	1638.83		9.67343	9.11042	9.63409	9.95409	9.53635	9.46039	9.93159	9.97739	9.72507	10.2218	9.68235	9.27903	10.6793		-0.085441
mir-151-5p	0.275737	9.19592	0.870047	0.350942	0.602076		294	65	180	381	238	111	153	39	83	171	124	63	105		610.119	551.724	496	822.533	738.452	697.187	452.312	490.949	356.153	531.325	565.326	953.07	399.25		9.25531	9.11042	8.9571	9.68568	9.53031	9.44747	8.82436	8.94236	8.4804	9.05616	9.14549	9.89795	8.64476		0.103172
mir-152-3p	-0.279467	8.94379	0.824693	0.363812	0.618073		181	52	154	191	159	70	140	20	112	235	154	48	110		375.617	441.38	424.356	412.346	493.336	439.668	413.88	251.769	480.591	730.184	702.098	726.148	418.262		8.55696	8.78914	8.73253	8.69121	8.94935	8.78355	8.69655	7.98167	8.91167	9.51409	9.45758	9.50611	8.71171		-0.310898
mir-7	-0.388247	9.33452	0.810215	0.368057	0.618073		388	67	243	153	111	105	171	129	167	182	143	154	31		805.191	568.701	669.6	330.309	344.404	659.502	505.525	1623.91	716.596	565.504	651.948	2329.73	117.874		9.65498	9.15406	9.38931	8.37203	8.43214	9.36742	8.98449	10.6661	9.48703	9.14594	9.35082	11.1866	6.89329		0.41773
mir-204	-0.300323	8.68035	0.803051	0.370183	0.618073		235	36	139	140	94	145	134	25	79	235	97	15	104		487.68	305.57	383.023	302.243	291.658	910.74	396.143	314.711	338.989	730.184	442.231	226.921	395.448		8.93275	8.26007	8.58505	8.24433	8.19307	9.83248	8.63351	8.30246	8.40934	9.51409	8.79191	7.83239	8.63099		0.304866
mir-34b-5p	-0.22693	12.6804	0.785636	0.375423	0.621275		2852	651	2544	2380	1968	1070	2173	475	1863	2626	2020	234	1857		5918.57	5525.73	7010.14	5138.13	6106.19	6720.64	6424.02	5979.51	7994.12	8159.42	9209.34	3539.97	7061.02		12.5313	12.4322	12.7754	12.3273	12.5763	12.7146	12.6495	12.5461	12.9649	12.9944	13.169	11.7899	12.7859		-0.103864
mir-2389	0.346184	8.23417	0.746737	0.387511	0.635655		118	31	51	274	154	202	90	18	44	58	37	23	82		244.878	263.13	140.533	591.533	477.822	1268.76	266.066	226.592	188.804	180.216	168.686	347.946	311.795		7.9418	8.0451	7.145	9.21075	8.90335	10.3103	8.06105	7.83031	7.56836	7.50156	7.40672	8.44686	8.28907		-0.26284
mir-25	-0.204944	12.5767	0.712853	0.398498	0.647993		3006	718	2114	2177	1623	1381	2043	626	1237	1989	1315	330	1674		6238.15	6094.43	5825.25	4699.88	5035.75	8674.02	6039.7	7880.36	5307.96	6180.15	5995.19	4992.27	6365.19		12.6071	12.5735	12.5084	12.1987	12.2983	13.0827	12.5605	12.9442	12.3742	12.5937	12.5498	12.2858	12.6362		0.0522842
mir-371-3p	-0.249403	12.6991	0.693364	0.405022	0.652924		3858	827	2256	2061	1342	1584	2237	1238	1423	1532	1648	492	1022		8006.25	7019.63	6216.54	4449.45	4163.88	9949.05	6613.22	15584.5	6106.08	4760.18	7513.36	7443.02	3886.03		12.9671	12.7774	12.6021	12.1197	12.0241	13.2805	12.6914	13.9279	12.5763	12.2171	12.8754	12.8619	11.9245		0.286685
mir-20b	-0.248055	8.31373	0.653935	0.418709	0.666734		95	42	92	162	81	53	129	18	60	146	86	13	97		197.147	356.499	253.511	349.739	251.322	332.891	381.361	226.592	257.46	453.646	392.081	196.665	368.831		7.63043	8.48179	7.99159	8.45425	7.97912	8.38323	8.57879	7.83031	8.0138	8.8286	8.61868	7.62692	8.53072		-0.596358
mir-6529a	-0.23878	7.53399	0.638684	0.424188	0.666734		88	22	69	45	48	34	57	21	43	54	32	11	56		182.621	186.737	190.133	97.1496	148.931	213.553	168.508	264.357	184.513	167.787	145.891	166.409	212.933		7.52058	7.55257	7.57844	6.61691	7.22816	7.74519	7.40521	8.05179	7.53537	7.39906	7.1986	7.38723	7.74102		0.0621118
mir-146b	0.323508	7.64601	0.638414	0.424286	0.666734		29	24	76	141	97	48	51	7	24	44	57	19	26		60.1818	203.714	209.422	304.402	300.966	301.486	150.771	88.119	102.984	136.715	259.867	287.434	98.8619		5.93503	7.67746	7.71714	8.25457	8.23824	8.24073	7.24575	6.47766	6.70022	7.10554	8.02717	8.1721	6.64186		-1.48293
mir-2347	-0.246512	7.59587	0.616712	0.432272	0.672592		70	19	62	76	62	38	56	11	25	79	55	23	38		145.266	161.273	170.845	164.075	192.37	238.677	165.552	138.473	107.275	245.466	250.749	347.946	144.491		7.19245	7.34228	7.42496	7.36698	7.59522	7.90495	7.37983	7.12384	6.75855	7.94525	7.97584	8.44686	7.18478		-0.318453
mir-532	-0.227065	7.94717	0.607554	0.43571	0.672592		136	28	82	73	58	37	76	26	36	74	65	19	78		282.232	237.666	225.956	157.598	179.959	232.396	224.678	327.299	154.476	229.93	296.34	287.434	296.586		8.14584	7.89885	7.82627	7.30923	7.49952	7.86663	7.81812	8.35887	7.28055	7.85131	8.21597	8.1721	8.21716		0.264269
let-7e	-0.302998	7.83919	0.59941	0.438803	0.672592		78	23	98	61	70	22	155	12	44	96	15	17	114		161.868	195.226	270.045	131.692	217.192	138.181	458.225	151.061	188.804	298.288	68.3862	257.178	433.472		7.34756	7.61637	8.08239	7.05193	7.76945	7.12082	8.84306	7.24851	7.56836	8.22539	6.11658	8.01222	8.76312		-0.326727
mir-16a	0.18818	13.3727	0.557545	0.455251	0.686651		5416	1320	3875	6545	3236	1272	2944	1125	1919	2980	2161	940	2136		11239.5	11204.2	10677.8	14129.9	10040.5	7989.39	8703.31	14162	8234.42	9259.35	9852.17	14220.4	8121.89		13.4564	13.4519	13.3825	13.7866	13.2937	12.9641	13.0875	13.7898	13.0076	13.1769	13.2664	13.7958	12.9878		0.114352
mir-15a	-0.172309	13.2341	0.557376	0.455319	0.686651		4169	943	3393	4511	2872	1352	3641	773	2215	3455	2674	539	2872		8651.65	8004.25	9349.61	9738.71	8911.07	8491.87	10763.8	9730.86	9504.55	10735.3	12191	8154.04	10920.4		13.0789	12.9667	13.1908	13.2497	13.1215	13.052	13.394	13.2485	13.2146	13.3902	13.5736	12.9935	13.4149		-0.143307
mir-8991	0.283486	11.6489	0.542761	0.461291	0.690091		1128	1097	1290	1441	1034	291	823	704	515	543	637	676	817		2340.86	9311.41	3554.67	3110.95	3208.23	1827.76	2433.03	8862.26	2209.86	1687.19	2904.13	10226.6	3106.55		11.1934	13.1849	11.7959	11.6036	11.648	10.8367	11.2491	13.1136	11.1104	10.7213	11.5044	13.3202	11.6016		-0.566796
mir-128	-0.21764	10.6929	0.532668	0.465488	0.690843		942	116	642	648	443	340	641	85	426	671	471	78	411		1954.87	984.616	1769.07	1398.95	1374.51	2135.53	1894.98	1070.02	1827.96	2084.91	2147.33	1179.99	1562.78		10.9336	9.94488	10.7896	10.4512	10.4258	11.0611	10.8887	10.0648	10.8368	11.0265	11.069	10.2058	10.6108		0.294487
mir-20a	-0.194747	11.6307	0.489682	0.484069	0.712763		1648	320	1069	1209	915	428	1437	385	770	1075	682	109	862		3419.99	2716.18	2945.69	2610.09	2839.01	2688.25	4248.19	4846.55	3304.07	3340.2	3109.29	1648.96	3277.65		11.7402	11.4079	11.5249	11.3504	11.4717	11.393	12.053	12.243	11.6905	11.7062	11.6028	10.6882	11.6789		0.159378
mir-12034	0.247863	10.8764	0.439012	0.5076	0.735878		765	162	827	1182	812	770	388	204	379	250	191	88	768		1587.55	1375.07	2278.85	2551.8	2519.42	4836.35	1147.04	2568.04	1626.29	776.791	870.784	1331.27	2920.23		10.6335	10.4263	11.1547	11.3179	11.2995	12.24	10.165	11.327	10.6683	9.60324	9.76783	10.3797	11.5124		-0.173824
mir-30c	0.213407	7.71959	0.43388	0.510091	0.735878		120	23	72	125	60	60	69	9	51	55	36	18	26		249.028	195.226	198.4	269.86	186.164	376.858	203.984	113.296	218.841	170.894	164.127	272.306	98.8619		7.96595	7.61637	7.63952	8.0814	7.54816	8.5617	7.67937	6.83663	7.78031	7.42538	7.36743	8.09437	6.64186		0.332219
mir-16b	-0.144743	14.2034	0.430848	0.511573	0.735878		9001	2057	6368	8075	5612	2735	6135	1811	3850	5900	4660	1458	5358		18679.2	17460	17547.4	17433	17412.6	17178.4	18136.8	22797.7	16520.3	18332.3	21245.3	22056.8	20373.2		14.1892	14.0918	14.0991	14.0896	14.0879	14.0684	14.1467	14.4767	14.012	14.1622	14.3749	14.429	14.3145		-0.00631907
mir-107	-0.178814	11.3717	0.386565	0.534111	0.762433		1192	204	1105	1255	731	322	1228	164	635	1020	587	115	1194		2473.68	1731.57	3044.89	2709.39	2268.1	2022.47	3630.32	2064.5	2724.78	3169.31	2676.18	1739.73	4540.04		11.273	10.7587	11.5726	11.4043	11.1479	10.9826	11.8263	11.0123	11.4125	11.6304	11.3865	10.7655	12.1488		-0.0593882
mir-99a-5p	0.213963	10.9287	0.377224	0.539093	0.763714		993	212	1134	914	528	239	967	70	541	611	320	44	788		2060.71	1799.47	3124.8	1973.22	1638.25	1501.15	2858.73	881.19	2321.43	1898.48	1458.91	665.636	2996.28		11.0096	10.8142	11.61	10.9471	10.6788	10.5528	11.4817	9.78495	11.1814	10.8914	10.5117	9.38076	11.5494		0.210104
mir-6526	0.235257	8.16019	0.344898	0.557015	0.77859		131	20	249	83	131	34	110	26	54	71	91	2	67		271.856	169.761	686.134	179.187	406.459	213.553	325.192	327.299	231.714	220.609	414.876	30.2562	254.76		8.09199	7.41584	9.42445	7.49335	8.67051	7.74519	8.34958	8.35887	7.86241	7.79187	8.70001	4.96607	7.99864		0.179011
mir-892a	-0.152096	13.3357	0.333146	0.563812	0.77859		4245	727	4206	4903	3604	1849	3448	539	2685	4038	2753	499	3459		8809.37	6170.83	11589.9	10585	11182.3	11613.5	10193.3	6785.17	11521.3	12546.7	12551.1	7548.92	13152.4		13.105	12.5915	13.5007	13.3699	13.4491	13.5036	13.3155	12.7284	13.4921	13.6151	13.6156	12.8822	13.6832		-0.191314
mir-205	-0.147076	12.0357	0.322977	0.569824	0.77859		1920	327	1621	1870	1414	826	1363	330	1034	1516	1082	172	1249		3984.45	2775.6	4466.76	4037.11	4387.27	5188.08	4029.42	4154.18	4436.89	4710.46	4932.92	2602.03	4749.17		11.9605	11.4391	12.1253	11.9795	12.0994	12.3413	11.9767	12.0207	12.1157	12.202	12.2685	11.346	12.2138		-0.0462746
mir-449b	-0.179278	10.8473	0.320316	0.571418	0.77859		665	163	746	834	601	441	726	125	290	884	529	57	405		1380.03	1383.55	2055.65	1800.51	1864.75	2769.91	2146.27	1573.55	1244.39	2746.73	2411.75	862.301	1539.96		10.4315	10.4352	11.0061	10.815	10.8655	11.4361	11.0683	10.6207	10.2824	11.424	11.2365	9.75372	10.5896		-0.334986
mir-4763	0.233348	7.42142	0.315817	0.574132	0.77859		76	30	46	92	53	108	64	8	23	43	8	27	37		157.718	254.642	126.756	198.617	164.445	678.345	189.202	100.707	98.6929	133.608	36.4726	408.458	140.688		7.31032	7.99798	6.99724	7.64109	7.37021	9.408	7.57139	6.66828	6.63942	7.07262	5.22777	8.67757	7.14657		-0.0534085
mir-3960	0.226392	8.24367	0.315088	0.574574	0.77859		98	31	136	242	80	67	65	10	74	66	19	39	105		203.373	263.13	374.756	522.449	248.219	420.825	192.159	125.884	317.534	205.073	86.6225	589.996	399.25		7.67506	8.0451	8.55365	9.03191	7.96127	8.7205	7.59364	6.98737	8.3153	7.68701	6.45323	9.207	8.64476		-0.39231
mir-2285bf-1	-0.221459	9.72028	0.294105	0.587602	0.790515		421	50	349	331	262	82	473	8	253	303	334	36	209		873.674	424.403	961.69	714.589	812.918	515.039	1398.32	100.707	1085.62	941.471	1522.73	544.611	794.698		9.7726	8.73269	9.91093	9.48299	9.66874	9.01134	10.4505	6.66828	10.0856	9.8803	10.5734	9.09173	9.63608		0.313738
mir-362-3p	-0.233628	7.67358	0.287493	0.591832	0.790518		113	5	93	76	55	17	104	10	66	83	57	0	62		234.501	42.4403	256.267	164.075	170.651	106.776	307.454	125.884	283.206	257.895	259.867	0	235.748		7.87959	5.44096	8.00712	7.36698	7.42333	6.7519	8.26891	6.98737	8.15079	8.01622	8.02717	0	7.88721		0.940549
mir-106a-5p	-0.160683	9.22588	0.274421	0.600382	0.796251		288	64	226	233	160	57	259	44	133	239	200	19	184		597.667	543.236	622.756	503.019	496.438	358.015	765.679	553.891	570.702	742.613	911.816	287.434	699.638		9.22561	9.08809	9.28484	8.97733	8.95837	8.4879	9.58248	9.11606	9.15912	9.53841	9.83418	8.1721	9.45253		0.0812251
mir-484	0.231803	7.82983	0.264581	0.60699	0.799346		130	5	120	122	86	24	118	16	42	70	25	0	93		269.78	42.4403	330.667	263.383	266.836	150.743	348.842	201.415	180.222	217.502	113.977	0	353.621		8.08098	5.44096	8.37359	8.04649	8.0652	7.24549	8.45056	7.66117	7.50161	7.7715	6.8452	0	8.47014		1.00768
mir-146a	-0.139514	10.7348	0.256676	0.612413	0.800848		677	188	627	714	556	275	629	117	381	621	580	81	431		1404.93	1595.76	1727.73	1541.44	1725.12	1727.27	1859.51	1472.85	1634.87	1929.55	2644.27	1225.38	1638.83		10.4573	10.6409	10.7555	10.591	10.7533	10.7551	10.8615	10.5254	10.6758	10.9148	11.3692	10.2602	10.6793		-0.253408
mir-192	0.177008	8.22256	0.242747	0.622229	0.805364		208	34	140	105	74	44	111	22	60	112	99	10	22		431.649	288.594	385.778	226.682	229.603	276.363	328.148	276.946	257.46	348.003	451.349	151.281	83.6524		8.75705	8.17789	8.59536	7.83088	7.84927	8.11563	8.36259	8.11866	8.0138	8.44709	8.82129	7.25059	6.40348		0.699854
mir-143	0.18167	9.68147	0.239621	0.62448	0.805364		415	222	464	213	131	99	233	80	275	180	192	31	209		861.222	1884.35	1278.58	459.841	406.459	621.816	688.815	1007.07	1180.02	559.29	875.343	468.971	794.698		9.75192	10.8806	10.3215	8.84813	8.67051	9.28266	9.43007	9.97739	10.2058	9.13003	9.77535	8.87643	9.63608		0.152958
mir-10174-3p	-0.140591	12.1265	0.232444	0.629717	0.806556		2351	367	1561	1901	1483	712	2031	168	1057	1625	1222	174	1663		4878.88	3115.12	4301.43	4104.03	4601.36	4472.05	6004.22	2114.86	4535.58	5049.14	5571.19	2632.29	6323.36		12.2526	11.6055	12.0709	12.0032	12.1682	12.127	12.552	11.047	12.1474	12.3021	12.444	11.3626	12.6267		0.19806
mir-19a	-0.131796	11.7965	0.2129	0.644503	0.812065		2035	303	1281	1422	1084	384	1692	194	914	1415	1166	195	765		4223.1	2571.88	3529.87	3069.93	3363.37	2411.89	5002.04	2442.16	3921.97	4396.64	5315.89	2949.98	2908.82		12.0444	11.3292	11.7858	11.5845	11.7161	11.2365	12.2886	11.2545	11.9377	12.1025	12.3764	11.527	11.5067		0.299048
mir-1246	0.166523	14.1353	0.210854	0.646099	0.812065		5556	3235	11357	6287	4186	2523	3454	1595	7040	2203	2241	2389	5008		11530	27458.9	31294.9	13572.9	12988.1	15846.9	10211	20078.6	30208.6	6845.09	10216.9	36141	19042.3		13.4932	14.745	14.9337	13.7285	13.665	13.952	13.318	14.2934	14.8827	12.7411	13.3188	15.1414	14.217		-0.53984
mir-4454	-0.252416	10.9927	0.198797	0.655693	0.812065		485	3160	431	858	532	543	483	3122	222	375	295	1196	204		1006.49	26822.3	1187.65	1852.32	1650.66	3410.57	1427.89	39301.1	952.601	1165.19	1344.93	18093.2	775.686		9.97655	14.7112	10.2151	10.8559	10.6897	11.7362	10.4807	15.2623	9.89724	10.1876	10.3944	14.1432	9.60119		-1.41971
mir-183	0.141106	7.3919	0.197076	0.657092	0.812065		125	19	63	44	52	22	63	17	38	36	29	12	33		259.404	161.273	173.6	94.9907	161.342	138.181	186.246	214.003	163.058	111.858	132.213	181.537	125.479		8.02461	7.34228	7.44791	6.58482	7.3429	7.12082	7.54879	7.74822	7.35806	6.81836	7.05759	7.51205	6.98275		0.725443
mir-191	-0.114246	12.6177	0.196235	0.657777	0.812065		3586	785	2019	2257	1727	1210	1826	864	1240	2057	1475	432	1216		7441.79	6663.13	5563.47	4872.59	5358.43	7599.97	5398.18	10876.4	5320.83	6391.44	6724.64	6535.34	4623.7		12.8616	12.7022	12.442	12.2508	12.3879	12.892	12.3985	13.409	12.3777	12.6422	12.7155	12.6743	12.1751		0.251723
mir-342	0.116695	10.7294	0.190201	0.662749	0.812065		934	185	697	723	605	340	591	125	307	519	370	118	328		1938.27	1570.29	1920.62	1560.87	1877.16	2135.53	1747.17	1573.55	1317.34	1612.62	1686.86	1785.11	1247.18		10.9213	10.6177	10.9081	10.6091	10.8751	11.0611	10.7716	10.6207	10.3645	10.6561	10.721	10.8026	10.2856		0.21249
let-7a-5p	-0.114636	13.3336	0.188203	0.664417	0.812065		4019	1671	3522	3588	2986	1431	3682	1008	2025	3414	2008	1296	2336		8340.37	14183.6	9705.07	7746.06	9264.78	8988.06	10885.1	12689.1	8689.26	10607.9	9154.63	19606	8882.36		13.0261	13.792	13.2447	12.9194	13.1777	13.134	13.4102	13.6314	13.0852	13.373	13.1604	14.2591	13.1169		-0.307013
mir-449a	0.106744	12.3493	0.182325	0.669383	0.812822		2294	727	2160	2563	1553	859	1667	590	910	1217	1078	409	1115		4760.59	6170.83	5952	5533.21	4818.55	5395.35	4928.13	7427.18	3904.8	3781.42	4914.69	6187.39	4239.66		12.2172	12.5915	12.5394	12.4342	12.2347	12.3978	12.2671	12.8588	11.9314	11.8851	12.2632	12.5953	12.0501		-0.110906
mir-3432a	-0.147015	10.3305	0.1631	0.686318	0.82574		439	252	322	582	345	199	285	194	228	302	255	256	344		911.028	2138.99	887.29	1256.47	1070.45	1249.91	842.542	2442.16	978.347	938.364	1162.56	3872.79	1308.02		9.83293	11.0634	9.79489	10.2963	10.0653	10.2888	9.72032	11.2545	9.93568	9.87554	10.1843	11.9195	10.3543		-0.519822
mir-30a-5p	-0.127076	8.90893	0.16033	0.688853	0.82574		222	38	167	222	166	93	184	15	114	233	101	18	151		460.702	322.547	460.178	479.271	515.055	584.13	543.957	188.827	489.173	723.97	460.467	272.306	574.16		8.85082	8.33783	8.84918	8.90771	9.01138	9.19261	9.09	7.56854	8.93715	9.50178	8.85008	8.09437	9.16782		0.0539518
let-7f	0.101757	11.08	0.111224	0.738755	0.879919		1117	378	843	753	574	245	959	203	419	671	339	267	337		2318.04	3208.49	2322.94	1625.64	1780.97	1538.84	2835.08	2555.45	1797.93	2084.91	1545.53	4039.2	1281.4		11.1793	11.6481	11.1824	10.6677	10.7993	10.5886	11.4697	11.3199	10.8129	11.0265	10.5948	11.9802	10.3246		0.133622
let-7i-5p	0.0913309	12.7951	0.106965	0.743626	0.880115		3516	1079	2496	2510	2624	567	2817	649	1076	2635	1173	675	1820		7296.52	9158.62	6877.87	5418.79	8141.59	3561.31	8327.87	8169.89	4617.11	8187.38	5347.8	10211.5	6920.33		12.8332	13.1611	12.748	12.404	12.9913	11.7986	13.0239	12.9963	12.1731	12.9994	12.385	13.318	12.7568		0.0956052
mir-101	0.0971226	10.9552	0.09967	0.752226	0.884693		1226	161	940	812	658	235	789	107	613	716	573	66	458		2544.24	1366.58	2590.22	1753.01	2041.6	1476.03	2332.51	1346.96	2630.38	2224.73	2612.35	998.454	1741.49		11.3136	10.4174	11.3394	10.7764	10.9962	10.5285	11.1883	10.3966	11.3616	11.1201	11.3517	9.965	10.7669		0.427303
mir-140	-0.0967125	8.89934	0.0948421	0.758109	0.885466		229	43	229	180	127	79	238	33	97	181	82	14	167		475.229	364.987	631.023	388.598	394.048	496.196	703.597	415.418	416.226	562.397	373.844	211.793	634.998		8.89551	8.51565	9.30383	8.60584	8.62588	8.95767	9.46065	8.70189	8.70469	9.13801	8.55015	7.73331	9.31288		0.0873594
mir-1307	0.0939427	11.1402	0.0905326	0.763501	0.885466		1039	396	810	1009	568	628	468	342	402	697	362	155	433		2156.17	3361.27	2232	2178.31	1762.36	3944.45	1383.54	4305.24	1724.98	2165.69	1650.39	2344.85	1646.43		11.0749	11.7152	11.1248	11.0897	10.7841	11.946	10.4352	12.0722	10.7532	11.0813	10.6895	11.1959	10.686		-0.0518386
mir-449c	-0.0973442	10.1624	0.0840665	0.77186	0.885466		458	106	480	428	439	271	469	56	149	595	287	48	271		950.457	899.735	1322.67	924.001	1362.1	1702.14	1386.5	704.952	639.358	1848.76	1308.46	726.148	1030.45		9.894	9.81496	10.3703	9.85331	10.4127	10.734	10.4383	9.46343	9.32274	10.8531	10.3548	9.50611	10.0105		-0.185091
mir-186	-0.0869073	9.72884	0.0817547	0.774933	0.885466		498	86	372	278	214	166	391	47	240	298	199	37	168		1033.47	729.974	1025.07	600.169	663.986	1042.64	1155.91	591.656	1029.84	925.935	907.257	559.739	638.8		10.0147	9.51368	10.0029	9.23163	9.37718	10.0274	10.1761	9.21105	10.0096	9.85632	9.82696	9.13119	9.32148		0.34543
mir-11976	0.117861	9.89742	0.0765934	0.781968	0.885466		369	146	352	634	201	244	90	61	205	177	83	190	367		765.761	1239.26	969.956	1368.73	623.651	1532.56	266.066	767.895	879.654	549.968	378.404	2874.34	1395.47		9.58263	10.2764	9.92326	10.4197	9.28691	10.5827	8.06105	9.58664	9.78243	9.10583	8.56759	11.4895	10.4476		-0.195227
mir-2478	-0.150703	9.63767	0.0720601	0.788361	0.885466		155	1084	403	216	142	139	108	1101	126	171	174	357	118		321.661	9201.07	1110.49	466.318	440.589	873.055	319.279	13859.9	540.665	531.325	793.28	5400.73	448.681		8.33388	13.1677	10.1183	8.86826	8.78656	9.77158	8.32319	13.7587	9.08126	9.05616	9.6335	12.3992	8.81276		-1.67467
mir-562	0.0889801	9.76386	0.0720272	0.788408	0.885466		562	58	296	560	250	185	479	58	151	295	193	28	168		1166.28	492.308	815.645	1208.97	775.685	1161.98	1416.06	730.129	647.94	916.614	879.902	423.587	638.8		10.1889	8.94634	9.67357	10.2408	9.60119	10.1836	10.4687	9.51398	9.34194	9.84174	9.78284	8.72991	9.32148		0.509323
mir-31-5p	0.0731922	12.48	0.0689734	0.792837	0.885466		2595	677	2395	2434	2072	854	2972	258	1151	2050	1055	236	2284		5385.23	5746.42	6599.56	5254.71	6428.88	5363.95	8786.09	3247.82	4938.93	6369.69	4809.83	3570.23	8684.64		12.3951	12.4887	12.6884	12.3597	12.6506	12.3893	13.1012	11.6657	12.2703	12.6372	12.2321	11.8022	13.0844		-0.048385
mir-34c	0.061994	11.6759	0.06458	0.799398	0.885466		1447	462	1232	1488	1042	482	891	263	751	1067	774	199	953		3002.86	3921.49	3394.85	3212.41	3233.05	3027.43	2634.05	3310.76	3222.54	3315.35	3528.73	3010.49	3623.67		11.5526	11.9376	11.7296	11.6499	11.6591	11.5644	11.3636	11.6934	11.6544	11.6954	11.7853	11.5563	11.8236		-0.113944
mir-296-5p	0.0888842	8.23134	0.0640313	0.800234	0.885466		164	18	119	127	133	55	185	9	53	89	44	18	99		340.338	152.785	327.911	274.178	412.664	345.453	546.913	113.296	227.423	276.538	200.599	272.306	376.436		8.41506	7.26477	8.36155	8.10422	8.69232	8.43652	9.0978	6.83663	7.83556	8.11654	7.65535	8.09437	8.56009		0.301922
mir-181a	0.0797243	9.03708	0.0589987	0.808086	0.888894		229	83	197	219	160	60	332	24	145	205	71	20	174		475.229	704.51	542.845	472.795	496.438	376.858	981.488	302.122	622.194	636.969	323.695	302.562	661.614		8.89551	9.46252	9.08705	8.88812	8.95837	8.5617	9.9403	8.24376	9.28354	9.31734	8.34294	8.24585	9.37203		-0.0736449
mir-380-3p	-0.062957	7.22905	0.046453	0.829355	0.906955		65	12	55	78	42	19	58	14	26	49	38	6	41		134.89	101.857	151.556	168.393	130.315	119.338	171.465	176.238	111.566	152.251	173.245	90.7685	155.898		7.0863	6.68449	7.25319	7.40423	7.03689	6.91095	7.43016	7.46954	6.81463	7.25975	7.44497	6.51993	7.29368		-0.0374495
mir-155	0.121032	11.0657	0.0361568	0.849192	0.923249		709	368	1556	665	284	27	2110	68	484	1446	47	30	1138		1471.34	3123.61	4287.65	1435.66	881.178	169.586	6237.77	856.014	2076.84	4492.96	214.277	453.843	4327.11		10.5239	11.6095	12.0663	10.4885	9.78493	7.41436	12.607	9.74317	11.0209	12.1338	7.75005	8.82922	12.0795		0.058427
mir-660	0.0454858	11.1964	0.0286073	0.865689	0.926639		1081	255	942	1095	826	291	958	133	497	844	623	104	773		2243.33	2164.46	2595.74	2363.97	2562.86	1827.76	2832.12	1674.26	2132.62	2622.45	2840.31	1573.32	2939.24		11.1321	11.0805	11.3425	11.2076	11.3241	10.8367	11.4682	10.7102	11.0591	11.3572	11.4723	10.6205	11.5217		-0.0319805
mir-27b-3p	-0.0389887	12.9238	0.0267404	0.870105	0.926639		3786	881	2987	3071	2574	986	3154	462	1986	2745	1938	432	2355		7856.84	7477.99	8230.85	6629.92	7986.45	6193.03	9324.14	5815.86	8521.91	8529.17	8835.49	6535.34	8954.61		12.9399	12.8686	13.007	12.695	12.9635	12.5967	13.1869	12.506	13.0571	13.0584	13.1093	12.6743	13.1286		0.0328976
mir-652	-0.0412216	11.3065	0.0257819	0.872434	0.926639		1248	288	647	1497	758	373	920	171	472	805	564	206	789		2589.89	2444.56	1782.85	3231.84	2351.88	2342.8	2719.79	2152.62	2025.35	2501.27	2571.32	3116.39	3000.08		11.3392	11.256	10.8008	11.6586	11.2002	11.1946	11.4098	11.0725	10.9847	11.289	11.3289	11.6061	11.5513		0.055258
mir-324	-0.0631827	8.40916	0.025653	0.872751	0.926639		183	20	131	187	94	103	103	12	54	131	111	3	105		379.768	169.761	360.978	403.711	291.658	646.94	304.498	151.061	231.714	407.039	506.058	45.3843	399.25		8.57277	7.41584	8.49976	8.66075	8.19307	9.33972	8.25502	7.24851	7.86241	8.67256	8.98601	5.53556	8.64476		0.427635
mir-92b	-0.056155	7.80702	0.023921	0.877086	0.926639		100	53	60	67	70	73	72	15	38	65	41	29	33		207.523	449.868	165.333	144.645	217.192	458.511	212.853	188.827	163.058	201.966	186.922	438.715	125.479		7.70407	8.81656	7.37793	7.18631	7.76945	8.84395	7.74047	7.56854	7.35806	7.66509	7.55399	8.78042	6.98275		-0.0919043
mir-371-loop	-0.0401186	7.55065	0.0113694	0.915084	0.958113		112	12	110	50	48	47	69	13	63	45	40	3	32		232.426	101.857	303.111	107.944	148.931	295.205	203.984	163.65	270.333	139.822	182.363	45.3843	121.676		7.86682	6.68449	8.24846	6.76744	7.22816	8.21045	7.67937	7.36326	8.08392	7.13773	7.51856	5.53556	6.93871		0.538904
mir-2887	-0.0377085	15.3937	0.0108279	0.917124	0.958113		15093	11669	14239	14550	13982	8598	9996	10502	7256	8079	4827	4775	12998		31321.5	99047.3	39236.4	31411.7	43382.5	54003.8	29551.1	132204	31135.5	25102.8	22006.7	72236.6	49423.4		14.9349	16.5958	15.2599	14.9391	15.4049	15.7208	14.851	17.0124	14.9263	14.6156	14.4257	16.1405	15.5929		-0.482
mir-507b	-0.0257239	8.26694	0.00606571	0.937921	0.974396		138	46	91	124	95	47	95	36	42	102	67	41	41		286.382	390.451	250.756	267.701	294.76	295.205	280.847	453.184	180.222	316.931	305.458	620.252	155.898		8.16683	8.61269	7.97588	8.06986	8.20828	8.21045	8.13877	8.82713	7.50161	8.31257	8.25955	9.27903	7.29368		-0.0528909
mir-425-5p	0.0124723	11.4839	0.0024258	0.960718	0.979482		1798	307	981	1214	868	587	861	240	569	943	709	152	688		3731.27	2605.84	2703.2	2620.88	2693.18	3686.93	2545.36	3021.22	2441.58	2930.06	3232.39	2299.47	2616.04		11.8658	11.3481	11.401	11.3564	11.3956	11.8486	11.3142	11.5614	11.2542	11.5172	11.6588	11.1677	11.3537		0.401008
mir-497	-0.0141267	10.8538	0.00212579	0.963226	0.979482		777	181	785	928	595	270	763	109	294	780	452	59	733		1612.46	1536.34	2163.11	2003.44	1846.13	1695.86	2255.65	1372.14	1261.55	2423.59	2060.7	892.557	2787.15		10.6559	10.5862	11.0796	10.969	10.8511	10.7287	11.14	10.4233	10.3021	11.2435	11.0096	9.80342	11.4451		-0.131556
mir-362-5p	-0.0114242	7.72623	0.00141728	0.969969	0.979482		118	21	91	73	60	23	78	15	45	89	58	6	57		244.878	178.249	250.756	157.598	186.164	144.462	230.591	188.827	193.095	276.538	264.427	90.7685	216.736		7.9418	7.48582	7.97588	7.30923	7.54816	7.1845	7.85543	7.56854	7.60062	8.11654	8.05217	6.51993	7.76643		0.332177
mir-18a	-0.00883675	9.60236	0.00107875	0.973799	0.979482		374	84	292	336	263	132	302	68	165	276	138	38	214		776.138	712.998	804.623	725.384	816.021	829.088	892.799	856.014	708.014	857.578	629.153	574.867	813.71		9.60203	9.47978	9.65396	9.50459	9.67423	9.69712	9.80381	9.74317	9.46967	9.7458	9.29956	9.16959	9.67014		0.0240686
mir-6089	0.0146764	10.4802	0.00107283	0.973871	0.979482		762	343	410	616	217	288	142	125	146	312	242	310	691		1581.33	2911.41	1129.78	1329.87	673.294	1808.92	419.793	1573.55	626.485	969.436	1103.3	4689.71	2627.45		10.6278	11.508	10.1431	10.3782	9.39723	10.8217	8.71697	10.6207	9.29344	9.92249	10.1089	12.1956	11.36		0.235976
mir-507-3p	0.00872602	8.47578	0.000720384	0.978587	0.979482		194	16	148	169	129	44	125	12	89	146	70	34	83		402.595	135.809	407.823	364.851	400.253	276.363	369.536	151.061	381.898	453.646	319.135	514.355	315.598		8.65677	7.09602	8.67533	8.51511	8.64837	8.11563	8.53347	7.24851	8.58082	8.8286	8.32254	9.00942	8.30651		0.307759
mir-23b-3p	0.00904429	11.0026	0.000661411	0.979482	0.979482		579	364	1094	739	443	210	500	181	784	352	300	152	951		1201.56	3089.66	3014.58	1595.41	1374.51	1319	1478.14	2278.51	3364.14	1093.72	1367.72	2299.47	3616.06		10.2319	11.5937	11.5582	10.6406	10.4258	10.3663	10.5305	11.1545	11.7165	10.0963	10.4186	11.1677	11.8206		-0.669744
[truncated: 12 more columns]

## Sheet: 4. BGE vs. BPE
miRNA	logFC BGE-BPE	logCPM	LR	P-value	FDR	counts	EB_BGE_R2	EB_BGE_R4	EB_BPE_R1	EB_BPE_R2	cpm	EB_BGE_R2	EB_BGE_R4	EB_BPE_R1	EB_BPE_R2	log2cpm	EB_BGE_R2	EB_BGE_R4	EB_BPE_R1	EB_BPE_R2	mean_centered	EB_BGE_R2	EB_BGE_R4	EB_BPE_R1	EB_BPE_R2
let-7	-2.9095	9.36708	33.026	9.09325e-09	1.70044e-06		32	59	94	463		94.9492	217.372	304.728	2038.37		6.5842	7.77064	8.25611	10.9939		-1.81701	-0.630571	-0.145107	2.59269
mir-7704	3.01247	8.68924	31.011	2.56564e-08	2.39887e-06		71	336	34	15		210.668	1237.91	110.221	66.0378		7.72566	10.2749	6.79728	6.0669		0.00948593	2.55868	-0.918894	-1.64927
mir-4335	-1.61302	12.3261	16.7486	4.26729e-05	0.00265995		292	1139	1697	2265		866.411	4196.38	5501.31	9971.7		9.76057	12.0353	12.4258	13.2838		-2.11579	0.158913	0.549464	1.40741
mir-451	1.96565	8.89475	15.2518	9.40888e-05	0.00439865		164	273	72	33		486.614	1005.8	233.409	145.283		8.9296	9.97557	7.87288	7.19262		0.436931	1.4829	-0.619784	-1.30005
mir-3178-5p	-1.37531	12.6024	12.7578	0.000354529	0.0132594		1215	898	3316	1632		3605.1	3308.47	10749.8	7184.91		11.8162	11.6924	13.3922	12.811		-0.611705	-0.735545	0.964223	0.383026
mir-2389	-1.53634	9.0565	9.93899	0.00161815	0.0504322		118	51	274	154		350.125	187.897	888.25	677.988		8.45584	7.56146	9.79645	9.40724		-0.349406	-1.24379	0.991198	0.601995
mir-184	-1.55992	8.64644	9.58788	0.00195866	0.0523243		111	19	81	212		329.355	70.001	262.585	933.334		8.36787	6.14977	8.04212	9.86779		0.260983	-1.95712	-0.0647663	1.7609
mir-155	1.19945	11.4605	8.52909	0.00349514	0.0816989		709	1556	665	284		2103.72	5732.72	2155.79	1250.32		11.0394	12.4853	11.0747	10.2892		-0.18273	1.26311	-0.147472	-0.932911
mir-371-5p	0.860731	15.89	7.38538	0.00657561	0.13264		30931	17600	14728	8745		91777.3	64843.1	47745.1	38500		16.4859	15.9847	15.5431	15.2326		0.674301	0.173123	-0.26847	-0.578954
mir-143	1.21216	10.0503	7.24925	0.00709305	0.13264		415	464	213	131		1231.37	1709.5	690.501	576.73		10.2672	10.7402	9.43359	9.17425		0.363407	0.836386	-0.470228	-0.729564
mir-2137	-0.949359	13.2906	6.70937	0.00959077	0.153343		1676	2360	5727	1775		4972.96	8694.86	18565.7	7814.47		12.2802	13.0861	14.1804	12.9321		-0.83953	-0.0335969	1.06072	-0.187593
mir-11975	-0.899617	14.1641	6.6636	0.00984021	0.153343		4619	3233	9428	3912		13705.3	11911.2	30563.6	17222.7		13.7426	13.5402	14.8996	14.0721		-0.321043	-0.523441	0.835977	0.00850718
mir-146b	-1.28239	8.30932	6.20111	0.012767	0.165306		29	76	141	97		86.0477	280.004	457.092	427.044		6.44373	8.13445	8.83949	8.74162		-1.59609	0.0946244	0.799671	0.701793
mir-10400-5p	-1.06154	10.7255	6.13812	0.0132298	0.165306		475	210	847	412		1409.4	773.695	2745.79	1813.84		10.4619	9.59749	11.4235	10.8256		-0.115243	-0.979648	0.8464	0.248491
mir-203a-3p	0.937625	12.616	6.05267	0.0138853	0.165306		1045	3633	1442	892		3100.68	13384.9	4674.66	3927.05		11.5988	13.7084	12.191	11.9396		-0.760618	1.34898	-0.1685	-0.419858
mir-6119-5p	1.16255	9.32732	6.0201	0.0141438	0.165306		338	203	90	112		1002.9	747.906	291.761	493.082		9.9714	9.54864	8.19358	8.94861		0.805844	0.383083	-0.971978	-0.21695
mir-11972	-0.88503	12.983	5.64166	0.0175386	0.192924		1993	1480	3958	1853		5913.55	5452.71	12831	8157.87		12.5301	12.413	13.6475	12.9942		-0.366118	-0.483149	0.751286	0.0979814
mir-7	1.05532	9.58293	5.18545	0.0227768	0.236626		388	243	153	111		1151.26	895.276	495.994	488.68		10.1702	9.8078	8.95708	8.93569		0.702542	0.340093	-0.510623	-0.532012
mir-4492	-0.815418	12.7547	4.67446	0.0306143	0.301309		1455	1545	3213	1634		4317.22	5692.19	10415.9	7193.72		12.0762	12.475	13.3466	12.8127		-0.601428	-0.202628	0.668984	0.135073
mir-4497	-0.731688	12.6966	3.74819	0.0528646	0.470998		1952	1134	2479	1936		5791.9	4177.96	8036.39	8523.28		12.5001	12.0289	12.9725	13.0574		-0.139648	-0.610791	0.332794	0.417644
mir-320a	0.780064	11.6092	3.73477	0.053291	0.470998		1362	1041	625	582		4041.27	3835.32	2026.12	2562.27		11.981	11.9055	10.9852	11.3238		0.432091	0.356647	-0.563646	-0.225093
mir-200b	-0.920737	8.9802	3.64181	0.0563455	0.470998		190	34	73	246		563.761	125.265	236.651	1083.02		9.1415	6.98031	7.8927	10.0822		0.617326	-1.54386	-0.631472	1.55801
mir-371-loop	0.983684	8.15589	3.59567	0.0579302	0.470998		112	110	50	48		332.322	405.269	162.089	211.321		8.38077	8.66629	7.34952	7.7301		0.349102	0.63462	-0.682152	-0.301569
mir-2484	3.61046	3.26139	3.42341	0.064278	0.500832		2	1	0	0		5.93432	3.68426	0	0		2.79376	2.22782	0	0		1.53836	0.972428	-1.25539	-1.25539
mir-764-3p	-1.14657	6.40992	3.33601	0.0677787	0.501937		11	18	37	22		32.6388	66.3168	119.946	96.8554		5.07205	6.07289	6.91822	6.61258		-1.09688	-0.0960432	0.749284	0.443643
mir-4454	-0.759639	10.9971	3.288	0.0697881	0.501937		485	431	858	532		1439.07	1587.92	2781.45	2342.14		10.4919	10.6338	11.4421	11.1942		-0.448605	-0.306702	0.501611	0.253696
mir-221	0.689273	12.1124	3.10664	0.0779736	0.515324		1481	1770	869	898		4394.37	6521.15	2817.11	3953.46		12.1018	12.6711	11.4605	11.9493		0.056098	0.625462	-0.585156	-0.0964041
mir-12179-5p	-0.791559	9.93146	3.10225	0.0781843	0.515324		248	186	391	271		735.856	685.273	1267.54	1193.08		9.52524	9.42264	10.309	10.2217		-0.34439	-0.44699	0.439323	0.352058
mir-371-3p	0.650255	12.983	3.0666	0.0799166	0.515324		3858	2256	2061	1342		11447.3	8311.7	6681.32	5908.18		13.4828	13.0211	12.7061	12.5287		0.548141	0.0863952	-0.228572	-0.405964
mir-1246	0.58756	14.5681	3.00022	0.0832533	0.518945		5556	11357	6287	4186		16485.5	41842.2	20381.1	18428.9		14.009	15.3527	14.315	14.1698		-0.45262	0.891083	-0.146605	-0.291858
mir-9-3p	0.801912	8.92476	2.74043	0.0978382	0.590185		251	127	85	96		744.758	467.902	275.552	422.642		9.54256	8.87314	8.11141	8.7267		0.72911	0.0596882	-0.702046	-0.0867519
mir-192	0.76562	8.84007	2.47139	0.115935	0.677497		208	140	105	74		617.17	515.797	340.388	325.786		9.27186	9.01345	8.41527	8.3522		0.508663	0.250258	-0.347929	-0.410992
mir-708	0.806115	8.00268	2.38163	0.122769	0.681128		82	106	83	20		243.307	390.532	269.068	88.0504		7.93255	8.61299	8.07718	6.47655		0.157735	0.838169	0.302363	-1.29827
mir-6731	-0.757202	8.68451	2.36805	0.123841	0.681128		102	81	204	80		302.65	298.425	661.325	352.201		8.24627	8.22605	9.37139	8.46435		-0.330748	-0.350963	0.794379	-0.112668
mir-150	-0.754847	8.51806	2.29283	0.129972	0.694424		98	66	193	62		290.782	243.161	625.665	272.956		8.18875	7.93169	9.29155	8.0978		-0.188701	-0.445756	0.914103	-0.279646
mir-3195	-0.734189	8.47525	2.15237	0.14235	0.702886		96	65	143	93		284.848	239.477	463.576	409.434		8.1591	7.90976	8.85977	8.68101		-0.243307	-0.492653	0.457361	0.278599
mir-2904	-0.455046	15.7995	2.06564	0.150652	0.702886		17764	11808	14348	19395		52708.7	43503.8	46513.2	85386.9		15.6858	15.4089	15.5054	16.3817		-0.0596684	-0.336561	-0.240065	0.636295
let-7g	0.647877	9.80429	2.04763	0.152443	0.702886		379	282	198	168		1124.55	1038.96	641.874	739.623		10.1364	10.0223	9.32839	9.5326		0.381489	0.267385	-0.426539	-0.222335
mir-193b	0.723723	8.36302	2.04296	0.152911	0.702886		131	112	67	61		388.698	412.638	217.2	268.554		8.60621	8.69222	7.76951	8.07443		0.320621	0.406631	-0.516087	-0.211164
mir-186	0.627835	10.2057	2.03279	0.153937	0.702886		498	372	278	214		1477.65	1370.55	901.217	942.139		10.5301	10.4216	9.81733	9.88133		0.367485	0.259011	-0.345246	-0.28125
mir-26b	0.629845	10.1552	2.0311	0.154109	0.702886		468	370	238	229		1388.63	1363.18	771.546	1008.18		10.4405	10.4138	9.59348	9.97896		0.333801	0.30713	-0.513209	-0.127722
mir-301a	0.652192	9.46783	1.97677	0.159731	0.711184		289	232	137	147		857.51	854.749	444.125	647.17		9.74569	9.74104	8.79807	9.34023		0.339433	0.334787	-0.608191	-0.0660286
mir-183	0.708042	7.97466	1.82595	0.176607	0.754854		125	63	44	52		370.895	232.109	142.639	228.931		8.53875	7.86486	7.1663	7.84506		0.68501	0.0111166	-0.687442	-0.00868508
mir-34a	-0.636286	9.05505	1.77625	0.182611	0.754854		158	96	186	154		468.812	353.689	602.973	677.988		8.87594	8.47041	9.23834	9.40724		-0.122045	-0.527571	0.240356	0.409259
mir-6526	0.629859	9.08447	1.73965	0.187183	0.754854		131	249	83	131		388.698	917.382	269.068	576.73		8.60621	9.84295	8.07718	9.17425		-0.318936	0.917801	-0.847968	0.249102
mir-3178-3p	-0.461493	13.9009	1.72265	0.189352	0.754854		5678	2410	6064	3582		16847.5	8879.08	19658.2	15769.8		14.0403	13.1164	14.2629	13.945		0.199191	-0.724789	0.421772	0.103825
mir-125b-5p	-0.539961	11.2283	1.71977	0.189723	0.754854		700	495	755	733		2077.01	1823.71	2447.55	3227.05		11.021	10.8335	11.2577	11.6564		-0.171161	-0.358698	0.0655622	0.464296
mir-296-3p	0.695711	7.56167	1.63289	0.201304	0.773232		86	52	43	31		255.176	191.582	139.397	136.478		8.00099	7.58933	7.13337	7.10306		0.544305	0.132641	-0.323319	-0.353628
mir-151-5p	-0.571572	9.90927	1.62345	0.202611	0.773232		294	180	381	238		872.346	663.168	1235.12	1047.8		9.77041	9.3754	10.2716	10.0345		-0.0925762	-0.487581	0.40862	0.171538
mir-222-3p	0.49797	11.4659	1.50669	0.219645	0.81425		890	1077	672	568		2640.77	3967.95	2178.48	2500.63		11.3673	11.9545	11.0898	11.2887		-0.0577728	0.529479	-0.335295	-0.136411
mir-2370-3p	0.546793	9.94672	1.49096	0.222068	0.81425		400	309	197	217		1186.86	1138.44	638.632	955.347		10.2142	10.1541	9.3211	9.90139		0.316467	0.256419	-0.576589	0.00370234
mir-2478	0.549242	9.68564	1.45068	0.228419	0.821432		155	403	216	142		459.91	1484.76	700.226	625.158		8.84834	10.537	9.45374	9.29038		-0.684019	1.00462	-0.0786248	-0.241979
mir-12034	-0.478674	11.6379	1.42302	0.232906	0.821763		765	827	1182	812		2269.88	3046.89	3831.79	3574.85		11.149	11.5736	11.9042	11.8041		-0.458684	-0.0341259	0.296461	0.196349
mir-15b	-0.582893	8.55922	1.38387	0.239443	0.826892		132	54	162	82		391.665	198.95	525.17	361.007		8.61716	7.6435	9.03938	8.49987		0.167179	-0.80648	0.589407	0.0498944
mir-653-3p	-0.536221	9.57571	1.36193	0.243203	0.826892		167	202	151	298		495.516	744.221	489.51	1311.95		8.9557	9.54153	8.93814	10.3586		-0.492793	0.093036	-0.510351	0.910108
mir-21-5p	0.349654	16.2783	1.28645	0.256702	0.837962		23670	29284	23428	14499		70232.7	107890	75948.6	63832.1		16.0999	16.7192	16.2128	15.962		-0.14859	0.470749	-0.035711	-0.286448
mir-124a	0.57482	8.28262	1.28099	0.257715	0.837962		94	122	98	38		278.913	449.48	317.695	167.296		8.12884	8.81532	8.31603	7.39485		-0.0349253	0.651559	0.152273	-0.768906
let-7c	0.520477	9.39265	1.25137	0.263291	0.837962		213	254	195	104		632.005	935.803	632.149	457.862		9.30607	9.8716	9.3064	8.84192		-0.0254242	0.540104	-0.0250978	-0.489582
mir-487b-5p	-0.508346	9.55404	1.22443	0.268493	0.837962		255	128	303	174		756.626	471.586	982.262	766.038		9.56534	8.88443	9.94143	9.58315		0.0717521	-0.609158	0.447841	0.0895644
mir-3960	-0.529263	8.9363	1.21055	0.271224	0.837962		98	136	242	80		290.782	501.06	784.513	352.201		8.18875	8.97172	9.61749	8.46435		-0.621829	0.161141	0.806916	-0.346227
mir-652	-0.428167	11.8046	1.16335	0.280773	0.837962		1248	647	1497	758		3703.02	2383.72	4852.96	3337.11		11.8549	11.2196	12.2449	11.7048		0.0988153	-0.536456	0.488886	-0.0512445
mir-99a-5p	0.429286	11.6029	1.14053	0.285541	0.837962		993	1134	914	528		2946.39	4177.96	2962.99	2324.53		11.5252	12.0289	11.5333	11.1833		-0.0424821	0.461222	-0.0343782	-0.384361
mir-3432a	-0.452632	10.5321	1.10873	0.292359	0.837962		439	322	582	345		1302.58	1186.33	1886.72	1518.87		10.3483	10.2135	10.8824	10.5697		-0.155217	-0.289975	0.378945	0.0662469
mir-423-5p	0.49114	9.19591	1.08308	0.29801	0.837962		258	159	146	111		765.528	585.798	473.301	488.68		9.58219	9.19672	8.88966	8.93569		0.431127	0.0456532	-0.261408	-0.215373
mir-125a	0.455867	10.1884	1.07414	0.300012	0.837962		246	531	401	148		729.922	1956.34	1299.96	651.573		9.51357	10.9347	10.3454	9.34999		-0.522329	0.89878	0.309456	-0.685907
mir-20b	-0.509997	8.5803	1.06309	0.30251	0.837962		95	92	162	81		281.88	338.952	525.17	356.604		8.14405	8.40919	9.03938	8.48222		-0.374662	-0.109521	0.520674	-0.0364909
mir-532	0.522261	8.26414	1.05424	0.304532	0.837962		136	82	73	58		403.534	302.11	236.651	255.346		8.66012	8.2437	7.8927	8.00195		0.460502	0.0440811	-0.306917	-0.197666
mir-6516-3p	0.494129	8.71629	1.01646	0.313361	0.837962		151	141	86	93		448.041	519.481	278.794	409.434		8.8107	9.0237	8.12822	8.68101		0.149796	0.362794	-0.532689	0.0200987
mir-6529a	0.534046	7.81499	1.01448	0.313832	0.837962		88	69	45	48		261.11	254.214	145.88	211.321		8.03403	7.99556	7.1985	7.7301		0.294481	0.256016	-0.54105	-0.00944642
mir-204	0.479043	9.0436	1.0077	0.315455	0.837962		235	139	140	94		697.283	512.113	453.85	413.837		9.44767	9.00313	8.82925	8.6964		0.453556	0.00902002	-0.164864	-0.297712
mir-23b-3p	0.40205	11.305	0.964742	0.325995	0.837962		579	1094	739	443		1717.99	4030.59	2395.68	1950.32		10.7473	11.9771	11.2268	10.9302		-0.473039	0.756749	0.00644036	-0.29015
mir-28	0.482298	8.64241	0.961267	0.326868	0.837962		162	117	143	42		480.68	431.059	463.576	184.906		8.91193	8.75508	8.85977	7.53843		0.395628	0.238781	0.343466	-0.977876
mir-2284x	0.454682	9.42761	0.96027	0.327119	0.837962		280	202	142	157		830.805	744.221	460.334	691.195		9.7001	9.54153	8.84967	9.43504		0.318519	0.159943	-0.531915	0.0534531
mir-9056	-0.511713	7.41733	0.866449	0.35194	0.854421		48	35	52	50		142.424	128.949	168.573	220.126		7.16414	7.0218	7.40576	7.78872		-0.180968	-0.323303	0.0606545	0.443617
mir-362-3p	0.47164	8.22504	0.855055	0.355126	0.854421		113	93	76	55		335.289	342.637	246.376	242.139		8.39356	8.42474	7.95056	7.92563		0.219935	0.251116	-0.223063	-0.247989
let-7f	0.369994	11.4791	0.835295	0.360746	0.854421		1117	843	753	574		3314.32	3105.83	2441.07	2527.05		11.6949	11.6012	11.2539	11.3038		0.231468	0.137766	-0.209577	-0.159657
mir-101	0.361127	11.628	0.810412	0.367998	0.854421		1226	940	812	658		3637.74	3463.21	2632.33	2896.86		11.8292	11.7583	11.3627	11.5008		0.216479	0.145566	-0.250071	-0.111974
mir-362-5p	0.453723	8.24793	0.794554	0.372727	0.854421		118	91	73	60		350.125	335.268	236.651	264.151		8.45584	8.39347	7.8927	8.05067		0.257672	0.195298	-0.305472	-0.147498
mir-140	0.413422	9.39609	0.791469	0.373656	0.854421		229	229	180	127		679.48	843.697	583.522	559.12		9.41041	9.72229	9.19111	9.12959		0.0470582	0.358938	-0.172238	-0.233759
mir-1469	-0.506349	7.06101	0.785448	0.37548	0.854421		29	34	41	38		86.0477	125.265	132.913	167.296		6.44373	6.98031	7.06516	7.39485		-0.52728	0.00929706	0.0941418	0.423841
mir-767	-0.398814	9.66849	0.767026	0.381139	0.854421		258	170	292	202		765.528	626.325	946.602	889.309		9.58219	9.29307	9.88814	9.79816		-0.0581966	-0.347322	0.247747	0.157771
mir-22-3p	0.318185	12.9993	0.740348	0.38955	0.854421		2738	2724	2042	1805		8124.09	10035.9	6619.73	7946.55		12.9882	13.293	12.6928	12.9563		0.00560089	0.310464	-0.289792	-0.0262731
mir-1285	-0.265455	16.235	0.738789	0.390049	0.854421		11645	28650	25590	19408		34552.6	105554	82957.4	85444.1		15.0765	16.6876	16.3401	16.3827		-1.0452	0.565889	0.218351	0.260961
mir-200a	-0.36554	10.4877	0.719664	0.396254	0.854421		561	226	312	503		1664.58	832.644	1011.44	2214.47		10.7018	9.70329	9.98362	11.1134		0.32628	-0.67224	-0.391909	0.737868
mir-24-3p	-0.355982	10.8671	0.717062	0.397109	0.854421		690	330	632	484		2047.34	1215.81	2048.81	2130.82		11.0002	10.2489	11.0013	11.0579		0.173173	-0.578182	0.174207	0.230802
mir-128	0.349148	11.1742	0.716648	0.397245	0.854421		942	642	648	443		2795.07	2365.3	2100.68	1950.32		11.4492	11.2084	11.0373	10.9302		0.292894	0.0521267	-0.118963	-0.226058
mir-4330	-0.287017	14.519	0.715841	0.397512	0.854421		7142	5726	8282	5621		21191.5	21096.1	26848.5	24746.6		14.3713	14.3648	14.7126	14.595		-0.139643	-0.14615	0.2017	0.084092
mir-6089	0.351557	10.7236	0.686904	0.407219	0.860042		762	410	616	217		2260.98	1510.55	1996.94	955.347		11.1434	10.5618	10.9643	9.90139		0.500652	-0.0809057	0.321581	-0.741327
mir-338	-0.351215	10.657	0.679319	0.409821	0.860042		450	405	557	409		1335.22	1492.13	1805.68	1800.63		10.3839	10.5441	10.8191	10.8151		-0.256624	-0.0964476	0.178553	0.174518
mir-4763	-0.427835	7.90098	0.667502	0.413924	0.860042		76	46	92	53		225.504	169.476	298.244	233.333		7.82339	7.41343	8.22518	7.87242		-0.0102107	-0.420179	0.391576	0.0388141
mir-2340	-0.378305	9.1845	0.642836	0.422686	0.868596		185	123	117	211		548.925	453.164	379.289	928.931		9.10309	8.82707	8.57095	9.86098		0.0125669	-0.263453	-0.519571	0.770457
mir-9901	0.326161	10.5686	0.578692	0.446825	0.906428		438	561	302	388		1299.62	2066.87	979.02	1708.18		10.345	11.0139	9.93667	10.7391		-0.163686	0.505265	-0.571999	0.23042
mir-191	0.277235	13.0115	0.563194	0.452976	0.906428		3586	2019	2257	1727		10640.2	7438.53	7316.72	7603.15		13.3774	12.861	12.8372	12.8926		0.385348	-0.131035	-0.154853	-0.0994596
mir-423-3p	0.336307	9.7771	0.553691	0.456813	0.906428		350	245	226	183		1038.51	902.645	732.644	805.661		10.0217	9.81961	9.51894	9.65582		0.267671	0.0655994	-0.235076	-0.0981939
mir-9a	0.290727	11.9214	0.544716	0.460485	0.906428		1487	1115	1000	846		4412.17	4107.95	3241.79	3724.53		12.1076	12.0046	11.663	11.8632		0.197998	0.0949546	-0.246582	-0.0463708
let-7d	0.30565	10.488	0.503333	0.478039	0.908028		505	451	353	321		1498.42	1661.6	1144.35	1413.21		10.5502	10.6992	10.1616	10.4658		0.0809938	0.230036	-0.307618	-0.00341264
mir-3201	0.403933	7.04434	0.496214	0.481168	0.908028		50	37	21	34		148.358	136.318	68.0775	149.686		7.22263	7.10137	6.11014	7.2354		0.305244	0.183987	-0.807242	0.318011
mir-11976	-0.300667	10.3897	0.481555	0.487719	0.908028		369	352	634	201		1094.88	1296.86	2055.29	884.906		10.0979	10.3419	11.0058	9.79101		-0.211282	0.0327605	0.696671	-0.518149
mir-3547	-0.304266	10.1679	0.478101	0.489284	0.908028		201	395	365	306		596.399	1455.28	1183.25	1347.17		9.22255	10.5081	10.2098	10.3968		-0.861742	0.423782	0.125467	0.312493
mir-210	0.301062	10.2824	0.475539	0.49045	0.908028		315	489	412	200		934.656	1801.61	1335.62	880.504		9.86983	10.8159	10.3844	9.78382		-0.343639	0.602394	0.170896	-0.429651
mir-7049-3p	0.235392	14.3553	0.47303	0.491597	0.908028		7882	5952	5884	4411		23387.2	21928.7	19074.7	19419.5		14.5135	14.4206	14.2194	14.2453		0.163783	0.070893	-0.130261	-0.104415
mir-200c	-0.282249	11.108	0.465019	0.495288	0.908028		897	355	611	648		2661.54	1307.91	1980.73	2852.83		11.3786	10.3542	10.9525	11.4787		0.337596	-0.686839	-0.0884473	0.437691
let-7b	-0.270218	11.5885	0.452072	0.501352	0.908347		858	822	752	974		2545.82	3028.47	2437.82	4288.05		11.3145	11.5648	11.252	12.0664		-0.234952	0.0154111	-0.297466	0.517007
mir-6236	-0.247594	12.5329	0.424972	0.514467	0.908347		1443	1777	1714	1658		4281.61	6546.94	5556.42	7299.38		12.0643	12.6768	12.4402	12.8338		-0.439488	0.173061	-0.0635634	0.329991
mir-5787	-0.257426	11.7513	0.418529	0.517672	0.908347		1328	632	540	1307		3940.39	2328.45	1750.57	5754.09		11.9445	11.1858	10.7744	12.4906		0.345659	-0.413053	-0.8244	0.891794
mir-16a	-0.224937	14.0067	0.415488	0.519197	0.908347		5416	3875	6545	3236		16070.1	14276.5	21217.5	14246.6		13.9722	13.8015	14.373	13.7984		-0.0140909	-0.184818	0.386759	-0.18785
mir-27a-3p	-0.306493	9.06044	0.41439	0.519749	0.908347		140	144	116	181		415.403	530.534	376.047	796.856		8.70184	9.05402	8.5586	9.63998		-0.286775	0.0654083	-0.430008	0.651374
mir-25	0.234424	12.9172	0.398491	0.52787	0.913997		3006	2114	2177	1623		8919.29	7788.53	7057.37	7145.29		13.1229	12.9273	12.7851	12.803		0.213301	0.0177479	-0.124454	-0.106595
mir-130b	0.289873	9.293	0.384137	0.535397	0.914484		230	185	169	129		682.447	681.589	547.862	567.925		9.41669	9.41487	9.1003	9.15209		0.145698	0.143885	-0.170688	-0.118894
mir-93	0.228445	12.9382	0.379386	0.537932	0.914484		3069	2121	2411	1505		9106.22	7814.32	7815.95	6625.79		13.1528	12.9321	12.9324	12.6941		0.224952	0.00424761	0.00454778	-0.233748
mir-378	-0.258393	10.2854	0.350467	0.553849	0.933061		453	249	219	455		1344.12	917.382	709.952	2003.15		10.3935	9.84295	9.47361	10.9688		0.22381	-0.326763	-0.696106	0.799059
mir-3168	-0.242212	10.382	0.31204	0.576431	0.949407		339	388	405	356		1005.87	1429.49	1312.92	1567.3		9.97566	10.4823	10.3597	10.615		-0.382493	0.124147	0.00151478	0.256831
mir-29c	0.261701	8.95683	0.297988	0.585147	0.949407		187	139	148	93		554.859	512.113	479.785	409.434		9.11858	9.00313	8.90925	8.68101		0.190585	0.0751415	-0.0187436	-0.246983
mir-152-3p	-0.255658	9.25759	0.297544	0.585426	0.949407		181	154	191	159		537.056	567.377	619.181	700		9.07161	9.1507	9.27655	9.45327		-0.166421	-0.0873302	0.0385129	0.215238
mir-138	-0.204111	12.3005	0.281182	0.595928	0.949407		1589	1262	1614	1262		4714.82	4649.54	5232.25	5555.98		12.2033	12.1832	12.3535	12.4401		-0.0917199	-0.11183	0.0584775	0.145072
mir-425-5p	0.206517	12.0309	0.278782	0.597501	0.949407		1798	981	1214	868		5334.96	3614.26	3935.53	3821.39		12.3815	11.8199	11.9427	11.9003		0.370435	-0.191211	-0.0683868	-0.110838
mir-363	0.238171	9.54555	0.26923	0.603849	0.949407		290	201	211	153		860.477	740.537	684.017	673.585		9.75067	9.53438	9.42	9.39786		0.224944	0.00865082	-0.105728	-0.127867
mir-129	0.261233	8.30371	0.26706	0.605311	0.949407		126	81	81	68		373.862	298.425	262.585	299.371		8.55022	8.22605	8.04212	8.2306		0.287968	-0.0361963	-0.220126	-0.0316461
mir-19a	0.197573	12.3	0.263445	0.607764	0.949407		2035	1281	1422	1084		6038.17	4719.54	4609.82	4772.33		12.5601	12.2047	12.1708	12.2208		0.27102	-0.0843784	-0.118307	-0.0683349
mir-2887	-0.16097	15.6522	0.255303	0.613365	0.949407		15093	14239	14550	13982		44783.4	52460.2	47168	61556		15.4507	15.679	15.5256	15.9096		-0.190507	0.0377494	-0.115663	0.268421
mir-892a	-0.177184	13.8697	0.253929	0.614322	0.949407		4245	4206	4903	3604		12595.6	15496	15894.5	15866.7		13.6207	13.9197	13.9563	13.9538		-0.241899	0.0570571	0.0936839	0.0911577
mir-8991	-0.187789	12.0825	0.231947	0.630084	0.958432		1128	1290	1441	1034		3346.96	4752.7	4671.42	4552.2		11.7091	12.2148	12.19	12.1527		-0.357564	0.148205	0.123323	0.0860363
mir-2347	-0.251047	7.93769	0.231502	0.630413	0.958432		70	62	76	62		207.701	228.424	246.376	272.956		7.7053	7.84187	7.95056	8.0978		-0.193587	-0.0570083	0.0516778	0.198918
mir-106a-5p	0.208475	9.63345	0.208926	0.64761	0.966522		288	226	233	160		854.543	832.644	755.337	704.403		9.7407	9.70329	9.56288	9.4623		0.123403	0.0859943	-0.0544083	-0.154989
let-7e	0.230084	8.13097	0.200691	0.654164	0.966522		78	98	61	70		231.439	361.058	197.749	308.176		7.86071	8.50008	7.6348	8.27229		-0.206262	0.433108	-0.432164	0.205318
mir-449b	-0.180598	11.3015	0.195151	0.658664	0.966522		665	746	834	601		1973.16	2748.46	2703.65	2645.91		10.947	11.4249	11.4012	11.3701		-0.338795	0.139113	0.115407	0.0842754
mir-100	-0.223259	8.18516	0.191243	0.661884	0.966522		78	80	85	77		231.439	294.741	275.552	338.994		7.86071	8.20819	8.11141	8.40937		-0.286711	0.0607739	-0.0360104	0.261948
mir-132	-0.190643	10.2284	0.189692	0.663173	0.966522		393	288	459	239		1166.09	1061.07	1487.98	1052.2		10.1887	10.0527	10.5401	10.0406		-0.0168048	-0.15285	0.334599	-0.164944
mir-2285bf-1	0.187364	10.2257	0.182997	0.66881	0.966522		421	349	331	262		1249.18	1285.81	1073.03	1153.46		10.2879	10.3296	10.0688	10.173		0.0730846	0.114752	-0.146009	-0.0418274
mir-30d	-0.169166	11.564	0.176905	0.674047	0.966522		1040	706	1095	646		3085.85	2601.09	3549.76	2844.03		11.5919	11.3455	11.7939	11.4742		0.0405407	-0.205923	0.242533	-0.0771513
mir-92a-3p	-0.133309	15.0902	0.164702	0.684864	0.966522		11859	8507	11748	7924		35187.6	31342	38084.5	34885.6		15.1028	14.9359	15.217	15.0904		0.0163154	-0.150647	0.130451	0.00387983
mir-30a-5p	-0.186726	9.42601	0.162819	0.686574	0.966522		222	167	222	166		658.71	615.272	719.677	730.818		9.36569	9.26742	9.49321	9.51534		-0.0447276	-0.142992	0.0827934	0.104926
mir-141	-0.187651	9.28023	0.161033	0.688207	0.966522		211	142	207	145		626.071	523.166	671.05	638.365		9.29249	9.03388	9.39242	9.3205		0.0326639	-0.225943	0.132604	0.0606751
mir-9-5p	0.160149	11.1687	0.150978	0.697602	0.966522		917	576	634	518		2720.89	2122.14	2055.29	2280.5		11.4104	11.052	11.0058	11.1558		0.254398	-0.104012	-0.150163	-0.000223379
mir-20a	0.151817	12.0367	0.150817	0.697756	0.966522		1648	1069	1209	915		4889.88	3938.48	3919.32	4028.3		12.2559	11.9438	11.9368	11.9763		0.227694	-0.0843959	-0.0914286	-0.0518697
mir-15a	-0.132814	13.6708	0.13955	0.708729	0.974503		4169	3393	4511	2872		12370.1	12500.7	14623.7	12644		13.5947	13.6098	13.8361	13.6263		-0.0720459	-0.056894	0.169388	-0.0404484
mir-10b-3p	0.181307	8.20488	0.126623	0.72196	0.985449		125	65	73	69		370.895	239.477	236.651	303.774		8.53875	7.90976	7.8927	8.2516		0.390552	-0.238444	-0.255503	0.103395
mir-146a	-0.141126	11.1527	0.117021	0.732288	0.992303		677	627	714	556		2008.77	2310.03	2314.64	2447.8		10.9728	11.1743	11.1772	11.2579		-0.172734	0.0287754	0.0316459	0.112312
mir-34b-5p	0.122858	13.0634	0.111401	0.738555	0.992472		2852	2544	2380	1968		8462.34	9372.77	7715.46	8664.16		13.047	13.1944	12.9137	13.081		-0.0120273	0.135374	-0.145317	0.0219706
mir-10b-5p	-0.110845	14.5665	0.107484	0.743027	0.992472		8750	5615	8282	5344		25962.7	20687.1	26848.5	23527.1		14.6642	14.3365	14.7126	14.5221		0.10535	-0.22234	0.153751	-0.0367614
mir-494	0.128426	10.6499	0.0908412	0.76311	0.993971		426	565	304	472		1264.01	2081.61	985.504	2077.99		10.3049	11.0242	9.94618	11.0217		-0.269305	0.449937	-0.628059	0.447427
mir-3473d	0.128202	10.1882	0.0853245	0.770207	0.993971		452	293	360	238		1341.16	1079.49	1167.04	1047.8		10.3903	10.0775	10.1899	10.0345		0.217286	-0.0955829	0.0168263	-0.138529
mir-380-3p	-0.150976	7.75307	0.081109	0.7758	0.993971		65	55	78	42		192.866	202.635	252.859	184.906		7.59891	7.66984	7.98789	7.53843		-0.0998539	-0.0289278	0.28912	-0.160338
mir-497	-0.115261	11.4058	0.0805583	0.776542	0.993971		777	785	928	595		2305.48	2892.15	3008.38	2619.5		11.1715	11.4984	11.5553	11.3556		-0.223715	0.103229	0.160055	-0.0395693
mir-218-5p	0.139409	8.50845	0.0787517	0.778996	0.993971		110	115	96	84		326.388	423.69	311.212	369.812		8.35486	8.73027	8.28638	8.53454		-0.121655	0.253756	-0.190131	0.0580307
mir-507b	-0.137591	8.63743	0.0784732	0.779377	0.993971		138	91	124	95		409.468	335.268	401.982	418.239		8.68113	8.39347	8.65457	8.71163		0.0709281	-0.216731	0.0443716	0.101431
mir-2462	-0.135508	8.31948	0.071984	0.78847	0.993971		84	95	60	106		249.242	350.005	194.507	466.667		7.96718	8.45535	7.61108	8.86934		-0.258558	0.229613	-0.614657	0.643602
mir-660	-0.105834	11.7618	0.0709298	0.789988	0.993971		1081	942	1095	826		3207.5	3470.58	3549.76	3636.48		11.6477	11.7614	11.7939	11.8287		-0.11024	0.0034518	0.0359876	0.0708002
mir-19b	0.0840107	14.2564	0.0596487	0.807052	0.993971		6887	5383	5624	4488		20434.8	19832.4	18231.8	19758.5		14.3188	14.2756	14.1542	14.2703		0.0640723	0.0209023	-0.100492	0.0155174
mir-34c	-0.0916561	12.1573	0.0557837	0.813289	0.993971		1447	1232	1488	1042		4293.48	4539.01	4823.78	4587.42		12.0683	12.1485	12.2362	12.1638		-0.0859264	-0.00571419	0.0820525	0.00958809
mir-29a	-0.0917669	11.7503	0.0532559	0.817492	0.993971		1249	801	963	903		3705.98	2951.1	3121.84	3975.47		11.856	11.5275	11.6086	11.9573		0.118662	-0.209844	-0.128724	0.219906
mir-342	0.0929404	11.3407	0.051959	0.819689	0.993971		934	697	723	605		2771.33	2567.93	2343.81	2663.52		11.4369	11.327	11.1953	11.3797		0.102194	-0.00773561	-0.139432	0.0449733
mir-7975	0.11184	8.4181	0.0501468	0.822808	0.993971		78	126	174	16		231.439	464.217	564.071	70.4403		7.86071	8.86176	9.14229	6.15867		-0.14515	0.855906	1.13643	-1.84719
mir-296-5p	-0.105166	8.92679	0.0479386	0.82669	0.993971		164	119	127	133		486.614	438.427	411.707	585.535		8.9296	8.77948	8.68897	9.19607		0.0310657	-0.11905	-0.209557	0.297542
mir-30c	-0.109616	8.37036	0.0477549	0.827017	0.993971		120	72	125	60		356.059	265.267	405.223	264.151		8.48002	8.05673	8.66613	8.05067		0.166632	-0.256658	0.352742	-0.262717
mir-449c	-0.085823	10.6594	0.0406536	0.840208	0.993971		458	480	428	439		1358.96	1768.45	1387.49	1932.71		10.4093	10.7891	10.4393	10.9172		-0.229371	0.150363	-0.199424	0.278433
mir-205	-0.0744686	12.5497	0.0385688	0.844305	0.993971		1920	1621	1870	1414		5696.95	5972.19	6062.14	6225.16		12.4762	12.5443	12.5659	12.6041		-0.0713955	-0.00333636	0.0182274	0.0565045
mir-484	0.0955586	8.67065	0.0380312	0.845381	0.993971		130	120	122	86		385.731	442.112	395.498	378.617		8.59519	8.79153	8.63117	8.5684		-0.0513841	0.144956	-0.0154005	-0.0781714
mir-562	-0.0810073	10.4792	0.0354307	0.850696	0.993971		562	296	560	250		1667.54	1090.54	1815.4	1100.63		10.7044	10.0922	10.8269	10.1054		0.27217	-0.340052	0.394663	-0.326781
mir-6240-3p	-0.0646995	13.9225	0.0340765	0.853544	0.993971		3620	5322	4410	3962		10741.1	19607.7	14296.3	17442.8		13.391	14.2592	13.8035	14.0904		-0.495027	0.373185	-0.0825648	0.204407
mir-1307	0.071575	11.5351	0.0315696	0.858976	0.993971		1039	810	1009	568		3082.88	2984.25	3270.96	2500.63		11.5905	11.5436	11.6759	11.2887		0.0658404	0.0189471	0.15125	-0.236038
mir-27b-3p	0.0631363	13.4105	0.0306216	0.861087	0.993971		3786	2987	3071	2574		11233.7	11004.9	9955.53	11332.1		13.4557	13.426	13.2814	13.4683		0.0478356	0.0181542	-0.126408	0.0604178
mir-107	0.0617566	11.8654	0.0244601	0.87572	0.995056		1192	1105	1255	731		3536.86	4071.11	4068.44	3218.24		11.7887	11.9916	11.9906	11.6525		-0.0671757	0.135726	0.13478	-0.203331
mir-9001	0.0845438	7.36648	0.0235693	0.877986	0.995056		74	28	43	38		219.57	103.159	139.397	167.296		7.78509	6.70265	7.13337	7.39485		0.531102	-0.551342	-0.120624	0.140864
mir-30b-5p	0.0651883	10.6893	0.0235675	0.877991	0.995056		684	361	560	317		2029.54	1330.02	1815.4	1395.6		10.9876	10.3783	10.8269	10.4477		0.327514	-0.281817	0.166734	-0.212431
mir-6240-5p	0.0557107	10.7519	0.017338	0.895242	0.996306		410	621	534	372		1216.54	2287.93	1731.11	1637.74		10.2497	11.1605	10.7583	10.6784		-0.461974	0.448733	0.0465956	-0.0333546
mir-26a	0.0455201	13.6612	0.0163789	0.898165	0.996306		4466	3543	3810	2984		13251.3	13053.3	12351.2	13137.1		13.694	13.6722	13.5925	13.6815		0.0339211	0.012204	-0.067557	0.021432
mir-31-5p	-0.0420239	13.0345	0.0129942	0.909244	0.996306		2595	2395	2434	2072		7699.78	8823.81	7890.51	9122.02		12.9108	13.1073	12.9461	13.1553		-0.119091	0.0774697	-0.0837943	0.125415
mir-449a	-0.0370104	12.8697	0.0098895	0.920784	0.996306		2294	2160	2563	1553		6806.67	7958.01	8308.7	6837.11		12.7329	12.9584	13.0206	12.7394		-0.129875	0.0955529	0.157761	-0.123438
mir-7-1-3p	0.0448246	9.53691	0.00955345	0.922137	0.996306		300	163	309	100		890.148	600.535	1001.71	440.252		9.79952	9.23251	9.96969	8.78546		0.352728	-0.214289	0.522898	-0.661336
mir-4456	0.0470608	8.27801	0.00865437	0.925881	0.996306		96	90	110	54		284.848	331.584	356.597	237.736		8.1591	8.37757	8.48219	7.89927		-0.0704325	0.14804	0.252655	-0.330262
mir-103	-0.0324704	13.8377	0.00850255	0.926532	0.996306		5124	3728	4601	3335		15203.7	13734.9	14915.5	14682.4		13.8922	13.7457	13.8646	13.8419		0.0561288	-0.0904367	0.0285138	0.00579408
mir-5587-5p	-0.0367197	11.3752	0.00814949	0.928069	0.996306		948	656	959	512		2812.87	2416.88	3108.87	2254.09		11.4583	11.2395	11.6026	11.139		0.0984709	-0.120343	0.242772	-0.2209
mir-18a	-0.0397499	10.1228	0.00813191	0.928146	0.996306		374	292	336	263		1109.72	1075.81	1089.24	1157.86		10.1173	10.0725	10.0904	10.1785		0.00259154	-0.0421444	-0.0242549	0.0638077
mir-17-5p	0.0318412	11.51	0.00622863	0.937095	0.996306		1029	768	914	634		3053.21	2829.51	2962.99	2791.2		11.5766	11.4668	11.5333	11.4472		0.0705972	-0.0391371	0.0273409	-0.058801
mir-195	0.0316475	8.98459	0.00438187	0.947222	0.996306		136	165	170	99		403.534	607.904	551.104	435.849		8.66012	9.25007	9.1088	8.77099		-0.287377	0.302576	0.161302	-0.176502
mir-16b	-0.0204244	14.6252	0.00367395	0.951667	0.996306		9001	6368	8075	5612		26707.4	23461.4	26177.4	24706.9		14.705	14.5181	14.6761	14.5927		0.0820451	-0.104899	0.0531294	-0.0302752
mir-105a	-0.0145148	8.15442	0.000807843	0.977325	0.996306		111	60	106	48		329.355	221.056	343.63	211.321		8.36787	7.79478	8.4289	7.7301		0.287459	-0.285635	0.348488	-0.350312
mir-92b	-0.0144336	8.06288	0.000782301	0.977686	0.996306		100	60	67	70		296.716	221.056	217.2	308.176		8.21779	7.79478	7.76951	8.27229		0.204203	-0.218812	-0.244085	0.258695
mir-181a	-0.00956352	9.47531	0.000430352	0.983449	0.996306		229	197	219	160		679.48	725.8	709.952	704.403		9.41041	9.50541	9.47361	9.4623		-0.0525248	0.042481	0.0106737	-0.000629854
let-7a-5p	0.00721424	13.6011	0.000408607	0.983873	0.996306		4019	3522	3588	2986		11925	12976	11631.5	13145.9		13.5418	13.6637	13.5059	13.6824		-0.0566265	0.065215	-0.092574	0.0839855
mir-507-3p	0.00707478	9.14507	0.000224433	0.988047	0.996306		194	148	169	129		575.629	545.271	547.862	567.925		9.1715	9.09347	9.1003	9.15209		0.0421584	-0.0358688	-0.029042	0.0227524
mir-23a	0.00576461	11.5607	0.000205337	0.988567	0.996306		863	945	719	838		2560.66	3481.63	2330.85	3689.31		11.3229	11.766	11.1873	11.8495		-0.208538	0.234559	-0.344146	0.318125
mir-324	0.00560009	9.02107	0.000138061	0.990625	0.996306		183	131	187	94		542.991	482.639	606.214	413.837		9.08744	8.91779	9.24606	8.6964		0.100516	-0.0691357	0.259141	-0.290521
let-7i-5p	-0.00416534	13.2638	0.000131071	0.990866	0.996306		3516	2496	2510	2624		10432.5	9195.92	8136.89	11552.2		13.3489	13.1669	12.9904	13.496		0.0983608	-0.0836447	-0.260142	0.245426
mir-10174-3p	0.00418359	12.6352	0.000122967	0.991152	0.996306		2351	1561	1901	1483		6975.8	5751.14	6162.64	6528.94		12.7683	12.4899	12.5896	12.6729		0.138186	-0.140281	-0.0405961	0.0426903
mir-148a	-0.00155926	14.6321	2.14289e-05	0.996306	0.996306		8266	7116	7804	5792		24526.6	26217.2	25298.9	25499.4		14.5821	14.6783	14.6268	14.6382		-0.0492527	0.0469137	-0.00452389	0.00686293

## Sheet: 5. GE vs. BGE
miRNA	logFC GE-BGE	logCPM	LR	P-value	FDR	counts	EB_GE_R1	EB_GE_R2	EB_GE_R4	EB_BGE_R2	EB_BGE_R4	cpm	EB_GE_R1	EB_GE_R2	EB_GE_R4	EB_BGE_R2	EB_BGE_R4	log2cpm	EB_GE_R1	EB_GE_R2	EB_GE_R4	EB_BGE_R2	EB_BGE_R4	mean_centered	EB_GE_R1	EB_GE_R2	EB_GE_R4	EB_BGE_R2	EB_BGE_R4
mir-2484	6.95115	8.45813	57.8743	2.79411e-14	5.22499e-12		45	84	213	2	1		317.877	288.915	1196.35	5.2944	3.28359		8.31686	8.17948	10.2256	2.65407	2.09882		2.02189	1.88451	3.93065	-3.6409	-4.19615
mir-200b	-2.86651	7.40788	19.8585	8.3392e-06	0.000779715		5	6	13	190	34		35.3197	20.6368	73.0165	502.968	111.642		5.18268	4.43541	6.20978	8.97719	6.8156		-1.14145	-1.88872	-0.114357	2.65306	0.491471
mir-764-3p	2.56611	7.3896	14.0795	0.000175248	0.0109238		33	20	87	11	18		233.11	68.7892	488.649	29.1192	59.1047		7.87104	6.12493	8.9356	4.91261	5.9094		1.12032	-0.625787	2.18488	-1.83811	-0.841314
mir-2137	-2.03817	11.7092	12.766	0.000352985	0.0134106		201	216	408	1676	2360		1419.85	742.924	2291.59	4436.71	7749.28		10.4725	9.53901	11.1628	12.1156	12.92		-0.769448	-1.70298	-0.0792239	0.873609	1.67804
mir-184	-2.31526	6.78577	12.5418	0.000397951	0.0134106		6	8	7	111	19		42.3837	27.5157	39.3166	293.839	62.3882		5.43908	4.83368	5.3333	8.20378	5.98614		-0.520119	-1.12551	-0.625897	2.24459	0.0269449
mir-200a	-2.05258	9.29523	12.3959	0.000430288	0.0134106		46	37	64	561	226		324.941	127.26	359.466	1485.08	742.092		8.34847	7.00293	8.49372	10.5373	9.5374		-0.435493	-1.78103	-0.290243	1.75333	0.753435
mir-1285	2.01387	17.4276	10.7451	0.00104555	0.0279312		36391	25129	73559	11645	28650		257064	86430.2	413155	30826.6	94074.9		17.9718	16.3993	18.6563	14.9119	16.5215		1.07961	-0.492903	1.76416	-1.98023	-0.370631
mir-653-3p	1.63628	10.289	7.13766	0.00754814	0.176438		179	513	378	167	202		1264.45	1764.44	2123.1	442.082	663.286		10.3054	10.7858	11.0526	8.79143	9.37566		0.243236	0.723621	0.990439	-1.27076	-0.686534
mir-2389	1.44737	8.90737	5.52355	0.0187621	0.389836		202	90	44	118	51		1426.92	309.552	247.133	312.369	167.463		10.4797	8.27869	7.95497	8.29172	7.39629		1.99942	-0.201584	-0.525304	-0.188552	-1.08398
mir-3195	1.34405	8.79726	4.79183	0.0285951	0.490794		130	99	95	96	65		918.313	340.507	533.582	254.131	213.433		9.84441	8.41577	9.06227	7.9951	7.74439		1.23203	-0.196616	0.449882	-0.617291	-0.868
mir-296-3p	1.33277	8.56747	4.68245	0.0304723	0.490794		94	118	79	86	52		664.011	405.856	443.716	227.659	170.747		9.37723	8.66838	8.79674	7.83705	7.42414		0.956525	0.247667	0.376031	-0.583654	-0.996569
mir-11975	1.2813	14.3726	4.62579	0.0314948	0.490794		8364	3284	2301	4619	3233		59082.8	11295.2	12923.9	12227.4	10615.9		15.8505	13.4635	13.6579	13.5779	13.3741		1.86569	-0.521233	-0.326914	-0.406833	-0.610714
mir-24-3p	-1.1594	9.95291	4.1207	0.0423616	0.609355		66	224	127	690	330		466.22	770.439	713.315	1826.57	1083.59		8.86796	9.59141	9.48042	10.8357	10.0829		-0.903725	-0.180275	-0.291268	1.06402	0.311244
let-7	1.24175	7.9724	3.97977	0.0460499	0.615095		84	96	12	32	59		593.371	330.188	67.3999	84.7104	193.732		9.21522	8.37151	6.09592	6.4214	7.60535		1.67334	0.829629	-1.44596	-1.12048	0.063467
mir-1469	1.2397	7.39423	3.81985	0.0506489	0.631423		61	36	22	29	34		430.901	123.821	123.566	76.7688	111.642		8.75456	6.96371	6.96077	6.28112	6.8156		1.5994	-0.19144	-0.194381	-0.874033	-0.339549
mir-451	-1.09071	8.86311	3.53591	0.0600535	0.68938		30	29	112	164	273		211.918	99.7444	629.065	434.141	896.421		7.73416	6.65456	9.29936	8.76534	9.80964		-0.718453	-1.79805	0.846748	0.312728	1.35703
mir-378	-1.0686	9.46797	3.46525	0.0626709	0.68938		59	149	91	453	249		416.773	512.48	511.116	1199.18	817.614		8.70657	9.00416	9.00033	10.229	9.67704		-0.616854	-0.319265	-0.323103	0.905608	0.353612
mir-6516-3p	1.06945	9.49845	3.169	0.0750486	0.731021		37	381	202	151	141		261.366	1310.43	1134.56	399.727	462.986		8.03544	10.3569	10.1492	8.64648	8.85794		-1.17376	1.14774	0.939998	-0.562719	-0.351256
mir-3178-3p	-0.97931	12.9831	3.0125	0.0826249	0.731021		949	1662	897	5678	2410		6703.68	5716.38	5038.14	15030.8	7913.46		12.711	12.4811	12.299	13.8757	12.9503		-0.152458	-0.382272	-0.56445	1.01232	0.0868628
mir-150	-1.0409	7.47401	2.98597	0.083989	0.731021		18	36	17	98	66		127.151	123.821	95.4831	259.426	216.717		7.0017	6.96371	6.5922	8.02473	7.76631		-0.26803	-0.306019	-0.677526	0.754996	0.49658
mir-4763	1.05459	8.16255	2.94929	0.0859152	0.731021		108	64	23	76	46		762.906	220.126	129.183	201.187	151.045		9.57725	7.78872	7.0244	7.65955	7.24836		1.7176	-0.0709332	-0.835257	-0.200108	-0.611298
mir-4330	1.01083	14.8883	2.94765	0.0860025	0.731021		11662	4771	2707	7142	5726		82379.7	16409.7	15204.3	18906.3	18801.8		16.33	14.0023	13.8923	14.2067	14.1987		1.80403	-0.523647	-0.633709	-0.319338	-0.32733
mir-210	-0.94685	9.78998	2.74469	0.0975777	0.736586		31	348	83	315	489		218.982	1196.93	466.182	833.868	1605.68		7.78124	10.2263	8.86784	9.7054	10.6499		-1.66489	0.780194	-0.578295	0.259267	1.20373
let-7g	-0.948465	9.45769	2.73435	0.0982116	0.736586		24	217	102	379	282		169.535	746.363	572.899	1003.29	925.973		7.41392	9.54567	9.16465	9.97196	9.85638		-1.77659	0.355149	-0.0258637	0.781442	0.665867
mir-2370-3p	0.980944	10.6811	2.72923	0.0985267	0.736586		321	490	390	400	309		2267.53	1685.34	2190.5	1058.88	1014.63		11.1475	10.7197	11.0977	10.0497	9.98816		0.546988	0.119124	0.497148	-0.550867	-0.612393
mir-6240-5p	-0.902017	10.1516	2.49571	0.114157	0.736586		100	73	277	410	621		706.394	251.081	1555.81	1085.35	2039.11		9.46637	7.97774	10.6044	10.0853	10.9944		-0.359269	-1.8479	0.77874	0.259635	1.16879
mir-2284x	0.938076	10.0897	2.48691	0.114797	0.736586		198	379	238	280	202		1398.66	1303.56	1336.76	741.216	663.286		10.4509	10.3493	10.3856	9.53569	9.37566		0.431428	0.32991	0.366174	-0.483739	-0.643774
mir-27a-3p	-0.920448	8.30967	2.47938	0.115348	0.736586		5	88	57	140	144		35.3197	302.673	320.149	370.608	472.837		5.18268	8.24637	8.3271	8.53764	8.88825		-2.65373	0.409965	0.490692	0.701229	1.05184
mir-6526	-0.913116	8.75335	2.47783	0.115461	0.736586		34	110	54	131	249		240.174	378.341	303.299	346.783	817.614		7.91393	8.56735	8.24935	8.44204	9.67704		-0.656012	-0.00259213	-0.320595	-0.127899	1.1071
mir-2904	0.909885	15.9995	2.41308	0.120326	0.736586		19900	11275	11122	17764	11808		140572	38779.9	62468.4	47024.8	38772.7		17.101	15.2431	15.9309	15.5212	15.2428		1.2932	-0.564709	0.123094	-0.286602	-0.564979
mir-4456	0.932696	8.72699	2.38376	0.122602	0.736586		108	120	72	96	90		762.906	412.735	404.399	254.131	295.523		9.57725	8.69256	8.6632	7.9951	8.212		0.949229	0.0645422	0.0351768	-0.632927	-0.416021
mir-138	0.880696	12.6173	2.24504	0.134043	0.736586		1182	2118	1323	1589	1262		8349.58	7284.78	7430.83	4206.4	4143.89		13.0277	12.8309	12.8595	12.0387	12.0171		0.472888	0.276095	0.30473	-0.51606	-0.537653
mir-708	-0.88484	7.7765	2.23025	0.135332	0.736586		3	79	27	82	106		21.1918	271.717	151.65	217.07	348.061		4.47196	8.09126	7.25408	7.76865	8.44733		-2.7347	0.884606	0.0474237	0.561993	1.24068
mir-6119-5p	0.884498	10.2034	2.22378	0.1359	0.736586		186	373	308	338	203		1313.89	1282.92	1729.93	894.753	666.569		10.3607	10.3263	10.7573	9.80696	9.38277		0.233904	0.199512	0.630505	-0.319869	-0.744053
mir-5787	-0.842813	11.0127	2.20164	0.137864	0.736586		214	174	458	1328	632		1511.68	598.466	2572.43	3515.48	2075.23		10.5629	9.22753	11.3295	11.7799	11.0198		-0.22102	-1.55638	0.545561	0.996002	0.235836
mir-6236	0.847941	12.8022	2.08762	0.148497	0.771361		985	1280	2619	1443	1777		6957.98	4402.51	14710	3819.91	5834.94		12.7647	12.1044	13.8446	11.8997	12.5108		0.139829	-0.520393	1.21978	-0.725132	-0.114082
mir-423-5p	0.824772	9.78057	1.92875	0.164896	0.781474		254	239	106	258	159		1794.24	822.031	595.365	682.977	522.091		10.81	9.6848	9.22005	9.4178	9.03092		1.17725	0.052095	-0.412656	-0.214904	-0.60179
mir-371-5p	-0.781448	15.6752	1.92798	0.164979	0.781474		7241	11011	5852	30931	17600		51150	37871.9	32868.7	81880.5	57791.2		15.6425	15.2089	15.0045	16.3213	15.8186		0.0433432	-0.390254	-0.594663	0.722118	0.219456
mir-222-3p	-0.780463	11.1214	1.89202	0.168974	0.781474		16	1070	237	890	1077		113.023	3680.22	1331.15	2356.01	3536.43		6.83318	11.846	10.3795	11.2027	11.7885		-3.5768	1.43599	-0.0304454	0.792757	1.3785
mir-29a	-0.780135	11.1316	1.88988	0.169215	0.781474		66	878	300	1249	801		466.22	3019.85	1685	3306.35	2630.16		8.86796	11.5607	10.7194	11.6915	11.3615		-1.97225	0.720532	-0.120819	0.851256	0.521277
mir-141	-0.796464	8.62283	1.87119	0.171339	0.781474		54	77	43	211	142		381.453	264.839	241.516	558.559	466.27		8.57914	8.05441	7.92194	9.12815	8.86811		0.0687903	-0.455942	-0.588411	0.617798	0.357765
mir-34a	-0.78572	8.17219	1.79142	0.180753	0.798446		21	82	36	158	96		148.343	282.036	202.2	418.257	315.225		7.22248	8.14484	7.66675	8.71169	8.30481		-0.787632	0.134725	-0.343362	0.701577	0.294691
mir-5587-5p	0.779899	11.7032	1.76569	0.183917	0.798446		782	980	556	948	656		5524	3370.67	3122.86	2509.54	2154.04		12.4318	11.7192	11.6091	11.2938	11.0735		0.806279	0.0937678	-0.0163667	-0.331696	-0.551984
mir-9901	0.77458	11.0632	1.73424	0.18787	0.798446		478	638	380	438	561		3376.57	2194.38	2134.33	1159.47	1842.1		11.7218	11.1003	11.0602	10.1805	10.8479		0.739633	0.118117	0.0781074	-0.801638	-0.13422
mir-30b-5p	-0.73749	10.1702	1.66802	0.196523	0.801347		130	262	156	684	361		918.313	901.139	876.198	1810.68	1185.38		9.84441	9.81721	9.77676	10.8231	10.2123		-0.250356	-0.277562	-0.318009	0.728348	0.117579
mir-125a	-0.738229	9.84991	1.66356	0.197123	0.801347		50	242	171	246	531		353.197	832.35	960.448	651.211	1743.59		8.46841	9.70278	9.90906	9.34919	10.7687		-1.17121	0.0631547	0.269441	-0.290428	1.12905
mir-4492	-0.713627	11.7434	1.58456	0.208106	0.806004		515	631	420	1455	1545		3637.93	2170.3	2358.99	3851.67	5073.15		11.8293	11.0843	11.2046	11.9116	12.309		0.161538	-0.583418	-0.463193	0.243884	0.641189
mir-3201	0.774301	7.54209	1.57261	0.209828	0.806004		19	65	52	50	37		134.215	223.565	292.066	132.36	121.493		7.07911	7.81099	8.19508	7.05918	6.93655		-0.337073	0.394806	0.778898	-0.357002	-0.479629
mir-4454	0.734227	10.8795	1.56011	0.211648	0.806004		543	483	222	485	431		3835.72	1661.26	1246.9	1283.89	1415.23		11.9057	10.6989	10.2853	10.3274	10.4678		1.16863	-0.038098	-0.451745	-0.409597	-0.26919
mir-9056	0.768041	7.44692	1.53403	0.215509	0.806004		35	41	42	48	35		247.238	141.018	235.899	127.066	114.926		7.95558	7.14993	7.88813	7.00074	6.85706		0.585293	-0.220358	0.517844	-0.369549	-0.51323
mir-195	-0.694981	8.49472	1.421	0.233239	0.85521		27	115	43	136	165		190.726	395.538	241.516	360.019	541.793		7.58291	8.63132	7.92194	8.49593	9.08426		-0.760364	0.288046	-0.421332	0.152662	0.740988
mir-12179-5p	0.687544	9.76058	1.35366	0.24464	0.879762		145	226	225	248	186		1024.27	777.318	1263.75	656.505	610.748		10.0018	9.60422	10.3046	9.36086	9.25679		0.296132	-0.101442	0.598975	-0.3448	-0.448865
mir-7975	-0.664918	7.95929	1.25461	0.262673	0.914348		43	18	41	78	126		303.75	61.9103	230.283	206.482	413.733		8.25148	5.97522	7.85351	7.69684	8.69604		0.556861	-1.71939	0.158895	0.00221994	1.00142
mir-301a	0.657894	10.012	1.24747	0.264036	0.914348		129	351	266	289	232		911.249	1207.25	1494.03	765.041	761.793		9.83328	10.2387	10.546	9.58128	9.57515		-0.121591	0.28383	0.591084	-0.373597	-0.379726
mir-487b-5p	0.63462	9.50892	1.15158	0.283219	0.935187		195	155	116	255	128		1377.47	533.116	651.532	675.036	420.3		10.4289	9.06101	9.3499	9.40096	8.7187		1.03697	-0.330874	-0.0419805	0.00907069	-0.673182
mir-423-3p	0.627736	10.166	1.13991	0.285671	0.935187		265	296	201	350	245		1871.95	1018.08	1128.95	926.52	804.48		10.8711	9.99305	10.142	9.85723	9.65371		0.767668	-0.110373	0.0386152	-0.246191	-0.44972
let-7b	-0.597746	10.9597	1.10302	0.293603	0.935187		178	436	386	858	822		1257.38	1499.61	2168.03	2271.3	2699.11		10.2974	10.5513	11.0828	11.1499	11.3988		-0.598697	-0.344722	0.186782	0.253884	0.502753
mir-6089	-0.599305	10.3954	1.10058	0.294139	0.935187		288	142	146	762	410		2034.42	488.403	820.032	2017.17	1346.27		10.9911	8.93488	9.68129	10.9788	10.3958		0.79472	-1.26151	-0.515094	0.782441	0.199439
mir-124a	0.625043	8.75761	1.09639	0.295059	0.935187		70	125	103	94	122		494.476	429.933	578.515	248.837	400.598		8.95267	8.75132	9.1787	7.96484	8.64961		0.253243	0.0518898	0.479274	-0.734587	-0.0498197
mir-3178-5p	-0.586808	11.2733	1.06527	0.302016	0.941284		338	439	403	1215	898		2387.61	1509.92	2263.51	3216.35	2948.67		11.222	10.5612	11.145	11.6517	11.5263		0.000727792	-0.660015	-0.0762454	0.430426	0.305106
mir-767	0.595691	9.66546	1.02061	0.312375	0.949763		193	226	121	258	170		1363.34	777.318	679.615	682.977	558.211		10.414	9.60422	9.4107	9.4178	9.12725		0.819198	0.00942569	-0.184095	-0.176986	-0.467543
mir-2462	0.59721	8.47995	0.995195	0.318476	0.949763		30	166	75	84	95		211.918	570.951	421.249	222.365	311.941		7.73416	9.15975	8.72195	7.80326	8.28975		-0.607616	0.817975	0.380179	-0.538514	-0.0520238
mir-30d	-0.559067	11.0081	0.964559	0.326041	0.949763		226	519	317	1040	706		1596.45	1785.08	1780.48	2753.09	2318.22		10.6416	10.8026	10.7989	11.4274	11.1794		-0.328399	-0.167374	-0.171095	0.457403	0.209466
mir-203a-3p	-0.542918	12.5446	0.917776	0.33806	0.949763		150	586	2146	1045	3633		1059.59	2015.52	12053.3	2766.32	11929.3		10.0507	10.9777	13.5573	11.4343	13.5423		-1.86178	-0.934783	1.64483	-0.478163	1.6299
mir-192	-0.554862	8.71619	0.910293	0.340037	0.949763		44	111	60	208	140		310.814	381.78	336.999	550.617	459.703		8.28454	8.58037	8.40088	9.10752	8.84769		-0.359661	-0.0638287	-0.243325	0.463323	0.203492
mir-9-5p	0.554806	11.4369	0.906264	0.341108	0.949763		376	969	628	917	576		2656.04	3332.84	3527.26	2427.48	1891.35		11.3756	11.703	11.7847	11.2458	10.886		-0.0234174	0.303945	0.385717	-0.153184	-0.513061
mir-9a	0.547492	12.2451	0.886846	0.346333	0.949763		743	1511	1106	1487	1115		5248.51	5197.03	6212.02	3936.39	3661.21		12.358	12.3437	12.6011	11.943	11.8385		0.141104	0.126885	0.384216	-0.273841	-0.378366
mir-338	0.549429	10.6557	0.883061	0.347365	0.949763		306	472	312	450	405		2161.57	1623.43	1752.4	1191.24	1329.85		11.0785	10.6657	10.7759	10.2195	10.3781		0.454974	0.042159	0.152381	-0.404097	-0.245418
mir-193b	-0.546647	8.25321	0.871836	0.350447	0.949763		10	144	27	131	112		70.6394	495.282	151.65	346.783	367.762		6.16268	8.95502	7.25408	8.44204	8.52655		-1.70539	1.08694	-0.613994	0.57397	0.658473
mir-29c	-0.533195	8.63247	0.835416	0.360711	0.963547		59	61	65	187	139		416.773	209.807	365.083	495.026	456.419		8.70657	7.71978	8.51603	8.95427	8.83737		0.159769	-0.827025	-0.03078	0.407468	0.290568
mir-9001	0.553603	7.5685	0.81775	0.365839	0.963547		34	57	36	74	28		240.174	196.049	202.2	195.893	91.9406		7.91393	7.62241	7.66675	7.62127	6.53824		0.441411	0.149893	0.194233	0.148746	-0.934283
mir-320a	0.513485	12.1095	0.781384	0.376718	0.965713		564	1716	917	1362	1041		3984.06	5902.12	5150.47	3605.49	3418.22		11.9604	12.5273	12.3308	11.8164	11.7395		-0.114462	0.452412	0.25592	-0.258471	-0.335398
mir-15b	-0.52558	7.81947	0.780496	0.37699	0.965713		35	48	25	132	54		247.238	165.094	140.416	349.43	177.314		7.95558	7.37586	7.14381	8.45298	7.47828		0.27428	-0.305443	-0.537495	0.771683	-0.203025
mir-8991	-0.477099	11.5569	0.703961	0.401456	0.988641		291	823	515	1128	1290		2055.61	2830.68	2892.58	2986.04	4235.83		11.0061	11.4674	11.4986	11.5445	12.0488		-0.50703	-0.0456396	-0.0144421	0.0314208	0.53569
mir-23a	-0.464263	11.1434	0.664474	0.414985	0.988641		139	645	472	863	945		981.888	2218.45	2651.06	2284.53	3102.99		9.94088	11.116	11.3729	11.1583	11.5999		-1.09672	0.0783892	0.335299	0.120716	0.562311
mir-92b	0.483864	8.17333	0.647908	0.420861	0.988641		73	72	38	100	60		515.668	247.641	213.433	264.72	197.016		9.01309	7.95792	7.74438	8.05376	7.62947		0.933368	-0.121804	-0.335344	-0.0259634	-0.450256
mir-20b	0.478536	8.44187	0.64226	0.422893	0.988641		53	129	60	95	92		374.389	443.69	336.999	251.484	302.09		8.55224	8.79666	8.40088	7.98005	8.2436		0.157557	0.401972	0.00619046	-0.414638	-0.151081
mir-200c	-0.453903	10.5475	0.631379	0.42685	0.988641		159	410	239	897	355		1123.17	1410.18	1342.38	2374.54	1165.68		10.1346	10.4627	10.3917	11.214	10.1882		-0.3436	-0.0155554	-0.0865886	0.735798	-0.290054
mir-16a	-0.441495	13.477	0.607398	0.435769	0.988641		1272	2944	1919	5416	3875		8985.34	10125.8	10778.4	14337.2	12723.9		13.1335	13.3059	13.396	13.8076	13.6354		-0.32215	-0.14978	-0.0596835	0.351912	0.179702
mir-183	-0.457219	7.88672	0.594113	0.440833	0.988641		22	63	38	125	63		155.407	216.686	213.433	330.9	206.866		7.28916	7.76611	7.74438	8.3746	7.69951		-0.485593	-0.00864737	-0.0303704	0.599852	-0.0752405
mir-10b-5p	-0.429596	14.1031	0.575942	0.447907	0.988641		1829	4625	3116	8750	5615		12920	15907.5	17501.5	23163	18437.4		13.6574	13.9575	14.0953	14.4996	14.1704		-0.418621	-0.118535	0.0192272	0.423551	0.0943777
mir-100	-0.443577	7.70401	0.55313	0.457042	0.988641		10	61	41	78	80		70.6394	209.807	230.283	206.482	262.687		6.16268	7.71978	7.85351	7.69684	8.04268		-1.33242	0.22468	0.358414	0.201739	0.547585
mir-221	-0.420913	12.0174	0.548849	0.458789	0.988641		54	2110	578	1481	1770		381.453	7257.26	3246.43	3920.5	5811.96		8.57914	12.8254	11.6651	11.9372	12.5051		-2.92324	1.32303	0.162706	0.434815	1.00268
mir-484	-0.433847	8.34057	0.548057	0.459113	0.988641		24	118	42	130	120		169.535	405.856	235.899	344.136	394.031		7.41392	8.66838	7.88813	8.43102	8.62582		-0.791533	0.462922	-0.317323	0.225566	0.420368
let-7i-5p	-0.411015	12.8659	0.524936	0.468744	0.988641		567	2817	1076	3516	2496		4005.26	9688.96	6043.52	9307.55	8195.85		11.968	13.2423	12.5614	13.1843	13.0009		-0.823345	0.450891	-0.229972	0.392957	0.209469
mir-21-5p	-0.408759	16.0462	0.523468	0.469366	0.988641		1124	35423	8840	23670	29284		7939.87	121836	49651.2	62659.2	96156.7		12.9551	16.8946	15.5996	15.9353	16.5531		-2.63244	1.30707	0.0120462	0.347737	0.96559
mir-6240-3p	-0.399533	13.4986	0.496797	0.480911	0.988641		1469	2260	2247	3620	5322		10376.9	7773.18	12620.6	9582.86	17475.3		13.3412	12.9245	13.6236	13.2264	14.0931		-0.100532	-0.517288	0.181846	-0.215372	0.651347
mir-362-5p	-0.415186	8.08213	0.494854	0.48177	0.988641		23	78	45	118	91		162.471	268.278	252.749	312.369	298.807		7.35289	8.07295	7.98726	8.29172	8.22789		-0.633654	0.08641	0.0007184	0.305179	0.241347
mir-3547	0.400814	10.088	0.470615	0.492704	0.988641		208	112	316	201	395		1469.3	385.22	1774.86	532.087	1297.02		10.5219	8.59328	10.7943	9.05823	10.3421		0.659935	-1.26868	0.932344	-0.803733	0.480136
mir-129	0.391684	8.49011	0.432924	0.510558	0.988641		72	89	66	126	81		508.604	306.112	370.699	333.547	265.971		8.99323	8.26262	8.53799	8.38607	8.06054		0.545143	-0.185469	0.0899017	-0.0620245	-0.387551
mir-146b	0.401042	7.61954	0.432287	0.510869	0.988641		48	51	24	29	76		339.069	175.413	134.8	76.7688	249.553		8.40968	7.46281	7.08534	6.28112	7.96897		0.968101	0.0212248	-0.356248	-1.16047	0.527388
mir-532	-0.380468	8.13644	0.415903	0.518988	0.988641		37	76	36	136	82		261.366	261.399	202.2	360.019	269.255		8.03544	8.03562	7.66675	8.49593	8.07818		-0.0269465	-0.0267643	-0.39563	0.433548	0.0157921
mir-143	-0.368728	10.1591	0.413379	0.520259	0.988641		99	233	275	415	464		699.33	801.394	1544.58	1098.59	1523.59		9.45189	9.64817	10.5939	10.1027	10.5742		-0.622296	-0.42602	0.519744	0.0285585	0.500014
mir-17-5p	0.368399	11.592	0.404661	0.524692	0.988641		386	1035	689	1029	768		2726.68	3559.84	3869.87	2723.97	2521.8		11.4135	11.798	11.9184	11.412	11.3008		-0.155088	0.229455	0.349896	-0.156524	-0.267739
mir-148a	0.359563	14.6921	0.390068	0.532263	0.988641		3880	7632	5951	8266	7116		27408.1	26250	33424.7	21881.7	23366		14.7424	14.6801	15.0287	14.4175	14.5122		0.0662045	0.00392007	0.352508	-0.258657	-0.163976
mir-7-1-3p	-0.35921	9.20045	0.385344	0.534757	0.988641		67	167	90	300	163		473.284	574.39	505.499	794.16	535.225		8.88961	9.1684	8.98442	9.6351	9.0667		-0.259235	0.0195531	-0.164428	0.486258	-0.0821473
mir-28	-0.356205	8.53185	0.373229	0.541249	0.988641		1	207	38	162	117		7.06394	711.968	213.433	428.846	384.18		3.01149	9.47769	7.74438	8.74768	8.58939		-4.50264	1.96357	0.230256	1.23355	1.07526
mir-10b-3p	0.36219	8.34637	0.3693	0.543386	0.988641		47	106	63	125	65		332.005	364.583	353.849	330.9	213.433		8.3794	8.51405	8.47106	8.3746	7.74439		0.0826997	0.217353	0.17436	0.0779025	-0.552316
mir-218-5p	0.355952	8.62503	0.360089	0.548457	0.988641		53	95	104	110	115		374.389	326.749	584.132	291.192	377.613		8.55224	8.35645	9.19262	8.19077	8.56458		-0.0190895	-0.214885	0.621286	-0.38056	-0.00675169
mir-181a	0.345524	9.52748	0.348431	0.555003	0.988641		60	332	145	229	197		423.837	1141.9	814.415	606.209	646.868		8.73076	10.1585	9.67139	9.24605	9.33956		-0.698484	0.729236	0.242142	-0.1832	-0.0896934
mir-2478	-0.339499	9.57473	0.346014	0.556378	0.988641		139	108	126	155	403		981.888	371.462	707.698	410.316	1323.29		9.94088	8.54095	9.46903	8.6841	10.371		0.539691	-0.860244	0.0678353	-0.71709	0.969808
mir-2340	-0.335134	8.63968	0.328614	0.566476	0.988641		50	40	103	185	123		353.197	137.578	578.515	489.732	403.882		8.46841	7.11456	9.1787	8.93879	8.66136		-0.00395492	-1.3578	0.706339	0.466427	0.188993
mir-22-3p	0.327356	13.1895	0.322599	0.57005	0.988641		922	3616	2051	2738	2724		6512.96	12437.1	11519.8	7248.03	8944.5		12.6693	13.6025	13.4919	12.8236	13.1269		-0.473534	0.459625	0.349095	-0.31928	-0.0159055
mir-12034	0.3222	11.4113	0.309793	0.577807	0.988641		770	388	379	765	827		5439.24	1334.51	2128.71	2025.11	2715.53		12.4095	10.3832	11.0564	10.9845	11.4075		1.16123	-0.865047	-0.191781	-0.263728	0.159326
mir-3473d	0.319633	10.2808	0.30183	0.582738	0.988641		252	363	181	452	293		1780.11	1248.52	1016.61	1196.53	962.092		10.7986	10.2872	9.99098	10.2259	9.91153		0.555747	0.0443466	-0.251842	-0.0169659	-0.331286
let-7c	0.312241	9.65438	0.285425	0.593167	0.988641		124	278	137	213	254		875.929	956.17	769.482	563.853	834.032		9.77632	9.90263	9.58962	9.14173	9.70569		0.153119	0.279435	-0.0335804	-0.481464	0.0824912
mir-7704	0.311827	9.53118	0.283585	0.594361	0.988641		67	83	293	71	336		473.284	285.475	1645.68	187.951	1103.29		8.88961	8.16227	10.6853	7.56187	10.1089		-0.191989	-0.919331	1.60375	-1.51973	1.0273
mir-26a	0.30527	13.7092	0.281336	0.595827	0.988641		1810	4559	2672	4466	3543		12785.7	15680.5	15007.7	11822.4	11633.8		13.6424	13.9368	13.8735	13.5294	13.5062		-0.0552712	0.239144	0.17588	-0.168276	-0.191477
mir-4335	-0.288278	10.9767	0.254166	0.614157	0.988641		416	375	235	292	1139		2938.6	1289.8	1319.91	772.982	3740.01		11.5214	10.334	10.3673	9.59616	11.8692		0.783776	-0.403581	-0.370308	-1.14147	1.13158
mir-101	-0.280439	11.4726	0.241636	0.623027	0.988641		235	789	613	1226	940		1660.03	2713.73	3443.01	3245.47	3086.58		10.6979	11.4066	11.7499	11.6647	11.5923		-0.724389	-0.0156528	0.327625	0.242406	0.170011
mir-7	-0.273226	9.69191	0.224548	0.635596	0.988641		105	171	167	388	243		741.714	588.148	937.981	1027.11	797.913		9.53666	9.20249	9.87495	10.0058	9.64189		-0.115693	-0.44987	0.222597	0.353428	-0.0104616
mir-507-3p	-0.270538	8.84183	0.21576	0.64229	0.988641		44	125	89	194	148		310.814	429.933	499.882	513.557	485.972		8.28454	8.75132	8.96833	9.00719	8.92769		-0.503273	-0.0364946	0.180514	0.219373	0.139881
mir-4497	-0.249805	11.9754	0.19201	0.661249	0.988641		886	636	495	1952	1134		6258.65	2187.5	2780.24	5167.33	3723.59		12.6119	11.0957	11.4415	12.3355	11.8629		0.742376	-0.773766	-0.427977	0.465992	-0.00662422
let-7e	0.25795	8.25466	0.188025	0.664565	0.988641		22	155	44	78	98		155.407	533.116	247.133	206.482	321.792		7.28916	9.06101	7.95497	7.69684	8.33446		-0.778129	0.993723	-0.112319	-0.370449	0.267173
mir-3168	-0.24471	9.94414	0.18032	0.671098	0.988641		305	83	58	339	388		2154.5	285.475	325.766	897.4	1274.03		11.0738	8.16227	8.35211	9.81121	10.3163		1.53066	-1.38088	-1.19103	0.26807	0.773175
mir-99a-5p	-0.241569	11.4988	0.179087	0.672159	0.988641		239	967	541	993	1134		1688.28	3325.96	3038.61	2628.67	3723.59		10.7222	11.7	11.5697	11.3607	11.8629		-0.720882	0.256911	0.126593	-0.0824119	0.41979
mir-204	0.247292	9.23525	0.177931	0.673158	0.988641		145	134	79	235	139		1024.27	460.888	443.716	622.092	456.419		10.0018	8.8514	8.79674	9.2833	8.83737		0.84767	-0.302722	-0.357381	0.12918	-0.316747
mir-449a	-0.223578	12.5566	0.154128	0.694621	0.988641		859	1667	910	2294	2160		6067.93	5733.58	5111.16	6072.67	7092.56		12.5672	12.4855	12.3197	12.5684	12.7923		0.0206135	-0.0611399	-0.226896	0.0217415	0.245681
mir-425-5p	-0.216937	11.8395	0.144558	0.703792	0.988641		587	861	569	1798	981		4146.53	2961.38	3195.88	4759.66	3221.2		12.018	11.5325	11.6424	12.2169	11.6538		0.205278	-0.280222	-0.170314	0.404186	-0.158929
let-7f	-0.216918	11.3637	0.144154	0.704186	0.988641		245	959	419	1117	843		1730.67	3298.44	2353.38	2956.92	2768.07		10.7579	11.688	11.2011	11.5304	11.4352		-0.564582	0.36548	-0.121397	0.207841	0.112658
mir-342	-0.213947	11.0984	0.139874	0.708406	0.988641		340	591	307	934	697		2401.74	2032.72	1724.31	2472.48	2288.66		11.2305	10.9899	10.7526	11.2723	11.1609		0.149213	-0.0913461	-0.32861	0.191076	0.0796674
mir-151-5p	-0.212587	9.31412	0.13455	0.71376	0.988641		111	153	83	294	180		784.098	526.238	466.182	778.277	591.047		9.61673	9.04231	8.86784	9.60599	9.20957		0.348241	-0.226178	-0.400646	0.337504	-0.0589208
mir-11972	-0.20327	12.1902	0.127062	0.721498	0.988641		1084	933	418	1993	1480		7657.31	3209.02	2347.76	5275.87	4859.72		12.9028	11.6484	11.1977	12.3655	12.247		0.830555	-0.423891	-0.874572	0.29321	0.174697
mir-125b-5p	-0.200486	10.6547	0.122249	0.726608	0.988641		245	385	265	700	495		1730.67	1324.19	1488.41	1853.04	1625.38		10.7579	10.372	10.5405	10.8565	10.6674		0.119073	-0.266886	-0.0983441	0.217584	0.0285743
mir-449b	0.197227	11.1641	0.116724	0.732616	0.988641		441	726	290	665	746		3115.2	2497.05	1628.83	1760.39	2449.56		11.6056	11.2866	10.6705	10.7825	11.2589		0.484761	0.165775	-0.450306	-0.338315	0.138084
mir-9-3p	0.198265	9.22754	0.114977	0.734548	0.988641		39	242	133	251	127		275.494	832.35	747.015	664.447	417.016		8.1111	9.70278	9.54692	9.37818	8.70741		-0.978177	0.613498	0.457643	0.2889	-0.381865
mir-363	0.194374	9.61362	0.111295	0.738675	0.988641		94	256	161	290	201		664.011	880.502	904.281	767.688	660.002		9.37723	9.78382	9.82222	9.58625	9.36851		-0.210374	0.196212	0.234614	-0.00135434	-0.219097
mir-6731	-0.191031	8.00393	0.103513	0.747654	0.988641		32	64	46	102	81		226.046	220.126	258.366	270.014	265.971		7.82684	7.78872	8.01885	8.08223	8.06054		-0.128593	-0.166713	0.0634113	0.12679	0.105104
let-7d	-0.177816	10.3742	0.0959453	0.756751	0.988641		37	692	192	505	451		261.366	2380.11	1078.4	1336.84	1480.9		8.03544	11.2174	10.076	10.3857	10.5332		-2.01412	1.16786	0.0264544	0.336129	0.483676
mir-30a-5p	0.17917	9.27516	0.0939259	0.759244	0.988641		93	184	114	222	167		656.947	632.861	640.299	587.678	548.36		9.36183	9.30802	9.32485	9.20134	9.10161		0.102298	0.0484934	0.0653234	-0.0581936	-0.157921
mir-26b	0.176286	10.3795	0.0927104	0.760759	0.988641		129	510	265	468	370		911.249	1754.13	1488.41	1238.89	1214.93		9.83328	10.7774	10.5405	10.276	10.2478		-0.501718	0.442356	0.205527	-0.0590063	-0.0871585
mir-30c	0.180046	8.24898	0.0915705	0.76219	0.988641		60	69	51	120	72		423.837	237.323	286.449	317.664	236.419		8.73076	7.89677	8.16716	8.31589	7.89129		0.530388	-0.303603	-0.0332125	0.115515	-0.309087
mir-1246	-0.171821	14.5659	0.0914178	0.762382	0.988641		2523	3454	7040	5556	11357		17822.3	11879.9	39541.2	14707.8	37291.8		14.1215	13.5364	15.2711	13.8444	15.1866		-0.27051	-0.855633	0.879118	-0.547594	0.794618
mir-92a-3p	0.17155	14.962	0.0897853	0.76445	0.988641		5775	9610	4697	11859	8507		40794.3	33053.2	26381.4	31393.1	27933.5		15.3161	15.0125	14.6873	14.9382	14.7698		0.371331	0.067763	-0.257494	-0.00657651	-0.175023
mir-497	-0.168084	11.0866	0.0861956	0.769071	0.988641		270	763	294	777	785		1907.26	2624.31	1651.3	2056.87	2577.62		10.898	11.3583	10.6903	11.0069	11.3324		-0.159134	0.301092	-0.366922	-0.0502405	0.275204
mir-191	-0.150439	12.8899	0.0696745	0.791811	0.988641		1210	1826	1240	3586	2019		8547.37	6280.46	6964.65	9492.86	6629.57		13.0614	12.6169	12.766	13.2128	12.6949		0.191023	-0.253528	-0.104369	0.342367	-0.175494
mir-507b	-0.155108	8.32583	0.0692776	0.792391	0.988641		47	95	42	138	91		332.005	326.749	235.899	365.313	298.807		8.3794	8.35645	7.88813	8.51693	8.22789		0.105641	0.0826859	-0.38563	0.243174	-0.0458712
mir-34c	-0.144689	11.8613	0.0641341	0.800077	0.988641		482	891	751	1447	1232		3404.82	3064.56	4218.11	3830.5	4045.39		11.7338	11.5819	12.0427	11.9037	11.9824		-0.115124	-0.266976	0.193811	0.0547816	0.133507
mir-106a-5p	-0.140757	9.49551	0.0591614	0.807826	0.988641		57	259	133	288	226		402.645	890.82	747.015	762.393	742.092		8.65694	9.80061	9.54692	9.57628	9.5374		-0.766688	0.376979	0.123292	0.152652	0.113766
mir-3432a	0.137792	10.2065	0.0565846	0.811978	0.988641		199	285	228	439	322		1405.72	980.246	1280.6	1162.12	1057.32		10.4581	9.93847	10.3237	10.1838	10.0476		0.267792	-0.251861	0.133394	-0.00654798	-0.142777
mir-660	-0.132795	11.4671	0.0538792	0.816446	0.988641		291	958	497	1081	942		2055.61	3295	2791.48	2861.62	3093.14		11.0061	11.6865	11.4473	11.4831	11.5953		-0.437615	0.242836	0.00366398	0.0394558	0.151659
mir-19b	0.1283	14.2111	0.0502431	0.822641	0.988641		1529	7254	4115	6887	5383		10800.8	24949.9	23112.5	18231.3	17675.6		13.399	14.6068	14.4965	14.1542	14.1096		-0.754218	0.453604	0.343252	0.00100807	-0.0436465
mir-380-3p	-0.129913	7.46397	0.0462122	0.829791	0.988641		19	58	26	65	55		134.215	199.489	146.033	172.068	180.598		7.07911	7.64738	7.2	7.43519	7.5046		-0.294145	0.274121	-0.17326	0.0619387	0.131345
mir-494	-0.121515	10.4763	0.0446648	0.832622	0.988641		184	218	368	426	565		1299.77	749.803	2066.93	1127.71	1855.23		10.3451	9.55229	11.014	10.1405	10.8582		-0.0368587	-0.829714	0.631967	-0.241549	0.476155
mir-152-3p	0.119248	9.03462	0.0414712	0.838631	0.988641		70	140	112	181	154		494.476	481.525	629.065	479.143	505.673		8.95267	8.91446	9.29936	8.90732	8.98491		-0.0590724	-0.0972853	0.287614	-0.104423	-0.0268323
mir-16b	-0.113112	14.383	0.0395078	0.842446	0.988641		2735	6135	3850	9001	6368		19319.9	21101.1	21624.1	23827.4	20909.9		14.2379	14.3651	14.4004	14.5404	14.352		-0.141278	-0.014053	0.0212688	0.161245	-0.0271831
mir-146a	0.113017	10.985	0.0384459	0.84455	0.988641		275	629	381	677	627		1942.58	2163.42	2139.95	1792.15	2058.81		10.9245	11.0798	11.064	10.8083	11.0083		-0.0524724	0.102789	0.0870557	-0.168693	0.0313206
mir-2285bf-1	0.10033	10.2168	0.0300924	0.862281	0.988641		82	473	253	421	349		579.243	1626.87	1421.01	1114.47	1145.97		9.18051	10.6688	10.4737	10.1234	10.1636		-0.941496	0.546755	0.351709	0.0014265	0.0416059
mir-296-5p	0.101809	8.78264	0.0300822	0.862304	0.988641		55	185	53	164	119		388.517	636.3	297.683	434.141	390.747		8.60554	9.31583	8.22247	8.76534	8.61378		-0.0990498	0.611238	-0.482122	0.0607461	-0.0908118
mir-371-loop	-0.0996118	8.33316	0.0284811	0.865983	0.988641		47	69	63	112	110		332.005	237.323	353.849	296.486	361.195		8.3794	7.89677	8.47106	8.21668	8.50062		0.0864936	-0.396135	0.178154	-0.0762286	0.207715
mir-34b-5p	0.0959751	13.0165	0.0280583	0.866972	0.988641		1070	2173	1863	2852	2544		7558.42	7473.95	10463.8	7549.81	8353.46		12.8841	12.8678	13.3533	12.8824	13.0283		-0.119123	-0.135335	0.350078	-0.120767	0.0251475
mir-892a	0.0903534	13.668	0.0249264	0.874551	0.988641		1849	3448	2685	4245	4206		13061.2	11859.3	15080.7	11237.4	13810.8		13.6731	13.5338	13.8805	13.4561	13.7536		0.0136675	-0.125598	0.221067	-0.203302	0.0941662
mir-25	0.0863154	12.9164	0.0226966	0.880249	0.988641		1381	2043	1237	3006	2114		9755.31	7026.82	6947.8	7957.48	6941.51		13.2521	12.7789	12.7625	12.9583	12.7612		0.34951	-0.123748	-0.140061	0.0556675	-0.141367
mir-362-3p	-0.084349	8.24079	0.0203893	0.886455	0.988641		17	104	66	113	93		120.087	357.704	370.699	299.133	305.374		6.9199	8.48665	8.53799	8.22946	8.25915		-1.16673	0.400019	0.451361	0.14283	0.17252
mir-93	0.0810665	12.9318	0.0200277	0.88746	0.988641		1003	2301	1592	3069	2121		7085.14	7914.2	8941.71	8124.25	6964.5		12.7908	12.9504	13.1265	12.9882	12.766		-0.133596	0.0260304	0.202117	0.0638175	-0.158369
mir-140	-0.0809541	9.38063	0.0194637	0.889045	0.988641		79	238	97	229	229		558.052	818.592	544.815	606.209	751.943		9.12684	9.67876	9.09227	9.24605	9.5564		-0.213225	0.338699	-0.247793	-0.0940142	0.216333
mir-130b	0.0791613	9.31353	0.0184451	0.891969	0.988641		79	184	131	230	185		558.052	632.861	735.782	608.856	607.465		9.12684	9.30802	9.52509	9.25232	9.24903		-0.165424	0.015761	0.232832	-0.0399371	-0.0432321
mir-10174-3p	0.0767802	12.5191	0.0179418	0.893444	0.988641		712	2031	1057	2351	1561		5029.53	6985.55	5936.8	6223.57	5125.69		12.2965	12.7704	12.5357	12.6038	12.3238		-0.209534	0.264336	0.0296857	0.0977294	-0.182217
mir-10400-5p	0.076941	9.97908	0.0176295	0.89437	0.988641		279	244	50	475	210		1970.84	839.229	280.833	1257.42	689.554		10.9453	9.71464	8.1387	10.2974	9.43161		1.23979	0.00910425	-1.56684	0.591864	-0.273923
mir-19a	-0.0738945	12.1876	0.0167112	0.897143	0.988641		384	1692	914	2035	1281		2712.55	5819.57	5133.62	5387.05	4206.28		11.406	12.5069	12.326	12.3955	12.0387		-0.728667	0.372309	0.191407	0.260913	-0.0959624
mir-7049-3p	0.0737986	14.3477	0.0166738	0.897257	0.988641		2268	5963	4854	7882	5952		16021	20509.5	27263.2	20865.2	19543.9		13.9678	14.3241	14.7347	14.3489	14.2545		-0.358222	-0.00191566	0.408731	0.0228907	-0.0714837
mir-205	0.0650927	12.386	0.0128934	0.909595	0.988641		826	1363	1034	1920	1621		5834.82	4687.99	5807.62	5082.62	5322.7		12.5107	12.1951	12.504	12.3116	12.3782		0.130796	-0.184863	0.124057	-0.0682818	-0.00170862
mir-2887	0.0629643	15.4421	0.0121746	0.912141	0.988641		8598	9996	7256	15093	14239		60735.8	34380.9	40754.4	39954.2	46755.1		15.8903	15.0694	15.3147	15.2861	15.5129		0.475621	-0.345302	-0.0999566	-0.128567	0.0982042
mir-3960	0.0645944	8.51766	0.0119674	0.912889	0.988641		67	65	74	98	136		473.284	223.565	415.632	259.426	446.569		8.88961	7.81099	8.70263	8.02473	8.80596		0.442824	-0.635795	0.255847	-0.422057	0.359181
mir-449c	0.0611167	10.4886	0.011214	0.915665	0.988641		271	469	149	458	480		1914.33	1613.11	836.881	1212.42	1576.12		10.9034	10.6565	9.7106	10.2449	10.6231		0.475688	0.228833	-0.717086	-0.182828	0.195393
mir-20a	0.0581047	11.9814	0.0102594	0.919321	0.988641		428	1437	770	1648	1069		3023.37	4942.51	4324.82	4362.58	3510.16		11.5624	12.2713	12.0788	12.0913	11.7777		-0.393887	0.315014	0.122454	0.134993	-0.178573
mir-652	0.0536768	11.4434	0.00872912	0.925562	0.988641		373	920	472	1248	647		2634.85	3164.3	2651.06	3303.7	2124.48		11.3641	11.6281	11.3729	11.6903	11.0536		-0.0577391	0.206336	-0.0488941	0.268513	-0.368217
mir-15a	0.0532425	13.4701	0.00866634	0.92583	0.988641		1352	3641	2215	4169	3393		9550.45	12523.1	12440.9	11036.2	11141.2		13.2215	13.6124	13.6029	13.4301	13.4438		-0.24063	0.150282	0.140783	-0.0320514	-0.0183844
mir-105a	0.0520429	8.00812	0.00760417	0.930511	0.988641		52	66	31	111	60		367.325	227.004	174.116	293.839	197.016		8.52484	7.83292	7.45217	8.20378	7.62947		0.5962	-0.0957173	-0.476466	0.275149	-0.299166
mir-103	0.0444918	13.6833	0.00605822	0.93796	0.988641		1478	4566	2452	5124	3728		10440.5	15704.6	13772	13564.2	12241.2		13.35	13.939	13.7496	13.7276	13.5796		-0.319117	0.26983	0.0803994	0.0584683	-0.0895807
mir-562	0.0442768	10.3022	0.00588116	0.938871	0.988641		185	479	151	562	296		1306.83	1647.5	848.115	1487.73	971.943		10.353	10.6869	9.72982	10.5399	9.92621		0.105801	0.439782	-0.517342	0.292705	-0.320946
mir-155	-0.0405159	11.7532	0.00500701	0.943589	0.988641		27	2110	484	709	1556		190.726	7257.26	2718.46	1876.86	5109.27		7.58291	12.8254	11.4091	10.8749	12.3192		-3.41939	1.82311	0.406809	-0.127419	1.31689
mir-31-5p	0.0402226	12.8731	0.00493948	0.94397	0.988641		854	2972	1151	2595	2395		6032.61	10222.1	6464.77	6869.48	7864.2		12.5588	13.3195	12.6586	12.7462	12.9413		-0.286078	0.474659	-0.186277	-0.0986879	0.0963848
mir-27b-3p	-0.0380491	13.2542	0.00444178	0.946863	0.988641		986	3154	1986	3786	2987		6965.05	10848.1	11154.7	10022.3	9808.09		12.7661	13.4053	13.4455	13.2911	13.2599		-0.467449	0.171708	0.211916	0.0574953	0.0263294
mir-2347	0.0383935	7.67386	0.00405821	0.949206	0.988641		38	56	25	70	62		268.43	192.61	140.416	185.304	203.583		8.07377	7.59701	7.14381	7.54151	7.67654		0.467239	-0.00951846	-0.462722	-0.0650125	0.0700135
let-7a-5p	0.0360534	13.4613	0.00397698	0.949716	0.988641		1431	3682	2025	4019	3522		10108.5	12664.1	11373.7	10639.1	11564.8		13.3034	13.6286	13.4735	13.3772	13.4976		-0.152644	0.172502	0.0174758	-0.078845	0.0415106
mir-1307	0.0314771	11.4217	0.00300272	0.9563	0.988641		628	468	402	1039	810		4436.16	1609.67	2257.89	2750.44	2659.71		12.1154	10.6534	11.1414	11.426	11.3776		0.772654	-0.689323	-0.201365	0.0832049	0.0348291
mir-6529a	-0.0282925	7.87257	0.0022409	0.962244	0.988641		34	57	43	88	69		240.174	196.049	241.516	232.954	226.568		7.91393	7.62241	7.92194	7.87008	7.83015		0.0822287	-0.20929	0.0902345	0.0383758	-0.00154943
mir-132	0.0270328	9.98505	0.0021843	0.962723	0.988641		112	330	197	393	288		791.162	1135.02	1106.48	1040.35	945.674		9.62965	10.1498	10.1131	10.0242	9.88672		-0.33104	0.189084	0.152375	0.0635472	-0.0739665
mir-371-3p	0.0238436	13.1203	0.00173839	0.966743	0.988641		1584	2237	1423	3858	2256		11189.3	7694.07	7992.5	10212.9	7407.78		13.45	12.9097	12.9646	13.3182	12.855		0.350448	-0.189792	-0.1349	0.218734	-0.24449
mir-186	0.0213094	10.3326	0.00136376	0.970542	0.988641		166	391	240	498	372		1172.61	1344.83	1348	1318.31	1221.5		10.1967	10.3943	10.3977	10.3656	10.2556		-0.125231	0.0723055	0.0756972	0.0435884	-0.0663599
mir-128	0.0197698	11.1844	0.00118359	0.972556	0.988641		340	641	426	942	642		2401.74	2204.69	2392.69	2493.66	2108.07		11.2305	11.107	11.225	11.2846	11.0424		0.0525607	-0.0708873	0.0471188	0.106724	-0.135516
mir-107	-0.0149844	11.7234	0.00068366	0.97914	0.988641		322	1228	635	1192	1105		2274.59	4223.66	3566.58	3155.46	3628.37		11.152	12.0446	11.8007	11.6241	11.8255		-0.537369	0.355225	0.111335	-0.0653011	0.13611
mir-23b-3p	-0.0149754	11.3178	0.000680777	0.979184	0.988641		210	500	784	579	1094		1483.43	1719.73	4403.46	1532.73	3592.25		10.5357	10.7488	12.1047	10.5828	11.8111		-0.620938	-0.407824	0.948119	-0.573802	0.654444
mir-18a	-0.0120667	9.93364	0.000435491	0.983351	0.988641		132	302	165	374	292		932.441	1038.72	926.748	990.052	958.809		9.86641	10.022	9.85759	9.95282	9.9066		-0.0546656	0.100896	-0.0634909	0.0317376	-0.0144767
mir-11976	-0.0120609	10.0529	0.000435325	0.983354	0.988641		244	90	205	369	352		1723.6	309.552	1151.41	976.816	1155.82		10.752	8.27869	10.1704	9.93342	10.176		0.889937	-1.58342	0.308333	0.071309	0.313843
mir-324	0.00663335	8.85679	0.000127883	0.990977	0.990977		103	103	54	183	131		727.586	354.265	303.299	484.437	430.151		9.50896	8.47275	8.24935	8.92314	8.75205		0.727707	-0.308499	-0.531901	0.141893	-0.0292006

## Sheet: 6. PE vs. BPE
miRNA	logFC PE-BPE	logCPM	LR	P-value	FDR	counts	EB_BPE_R1	EB_BPE_R2	EB_PE_R1	EB_PE_R2	EB_PE_R3	EB_PE_R4	cpm	EB_BPE_R1	EB_BPE_R2	EB_PE_R1	EB_PE_R2	EB_PE_R3	EB_PE_R4	log2cpm	EB_BPE_R1	EB_BPE_R2	EB_PE_R1	EB_PE_R2	EB_PE_R3	EB_PE_R4	mean_centered	EB_BPE_R1	EB_BPE_R2	EB_PE_R1	EB_PE_R2	EB_PE_R3	EB_PE_R4
mir-2484	10.4523	9.03836	51.3264	7.8217e-13	1.46266e-10		0	0	208	372	25	8		0	0	754.085	1908.71	436.198	35.0837		0	0	9.56049	10.8991	8.77214	5.17328		-5.73418	-5.73418	3.82632	5.16496	3.03797	-0.5609
mir-184	-3.99206	7.84819	27.674	1.43581e-07	1.34248e-05		81	212	7	9	1	9		247.702	843.823	25.3779	46.1786	17.4479	39.4692		7.95827	9.72251	4.72126	5.56006	4.20539	5.33875		1.70723	3.47147	-1.52978	-0.690979	-2.04565	-0.912287
mir-2137	-3.20274	12.298	23.6528	1.15378e-06	7.19188e-05		5727	1775	169	160	84	557		17513.4	7065.03	612.694	820.952	1465.63	2442.7		14.0963	12.7867	9.26138	9.68291	10.5183	11.2549		2.82953	1.51996	-2.00535	-1.58382	-0.748441	-0.0118736
mir-653-3p	3.13433	12.2743	15.3162	9.09317e-05	0.00359571		151	298	334	136	1439	462		461.765	1186.13	1210.89	697.809	25107.6	2026.09		8.85413	10.2133	10.243	9.44875	14.6159	10.9852		-1.87258	-0.513451	-0.483674	-1.27796	3.88918	0.258479
mir-7704	3.35438	9.09023	15.211	9.61419e-05	0.00359571		34	15	39	37	98	315		103.974	59.7045	141.391	189.845	1709.9	1381.42		6.71388	5.92373	7.15371	7.57626	10.7405	10.433		-1.3763	-2.16645	-0.936471	-0.513925	2.65035	2.3428
mir-200b	-2.68676	8.15766	14.0807	0.000175129	0.00523953		73	246	31	9	6	25		223.237	979.153	112.388	46.1786	104.688	109.637		7.80888	9.93686	6.82512	5.56006	6.72366	6.78969		0.534837	2.66282	-0.448926	-1.71399	-0.550383	-0.48436
mir-200a	-2.55698	9.43149	13.8678	0.000196132	0.00523953		312	503	68	41	15	65		954.11	2002.09	246.528	210.369	261.719	285.055		9.89952	10.968	7.95145	7.72362	8.03738	8.16015		1.1095	2.17799	-0.838575	-1.0664	-0.752644	-0.629871
mir-3168	-2.08277	9.39127	9.18636	0.00243825	0.0569942		405	356	51	36	38	59		1238.51	1416.99	184.896	184.714	663.022	258.742		10.2756	10.4696	7.53835	7.53694	9.37509	8.02094		1.40614	1.60021	-1.33107	-1.33248	0.505671	-0.848478
mir-9901	2.10551	11.9092	7.74301	0.00539209	0.112036		302	388	304	439	905	498		923.529	1544.36	1102.12	2252.49	15790.4	2183.96		9.85258	10.5937	10.1074	11.1379	13.9469	11.0934		-1.2694	-0.528254	-1.0146	0.0159663	2.82487	-0.0285849
mir-3178-5p	-1.71273	12.1331	6.90448	0.00859801	0.160783		3316	1632	408	273	192	897		10140.5	6495.85	1479.17	1400.75	3350	3933.76		13.308	12.6655	10.5315	10.453	11.7104	11.9421		1.53956	0.897107	-1.23687	-1.3154	-0.0580386	0.173644
mir-2462	2.01271	9.68929	6.63969	0.00997313	0.169543		60	106	51	128	212	97		183.483	421.912	184.896	656.762	3698.96	425.39		7.52734	8.72421	7.53835	9.36142	11.8533	8.73603		-1.42943	-0.232563	-1.41842	0.404646	2.89652	-0.220745
mir-378	-1.68259	9.44741	6.09466	0.0135591	0.211295		219	455	95	66	13	141		669.712	1811.04	344.414	338.643	226.823	618.351		9.38955	10.8234	8.43218	8.40787	7.83177	9.27461		0.362985	1.79683	-0.594382	-0.61869	-1.19479	0.248049
mir-7049-3p	1.67243	15.4122	5.65355	0.0174201	0.250582		5884	4411	3384	4632	9096	7294		17993.5	17557.1	12268.4	23766.6	158706	31987.6		14.1353	14.0998	13.5828	14.5367	17.276	14.9653		-0.630709	-0.666131	-1.18321	-0.229274	2.51003	0.199289
mir-2478	1.7361	10.5238	5.26366	0.0217752	0.27677		216	142	171	174	357	118		660.538	565.202	619.945	892.785	6228.91	517.485		9.36968	9.14517	9.27832	9.80378	12.605	9.01816		-0.50034	-0.724845	-0.591698	-0.0662343	2.73498	-0.851861
mir-6516-3p	1.74901	9.71468	5.1962	0.0226363	0.27677		86	93	369	366	6	206		262.992	370.168	1337.78	1877.93	104.688	903.406		8.04435	8.53593	10.3867	10.8757	6.72366	9.82083		-1.02018	-0.528599	1.32217	1.81117	-2.34086	0.7563
mir-6240-5p	-1.53111	9.8193	5.10379	0.0238737	0.27677		534	372	84	83	30	205		1633	1480.67	304.534	425.869	523.438	899.02		10.6742	10.533	8.25519	8.73765	9.03463	9.81381		1.16611	1.02493	-1.25289	-0.770431	-0.473451	0.305734
mir-3547	-1.52873	9.42054	5.01278	0.0251609	0.27677		365	306	181	49	19	84		1116.19	1217.97	656.199	251.417	331.511	368.379		10.1257	10.2514	9.36019	7.97966	8.37726	8.52896		1.02179	1.14759	0.256325	-1.1242	-0.726604	-0.574903
mir-24-3p	-1.45827	10.1461	4.67677	0.0305731	0.317621		632	484	217	123	50	120		1932.68	1926.46	786.713	631.107	872.397	526.256		10.9171	10.9125	9.62153	9.30402	9.77049	9.04236		0.989131	0.984483	-0.306478	-0.62398	-0.157511	-0.885646
mir-29a	-1.41056	10.9252	4.50221	0.0338511	0.333166		963	903	367	120	33	541		2944.9	3594.21	1330.52	615.714	575.782	2372.54		11.5245	11.8119	10.3789	9.26846	9.17188	11.2128		0.963095	1.25046	-0.182533	-1.29294	-1.38951	0.651426
mir-9001	1.64601	8.20742	4.33129	0.0374178	0.347766		43	38	50	37	71	52		131.496	151.251	181.27	189.845	1238.8	228.044		7.0498	7.25031	7.50994	7.57626	10.2759	7.83948		-0.867144	-0.666637	-0.407012	-0.340689	2.35895	-0.0774658
mir-141	-1.44062	8.54004	4.25852	0.0390539	0.347766		207	145	48	54	10	59		633.015	577.143	174.02	277.071	174.479	258.742		9.30837	9.17528	7.45137	8.11931	7.45516	8.02094		1.0533	0.92021	-0.8037	-0.135761	-0.799915	-0.234135
mir-34a	-1.37443	8.50231	3.82922	0.0503663	0.407583		186	154	55	33	22	41		568.796	612.966	199.397	169.321	383.855	179.804		9.1543	9.26201	7.64672	7.41212	8.58817	7.49828		0.894035	1.00175	-0.613548	-0.848152	0.327902	-0.761984
mir-1285	1.31328	17.2394	3.80575	0.0510769	0.407583		25590	19408	64924	32085	10310	44006		78255.4	77249.6	235376	164627	179888	192987		16.2559	16.2373	17.8446	17.3288	17.4567	17.5582		-0.85767	-0.876331	0.731024	0.215256	0.34316	0.44456
mir-27a-3p	-1.34857	8.42704	3.72583	0.0535769	0.407583		116	181	64	20	3	98		354.733	720.434	232.026	102.619	52.3438	429.776		8.47465	9.49472	7.86435	6.69514	5.73725	8.75079		0.6385	1.65857	0.0281961	-1.14101	-2.0989	0.914641
mir-2389	-1.3372	8.81494	3.69763	0.0544897	0.407583		274	154	58	37	23	82		837.904	612.966	210.274	189.845	401.303	359.608		9.71236	9.26201	7.72297	7.57626	8.65214	8.49429		1.14236	0.69201	-0.847036	-0.993746	0.0821322	-0.0757168
mir-4454	1.37081	12.2183	3.60237	0.0576974	0.414977		858	532	375	295	1196	204		2623.8	2117.52	1359.53	1513.63	20867.7	894.635		11.358	11.0488	10.41	10.5648	14.3491	9.80677		0.101767	-0.207386	-0.846275	-0.691476	3.09283	-1.44946
mir-4330	-1.18136	13.8715	3.40968	0.0648152	0.448905		8282	5621	4022	1842	570	1843		25326.7	22373.3	14581.4	9451.21	9945.33	8082.41		14.6284	14.4496	13.8319	13.2064	13.2799	12.9807		0.898921	0.720043	0.102431	-0.523073	-0.449561	-0.74876
mir-6119-5p	1.34317	9.54903	3.18995	0.0740923	0.494831		90	112	346	291	16	138		275.224	445.793	1254.39	1493.11	279.167	605.194		8.10969	8.80346	10.2939	10.5451	8.13014	9.24364		-1.07796	-0.384191	1.10627	1.35741	-1.05751	0.0559819
mir-2284x	1.3045	10.0238	3.07171	0.0796655	0.513705		142	157	377	322	85	168		434.242	624.907	1366.78	1652.17	1483.07	736.758		8.76567	9.2898	10.4176	10.691	10.5353	9.527		-1.1054	-0.581274	0.546541	0.819938	0.66427	-0.344073
mir-11972	-1.12795	12.605	2.99601	0.0834699	0.516112		3958	1853	549	312	399	1664		12103.7	7375.49	1990.35	1600.86	6961.73	7297.41		13.5633	12.8487	10.9595	10.6455	12.7654	12.8334		1.29397	0.579408	-1.30978	-1.62378	0.496126	0.564056
mir-4456	1.30307	9.07744	2.95601	0.0855587	0.516112		110	54	201	156	47	88		336.385	214.936	728.707	800.428	820.053	385.921		8.39825	7.75446	9.51117	9.64643	9.68133	8.5959		-0.533006	-1.1768	0.579916	0.715173	0.750075	-0.335362
mir-3201	1.33979	7.6461	2.87018	0.0902346	0.527309		21	34	76	65	17	25		64.2189	135.33	275.531	333.512	296.615	109.637		6.02722	7.09096	8.1113	8.38591	8.2173	6.78969		-1.40984	-0.346102	0.674234	0.94885	0.78024	-0.647378
mir-301a	1.23589	9.92911	2.77193	0.0959305	0.543606		137	147	448	295	26	254		418.952	585.104	1624.18	1513.63	453.646	1113.91		8.71408	9.19501	10.6664	10.5648	8.8286	10.1227		-0.967843	-0.486911	0.984463	0.882827	-0.853322	0.440786
mir-193b	-1.17799	7.32683	2.64229	0.104054	0.556144		67	61	48	4	0	39		204.889	242.798	174.02	20.5238	0	171.033		7.68572	7.92954	7.45137	4.42786	0	7.42654		1.86555	2.10937	1.6312	-1.39231	-5.82017	1.60637
mir-9056	1.25782	8.21944	2.64172	0.104091	0.556144		52	50	40	20	73	60		159.018	199.015	145.016	102.619	1273.7	263.128		7.32209	7.64396	7.18999	6.69514	10.3159	8.04509		-0.546611	-0.22474	-0.678718	-1.17356	2.44724	0.176389
mir-2370-3p	1.17498	10.4059	2.56247	0.109427	0.559751		197	217	457	521	63	269		602.435	863.725	1656.81	2673.23	1099.22	1179.69		9.23705	9.7561	10.6951	11.3849	10.1036	10.2054		-0.993298	-0.474255	0.464712	1.15455	-0.126775	-0.0249371
mir-7	1.18967	9.62186	2.54345	0.110753	0.559751		153	111	182	143	154	31		467.881	441.813	659.824	733.726	2686.98	135.949		8.87308	8.79055	9.36812	9.52106	11.3923	7.0975		-0.300693	-0.383217	0.194352	0.347292	2.21854	-2.07627
mir-494	-1.05109	9.87602	2.38277	0.12268	0.578685		304	472	236	51	38	211		929.645	1878.7	855.596	261.678	663.022	925.333		9.86209	10.8763	9.74247	8.03715	9.37509	9.85539		0.237342	1.25154	0.117726	-1.58759	-0.249659	0.230642
mir-30b-5p	-1.04855	9.96714	2.38226	0.12272	0.578685		560	317	254	180	29	117		1712.5	1261.75	920.854	923.571	505.99	513.099		10.7427	10.3024	9.84839	9.85264	8.98581	9.0059		0.953094	0.512718	0.058753	0.0629996	-0.803827	-0.783737
mir-5787	-1.02615	11.1561	2.36879	0.123783	0.578685		540	1307	373	348	98	429		1651.34	5202.25	1352.28	1785.57	1709.9	1881.36		10.6903	12.3452	10.4022	10.803	10.7405	10.8783		-0.286299	1.3686	-0.574356	-0.17362	-0.236059	-0.0982667
mir-12034	-1.01098	11.1655	2.29965	0.129403	0.588069		1182	812	250	191	88	768		3614.61	3232	906.352	980.012	1535.42	3368.04		11.82	11.6587	9.82552	9.93813	10.5854	11.7181		0.895722	0.734358	-1.09878	-0.986174	-0.338945	0.79382
mir-320a	1.07588	11.8392	2.26789	0.13208	0.588069		625	582	1014	855	310	995		1911.28	2316.53	3676.16	4386.96	5408.86	4363.54		10.9011	11.1784	11.8444	12.0993	12.4014	12.0916		-0.851616	-0.574318	0.0916854	0.346643	0.648684	0.338921
mir-100	-1.07434	7.65447	2.22739	0.135583	0.589627		85	77	35	12	5	57		259.934	306.483	126.889	61.5714	87.2397	249.972		8.02754	8.26436	6.99875	5.96743	6.46336	7.97138		0.745403	0.982226	-0.283385	-1.31471	-0.818781	0.689243
mir-12179-5p	1.02297	10.8571	1.99895	0.157408	0.661364		391	271	214	262	346	264		1195.7	1078.66	775.837	1344.31	6036.99	1157.76		10.2248	10.0764	9.60147	10.3937	12.5599	10.1784		-0.280929	-0.429407	-0.904301	-0.112047	2.05408	-0.327399
mir-4492	-0.919801	12.4536	1.96824	0.160635	0.661364		3213	1634	798	652	358	1094		9825.5	6503.81	2893.08	3345.38	6246.36	4797.7		13.2625	12.6673	11.4989	11.7084	12.609	12.2284		0.933381	0.33821	-0.830194	-0.620695	0.279951	-0.100653
mir-210	-0.942786	9.51289	1.8906	0.169135	0.661364		412	200	159	23	9	287		1259.91	796.06	576.44	118.012	157.031	1258.63		10.3003	9.63854	9.17353	6.89496	7.30407	10.2988		1.36523	0.703521	0.238504	-2.04006	-1.63095	1.36376
mir-7-1-3p	-0.955469	8.87746	1.87809	0.170552	0.661364		309	100	63	84	24	72		944.936	398.03	228.401	431	418.751	315.754		9.8856	8.64035	7.84173	8.75489	8.71339	8.30722		1.19507	-0.0501755	-0.848802	0.0643588	0.0228602	-0.383311
mir-9a	0.961225	12.3525	1.8589	0.172752	0.661364		1000	846	1809	1388	442	830		3058.04	3367.33	6558.36	7121.76	7711.99	3639.94		11.5789	11.7178	12.6793	12.7982	12.9131	11.8301		-0.674037	-0.535083	0.426438	0.545318	0.660172	-0.422808
mir-3178-3p	-0.878863	13.4797	1.84536	0.174324	0.661364		6064	3582	1726	914	721	2774		18544	14257.4	6257.45	4689.69	12580	12165.3		14.1787	13.7995	12.6116	12.1956	13.619	13.5706		0.849575	0.470361	-0.717576	-1.13358	0.289788	0.241434
mir-6089	0.969817	11.1117	1.82255	0.17701	0.661364		616	217	312	242	310	691		1883.76	863.725	1131.13	1241.69	5408.86	3030.36		10.8802	9.7561	10.1448	10.2793	12.4014	11.5657		0.0422525	-1.08181	-0.693089	-0.558658	1.56347	0.727839
mir-125b-5p	-0.899497	10.8378	1.79456	0.180372	0.661364		755	733	309	302	55	447		2308.82	2917.56	1120.25	1549.55	959.637	1960.3		11.1736	11.511	10.1309	10.5986	9.90785	10.9376		0.463649	0.801123	-0.579024	-0.111356	-0.802071	0.227679
mir-15b	-0.931057	8.23008	1.72947	0.188479	0.6778		162	82	88	39	9	40		495.403	326.384	319.036	200.107	157.031	175.419		8.95537	8.35484	8.32209	7.65182	7.30407	7.46286		0.946861	0.346334	0.313582	-0.356688	-0.70444	-0.545649
mir-2340	-0.891452	8.74144	1.61995	0.203098	0.716592		117	211	68	30	21	120		357.791	839.843	246.528	153.929	366.407	526.256		8.487	9.71569	7.95145	7.27546	8.52123	9.04236		-0.0118648	1.21683	-0.547419	-1.22341	0.0223689	0.543494
mir-146b	-0.8922	8.19401	1.56874	0.21039	0.717954		141	97	44	57	19	26		431.184	386.089	159.518	292.464	331.511	114.022		8.7555	8.59652	7.32659	8.19704	8.37726	6.84577		0.739056	0.580074	-0.689856	0.180594	0.360811	-1.17068
mir-222-3p	-0.843079	10.6051	1.56344	0.211163	0.717954		672	568	489	42	16	572		2055.01	2260.81	1772.82	215.5	279.167	2508.49		11.0056	11.1433	10.7926	7.75822	8.13014	11.2932		0.985115	1.12275	0.772134	-2.26229	-1.89037	1.27266
mir-9-5p	0.863997	11.5918	1.48419	0.223121	0.726859		634	518	1015	859	245	504		1938.8	2061.79	3679.79	4407.49	4274.75	2210.27		10.9217	11.0104	11.8458	12.1061	12.062	11.1107		-0.587736	-0.499043	0.336372	0.59664	0.552532	-0.398765
let-7b	-0.811768	11.1132	1.46682	0.225849	0.726859		752	974	372	96	124	693		2299.65	3876.81	1348.65	492.571	2163.54	3039.13		11.1678	11.921	10.3984	8.94711	11.0798	11.5699		0.320475	1.07368	-0.448979	-1.90024	0.232497	0.722566
mir-30d	-0.811498	11.0615	1.46524	0.226099	0.726859		1095	646	551	442	66	300		3348.56	2571.27	1997.6	2267.88	1151.56	1315.64		11.7098	11.3288	10.9648	11.1478	10.1706	10.3626		0.762356	0.381428	0.0173742	0.200365	-0.776768	-0.584755
mir-10400-5p	-0.806455	10.5893	1.42611	0.2324	0.726859		847	412	79	12	37	872		2590.16	1639.88	286.407	61.5714	645.574	3824.13		11.3394	10.6803	8.16695	5.96743	9.33667	11.9013		1.77405	1.11493	-1.39838	-3.5979	-0.22866	2.33596
mir-10b-5p	-0.753361	14.0533	1.36911	0.241965	0.726859		8282	5344	4218	3350	766	2152		25326.7	21270.7	15292	17188.7	13365.1	9437.52		14.6284	14.3766	13.9006	14.0693	13.7063	13.2043		0.647504	0.395723	-0.0803445	0.0883299	-0.274632	-0.77658
mir-423-5p	0.855584	9.4071	1.35394	0.24459	0.726859		146	111	263	121	59	142		446.474	441.813	953.482	620.845	1029.43	622.736		8.80566	8.79055	9.89857	9.28041	10.009	9.28479		-0.539175	-0.554283	0.553738	-0.0644257	0.664192	-0.060045
mir-296-3p	0.886452	7.68232	1.32754	0.249243	0.726859		43	31	89	51	13	30		131.496	123.389	322.661	261.678	226.823	131.564		7.0498	6.95872	8.33834	8.03715	7.83177	7.05054		-0.494585	-0.585671	0.793952	0.492765	0.287382	-0.493844
mir-6236	0.795563	13.0994	1.32139	0.250343	0.726859		1714	1658	1395	1641	1259	1303		5241.49	6599.33	5057.44	8419.89	21967	5714.26		12.356	12.6883	12.3045	13.0398	14.4231	12.4806		-0.526016	-0.193728	-0.577574	0.157705	1.54106	-0.401448
let-7	0.823292	10.6025	1.30969	0.25245	0.726859		94	463	40	554	258	24		287.456	1842.88	145.016	2842.55	4501.57	105.251		8.17221	10.8485	7.18999	11.4735	12.1365	6.73133		-1.25314	1.42318	-2.23536	2.04813	2.71119	-2.69401
mir-9-3p	0.845907	8.96143	1.3013	0.253975	0.726859		85	96	187	168	26	70		259.934	382.109	677.951	862	453.646	306.983		8.02754	8.58161	9.40716	9.75322	8.8286	8.2667		-0.783266	-0.229196	0.596358	0.94241	0.0177952	-0.544101
mir-155	0.801873	11.2303	1.27424	0.258972	0.726859		665	284	1446	47	30	1138		2033.6	1130.4	5242.34	241.155	523.438	4990.66		10.9905	10.1439	12.3563	7.91979	9.03463	12.2853		0.53546	-0.31117	1.9012	-2.53528	-1.42044	1.83023
mir-484	-0.796298	8.13464	1.26014	0.261624	0.726859		122	86	70	25	0	93		373.081	342.306	253.779	128.274	0	407.848		8.54721	8.42335	7.9931	7.01429	0	8.67542		1.77165	1.64779	1.21754	0.238725	-6.77556	1.89986
mir-138	0.774197	12.8449	1.24603	0.264312	0.726859		1614	1262	2873	1967	258	2060		4935.68	5023.14	10415.8	10092.6	4501.57	9034.06		12.2693	12.2947	13.3466	13.3012	12.1365	13.1413		-0.478942	-0.453609	0.598355	0.552882	-0.611736	0.39305
mir-129	0.826889	8.58964	1.22201	0.268966	0.728938		81	68	144	74	40	59		247.702	270.66	522.059	379.69	697.918	258.742		7.95827	8.08566	9.03083	8.57247	9.44898	8.02094		-0.561253	-0.433865	0.511304	0.0529489	0.929453	-0.498587
mir-562	-0.713941	10.0049	1.09093	0.296266	0.791454		560	250	295	193	28	168		1712.5	995.075	1069.5	990.273	488.542	736.758		10.7427	9.96011	10.0641	9.95314	8.93529	9.527		0.879011	0.0963865	0.200339	0.0894159	-0.928434	-0.336719
let-7c	0.725052	9.48243	0.98769	0.320308	0.843627		195	104	165	74	71	261		596.319	413.951	598.192	379.69	1238.8	1144.61		9.22236	8.6968	9.22688	8.57247	10.2759	10.1619		-0.137026	-0.662585	-0.132507	-0.786908	0.916513	0.802513
mir-124a	0.727129	8.42566	0.952292	0.329137	0.854841		98	38	99	102	4	118		299.688	151.251	358.915	523.357	69.7918	517.485		8.23213	7.25031	8.49151	9.03441	6.14551	9.01816		0.203455	-0.77836	0.462843	1.00573	-1.88316	0.989488
mir-10b-3p	0.70381	8.4887	0.89336	0.344568	0.882661		73	69	129	94	21	69		223.237	274.641	467.678	482.309	366.407	302.597		7.80888	8.10664	8.87245	8.9168	8.52123	8.24601		-0.603123	-0.305361	0.460447	0.504798	0.109229	-0.165991
mir-150	-0.656167	8.31748	0.84393	0.358275	0.905371		193	62	71	33	32	26		590.203	246.778	257.404	169.321	558.334	114.022		9.20751	7.95291	8.01348	7.41212	9.12757	6.84577		1.11428	-0.140318	-0.0797406	-0.681109	1.03434	-1.24746
mir-30c	-0.645548	7.93255	0.800196	0.371035	0.925113		125	60	55	36	18	26		382.256	238.818	199.397	184.714	314.063	114.022		8.58216	7.9058	7.64672	7.53694	8.2995	6.84577		0.779349	0.102982	-0.156094	-0.265873	0.496682	-0.957046
mir-151-5p	-0.596603	9.68229	0.745125	0.388024	0.954744		381	238	171	124	63	105		1165.11	947.311	619.945	636.238	1099.22	460.474		10.1875	9.88922	9.27832	9.31569	10.1036	8.85011		0.583427	0.285149	-0.325746	-0.288379	0.49951	-0.753962
mir-23a	-0.56146	11.0983	0.693009	0.405143	0.963822		719	838	409	227	86	762		2198.73	3335.49	1482.79	1164.73	1500.52	3341.72		11.1031	11.7041	10.5351	10.187	10.5522	11.7068		0.138391	0.739393	-0.429649	-0.77771	-0.412512	0.742087
mir-195	-0.589658	8.51548	0.691422	0.405681	0.963822		170	99	75	59	21	64		519.868	394.05	271.906	302.726	366.407	280.67		9.02477	8.62589	8.09226	8.24663	8.52123	8.13786		0.583332	0.184449	-0.349182	-0.194813	0.0797938	-0.303579
mir-26b	0.593555	10.1165	0.687031	0.407176	0.963822		238	229	387	262	50	300		727.815	911.488	1403.03	1344.31	872.397	1315.64		9.50941	9.83366	10.4554	10.3937	9.77049	10.3626		-0.544807	-0.220553	0.401146	0.339507	-0.283722	0.30843
mir-200c	-0.550726	10.7861	0.659488	0.416741	0.974131		611	648	392	307	94	328		1868.46	2579.23	1421.16	1575.2	1640.11	1438.43		10.8684	11.3333	10.4739	10.6222	10.6805	10.4913		0.123487	0.588363	-0.271055	-0.122686	-0.0644699	-0.253638
mir-5587-5p	0.553039	11.6757	0.628535	0.427893	0.985783		959	512	1188	868	161	686		2932.66	2037.91	4306.98	4453.67	2809.12	3008.43		11.5185	10.9936	12.0728	12.1211	11.4564	11.5553		-0.101122	-0.626026	0.453187	0.501491	-0.163195	-0.0643358
mir-3960	-0.5494	8.71354	0.602798	0.437512	0.985783		242	80	66	19	39	105		740.047	318.424	239.277	97.4881	680.47	460.474		9.53342	8.31933	7.90855	6.62188	9.41251	8.85011		1.09246	-0.121637	-0.532411	-1.81909	0.97154	0.40914
mir-4497	-0.509651	12.5824	0.594061	0.440853	0.985783		2479	1936	491	532	400	2280		7580.89	7705.86	1780.08	2729.67	6979.18	9998.86		12.8883	12.9119	10.7985	11.415	12.769	13.2877		0.543246	0.56683	-1.54656	-0.930059	0.423951	0.942596
mir-29c	-0.535192	8.44149	0.569277	0.450546	0.985783		148	93	100	39	7	98		452.591	370.168	362.541	200.107	122.136	429.776		8.82525	8.53593	8.50597	7.65182	6.9441	8.75079		0.622936	0.333617	0.303663	-0.550491	-1.25821	0.548482
mir-6526	-0.518079	8.36951	0.53131	0.466057	0.985783		83	131	71	91	2	67		253.818	521.419	257.404	466.917	34.8959	293.826		7.99332	9.02906	8.01348	8.87011	5.16575	8.20372		0.114081	1.14982	0.134244	0.990867	-2.71349	0.32448
mir-16a	-0.465635	13.7129	0.51008	0.475104	0.985783		6545	3236	2980	2161	940	2136		20014.9	12880.2	10803.7	11088	16401.1	9367.35		14.2889	13.653	13.3994	13.4368	14.0016	13.1936		0.626654	-0.00921994	-0.262831	-0.225365	0.339385	-0.468624
mir-708	-0.51914	7.2578	0.498602	0.480115	0.985783		83	20	42	6	0	58		253.818	79.606	152.267	30.7857	0	254.357		7.99332	6.33281	7.2599	4.99031	0	7.99637		2.2312	0.570695	1.49778	-0.771814	-5.76212	2.23425
mir-296-5p	-0.497991	8.57998	0.493142	0.482529	0.985783		127	133	89	44	18	99		388.372	529.38	322.661	225.762	314.063	434.161		8.605	9.05088	8.33834	7.82503	8.2995	8.76541		0.12431	0.570188	-0.142353	-0.65566	-0.181198	0.284712
mir-1469	0.529818	7.4095	0.47779	0.489425	0.985783		41	38	13	21	25	56		125.38	151.251	47.1303	107.75	436.198	245.586		6.98162	7.25031	5.58887	6.76487	8.77214	7.94595		-0.235673	0.033016	-1.62842	-0.452424	1.55485	0.728653
mir-371-5p	-0.441638	15.006	0.474175	0.491073	0.985783		14728	8745	7240	6205	2512	3578		45038.9	34807.7	26248	31837.5	43829.2	15691.2		15.4589	15.0872	14.68	14.9585	15.4196	13.9378		0.53526	0.163505	-0.243683	0.0348314	0.495983	-0.985896
mir-93	0.468746	13.0338	0.472519	0.491831	0.985783		2411	1505	2364	1646	660	1931		7372.94	5990.35	8570.46	8445.54	11515.6	8468.33		12.8482	12.5487	13.0653	13.0441	13.4914	13.048		-0.159416	-0.458972	0.0576888	0.0365085	0.483795	0.0403957
mir-21-5p	-0.430719	15.7095	0.459158	0.498018	0.985783		23428	14499	17115	2561	865	23171		71643.9	57710.3	62048.9	13140.4	15092.5	101616		16.1286	15.8166	15.9211	13.6818	13.8816	16.6328		0.784822	0.472813	0.577386	-1.66193	-1.46212	1.28902
mir-130b	0.487798	9.38541	0.456486	0.499271	0.985783		169	129	187	184	23	194		516.809	513.458	677.951	944.095	401.303	850.78		9.01628	9.00691	9.40716	9.88432	8.65214	9.73434		-0.267246	-0.276613	0.12364	0.600792	-0.631386	0.450814
mir-17-5p	0.460901	11.7073	0.440698	0.506786	0.985783		914	634	1144	814	134	904		2795.05	2523.51	4147.47	4176.59	2338.02	3964.46		11.4492	11.3018	12.0184	12.0285	11.1917	11.9533		-0.207949	-0.355337	0.361238	0.371332	-0.465433	0.296149
mir-532	0.486843	8.19286	0.429306	0.51233	0.985783		73	58	74	65	19	78		223.237	230.857	268.28	333.512	331.511	342.066		7.80888	7.85709	8.07296	8.38591	8.37726	8.42234		-0.345194	-0.296982	-0.0811115	0.231838	0.223182	0.268268
mir-6240-3p	0.435878	14.1351	0.421956	0.515963	0.985783		4410	3962	1293	1420	3385	1872		13486	15769.9	4687.65	7285.95	59061.3	8209.59		13.7193	13.945	12.195	12.8311	15.8499	13.0033		0.12869	0.354392	-1.39563	-0.75949	2.25936	-0.587319
mir-203a-3p	0.433712	12.2568	0.397112	0.528584	0.985783		1442	892	327	384	477	2292		4409.7	3550.43	1185.51	1970.29	8322.67	10051.5		12.1068	11.7942	10.2125	10.9449	13.023	13.2953		0.21068	-0.101929	-1.68361	-0.951191	1.12689	1.39915
mir-764-3p	0.477435	7.13926	0.386874	0.533947	0.985783		37	22	48	18	2	54		113.148	87.5666	174.02	92.3571	34.8959	236.815		6.83476	6.46869	7.45137	6.54469	5.16575	7.8937		0.108265	-0.257802	0.724881	-0.181804	-1.56075	1.1672
mir-125a	-0.413872	9.61696	0.355958	0.55076	0.985783		401	148	177	39	14	368		1226.28	589.084	641.697	200.107	244.271	1613.85		10.2612	9.20478	9.328	7.65182	7.93823	10.6572		1.0877	0.0312343	0.154453	-1.52172	-1.23531	1.48364
mir-3432a	0.401318	10.876	0.327032	0.567412	0.985783		582	345	302	255	256	344		1779.78	1373.2	1094.87	1308.39	4466.67	1508.6		10.7983	10.4244	10.0979	10.3547	12.1253	10.56		0.0715484	-0.302367	-0.628882	-0.372065	1.39856	-0.166796
mir-143	0.404371	9.50328	0.317429	0.573157	0.985783		213	131	180	192	31	209		651.363	521.419	652.573	985.143	540.886	916.562		9.34953	9.02906	9.35221	9.94565	9.08185	9.84166		-0.0837949	-0.404263	-0.0811215	0.512325	-0.351481	0.408335
mir-28	-0.399839	8.11436	0.310742	0.577225	0.985783		143	42	71	11	2	123		437.3	167.173	257.404	56.4405	34.8959	539.412		8.77578	7.3938	8.01348	5.844	5.16575	9.07792		1.39732	0.0153454	0.635032	-1.53446	-2.21271	1.69946
let-7e	0.397298	8.17784	0.288008	0.5915	0.985783		61	70	96	15	17	114		186.541	278.621	348.039	76.9643	296.615	499.943		7.55106	8.12733	8.44725	6.28474	8.2173	8.9685		-0.381637	0.194631	0.514548	-1.64796	0.284607	1.03581
mir-26a	0.357566	13.7717	0.283311	0.594539	0.985783		3810	2984	4654	3605	608	3261		11651.1	11877.2	16872.6	18497.1	10608.3	14301		13.5083	13.536	14.0425	14.1751	13.373	13.8039		-0.231506	-0.203785	0.30267	0.435273	-0.366766	0.064115
mir-449a	-0.352835	12.5508	0.281748	0.595558	0.985783		2563	1553	1217	1078	409	1115		7837.77	6181.4	4412.12	5531.16	7136.21	4889.79		12.9364	12.594	12.1076	12.4336	12.8011	12.2559		0.414982	0.0725233	-0.413845	-0.0878003	0.279715	-0.265576
mir-204	0.378867	8.96531	0.273501	0.600993	0.985783		140	94	235	97	15	104		428.126	374.148	851.971	497.702	261.719	456.088		8.74526	8.55132	9.73635	8.96203	8.03738	8.83633		-0.0661866	-0.260129	0.924908	0.15059	-0.774067	0.0248847
mir-363	0.372643	9.58826	0.271382	0.602406	0.985783		211	153	232	216	21	208		645.247	608.986	841.095	1108.29	366.407	912.177		9.33594	9.25263	9.71784	10.1154	8.52123	9.83475		-0.127026	-0.210337	0.25487	0.652446	-0.941734	0.371782
mir-148a	0.337033	14.7516	0.258779	0.61096	0.985783		7804	5792	9526	7218	1415	5077		23865	23053.9	34535.6	37035.2	24688.8	22265		14.5427	14.4928	15.0758	15.1766	14.5916	14.4426		-0.177687	-0.227569	0.355486	0.456294	-0.128725	-0.277799
mir-342	-0.345158	10.9593	0.257251	0.612015	0.985783		723	605	519	370	118	328		2210.97	2408.08	1881.59	1898.45	2058.86	1438.43		11.1111	11.2343	10.8785	10.8914	11.0083	10.4913		0.175303	0.298457	-0.0573096	-0.0444429	0.0725182	-0.444526
mir-22-3p	0.34247	12.9545	0.254604	0.613852	0.985783		2042	1805	2298	2035	227	2576		6244.53	7184.44	8331.19	10441.5	3960.68	11297		12.6086	12.8109	13.0245	13.3502	11.9519	13.4638		-0.259692	-0.0574391	0.15618	0.481878	-0.916402	0.595475
mir-18a	-0.321699	9.83961	0.215113	0.642789	0.985783		336	263	276	138	38	214		1027.5	1046.82	1000.61	708.071	663.022	938.49		10.0063	10.0332	9.96811	9.46979	9.37509	9.87573		0.218294	0.245137	0.180072	-0.31825	-0.41295	0.087697
mir-11975	0.306684	14.6474	0.21421	0.643487	0.985783		9428	3912	3515	1417	3670	5896		28831.2	15570.9	12743.3	7270.56	64033.9	25856.7		14.8154	13.9267	13.6376	12.828	15.9666	14.6583		0.509971	-0.378765	-0.667859	-1.47738	1.66115	0.352882
mir-3195	0.31892	8.88212	0.193449	0.660061	0.985783		143	93	148	66	37	115		437.3	370.168	536.56	338.643	645.574	504.329		8.77578	8.53593	9.07028	8.40787	9.33667	8.98108		-0.0754923	-0.315341	0.219015	-0.443394	0.485403	0.12981
mir-4763	-0.321667	7.7188	0.191487	0.661682	0.985783		92	53	43	8	27	37		281.34	210.956	155.893	41.0476	471.094	162.262		8.14129	7.72762	7.29363	5.39395	8.88293	7.35105		0.676211	0.262541	-0.171446	-2.07113	1.41785	-0.114032
mir-2904	0.278123	16.076	0.183353	0.668508	0.985783		14348	19395	13547	8684	8874	10303		43876.8	77197.9	49113.4	44557.2	154833	45183.5		15.4212	16.2363	15.5839	15.4434	17.2404	15.4635		-0.476906	0.338182	-0.314251	-0.454707	1.34225	-0.434571
let-7a-5p	0.280037	13.671	0.174435	0.6762	0.985783		3588	2986	3414	2008	1296	2336		10972.3	11885.2	12377.1	10302.9	22612.5	10244.4		13.4217	13.537	13.5955	13.3309	14.4649	13.3227		-0.190414	-0.0751224	-0.0166115	-0.281209	0.85278	-0.289423
mir-423-3p	0.295625	9.70466	0.172618	0.677795	0.985783		226	183	335	210	30	149		691.118	728.395	1214.51	1077.5	523.438	653.434		9.43487	9.51056	10.2473	10.0748	9.03463	9.3541		-0.174513	-0.0988313	0.637961	0.465423	-0.574758	-0.255282
mir-99a-5p	-0.272609	11.1019	0.160638	0.68857	0.985783		914	528	611	320	44	788		2795.05	2101.6	2215.12	1641.9	767.709	3455.75		11.4492	11.038	11.1138	10.682	9.58629	11.7552		0.511762	0.100543	0.176409	-0.255381	-1.35112	0.817786
mir-8991	0.270253	12.2302	0.156213	0.692668	0.985783		1441	1034	543	637	676	817		4406.64	4115.63	1968.6	3268.42	11794.8	3582.93		12.1058	12.0072	10.9437	11.6748	13.526	11.8073		0.0949826	-0.00356114	-1.06712	-0.335992	1.51518	-0.203484
mir-152-3p	0.28081	9.44884	0.154173	0.694579	0.985783		191	159	235	154	48	110		584.086	632.867	851.971	790.166	837.501	482.401		9.19251	9.30804	9.73635	9.62784	9.71167	8.91708		-0.223074	-0.107543	0.320773	0.212257	0.296089	-0.498503
mir-380-3p	-0.281106	7.5941	0.146715	0.701695	0.985783		78	42	49	38	6	41		238.527	167.173	177.645	194.976	104.688	179.804		7.90405	7.3938	7.48095	7.61453	6.72366	7.49828		0.468168	-0.0420814	0.045072	0.178655	-0.712217	0.0624039
mir-6529a	0.282628	7.61259	0.142041	0.70626	0.985783		45	48	54	32	11	56		137.612	191.054	195.772	164.19	191.927	245.586		7.11491	7.58537	7.62038	7.36799	7.59191	7.94595		-0.422843	0.0476193	0.08263	-0.169765	0.0541625	0.408196
mir-7975	-0.274337	7.98016	0.14117	0.707121	0.985783		174	16	11	36	40	29		532.1	63.6848	39.8795	184.714	697.918	127.179		9.05826	6.01535	5.35331	7.53694	9.44898	7.00201		1.65579	-1.38712	-2.04917	0.134465	2.0465	-0.400465
mir-23b-3p	0.259527	11.1541	0.139858	0.708423	0.985783		739	443	352	300	152	951		2259.89	1763.27	1276.14	1539.29	2652.09	4170.58		11.1427	10.7849	10.3187	10.589	11.3735	12.0264		0.103502	-0.254319	-0.720471	-0.450194	0.33428	0.987201
mir-1307	-0.251964	11.2257	0.137371	0.710909	0.985783		1009	568	697	362	155	433		3085.57	2260.81	2526.91	1857.4	2704.43	1898.91		11.5918	11.1433	11.3037	10.8598	11.4016	10.8917		0.393124	-0.055402	0.105065	-0.338815	0.202979	-0.306951
mir-324	-0.253301	8.80702	0.127782	0.720743	0.985783		187	94	131	111	3	105		571.854	374.148	474.928	569.536	52.3438	460.474		9.16202	8.55132	8.8946	9.15617	5.73725	8.85011		0.770113	0.159405	0.502689	0.764261	-2.65466	0.458194
mir-103	0.238189	13.9029	0.127457	0.721084	0.985783		4601	3335	4508	3282	852	3752		14070.1	13274.3	16343.3	16839.8	14865.6	16454.3		13.7804	13.6965	13.9965	14.0397	13.8598	14.0063		-0.116078	-0.200065	0.0999821	0.14315	-0.0367298	0.109741
mir-652	-0.240124	11.7391	0.126591	0.721993	0.985783		1497	758	805	564	206	789		4577.89	3017.07	2918.45	2893.86	3594.28	3460.13		12.1608	11.5594	11.5115	11.4993	11.8119	11.757		0.444139	-0.157236	-0.205162	-0.217368	0.0952425	0.0403842
mir-105a	0.256876	8.18112	0.121579	0.727329	0.985783		106	48	72	68	27	39		324.153	191.054	261.029	348.905	471.094	171.033		8.34497	7.58537	8.03358	8.45082	8.88293	7.42654		0.22427	-0.535333	-0.0871188	0.330114	0.762228	-0.694161
mir-4335	0.229047	12.9372	0.114812	0.734731	0.985783		1697	2265	282	1061	1488	220		5189.5	9015.38	1022.36	5443.94	25962.5	964.802		12.3417	13.1383	9.99911	12.4107	14.6642	9.91558		0.263395	1.06007	-2.07916	0.332437	2.58594	-2.16268
mir-101	-0.22744	11.1847	0.111709	0.738207	0.985783		812	658	716	573	66	458		2483.13	2619.04	2595.79	2940.03	1151.56	2008.54		11.2785	11.3554	11.3425	11.5221	10.1706	10.9727		0.171559	0.248404	0.235548	0.415141	-0.936336	-0.134315
mir-371-loop	-0.24681	7.39667	0.111306	0.738663	0.985783		50	48	45	40	3	32		152.902	191.054	163.143	205.238	52.3438	140.335		7.26587	7.58537	7.35881	7.68817	5.73725	7.14297		0.13613	0.45563	0.229072	0.558426	-1.39249	0.0132335
let-7d	-0.228168	10.0897	0.108617	0.741724	0.985783		353	321	378	77	26	406		1079.49	1277.68	1370.4	395.083	453.646	1780.5		10.0775	10.3204	10.4214	8.62966	8.8286	10.7989		0.23139	0.474355	0.575358	-1.21642	-1.01748	0.952796
mir-31-5p	-0.21702	12.8015	0.106402	0.744279	0.985783		2434	2072	2050	1055	236	2284		7443.28	8247.18	7432.09	5413.15	4117.71	10016.4		12.8619	13.0099	12.8597	12.4025	12.008	13.2902		0.12321	0.271153	0.121039	-0.336187	-0.730729	0.551514
mir-19b	0.215734	14.2464	0.10572	0.74507	0.985783		5624	4488	6284	5667	735	3816		17198.4	17863.6	22782.1	29077.1	12824.2	16734.9		14.0701	14.1248	14.4757	14.8276	13.6467	14.0307		-0.125854	-0.0711136	0.279746	0.631717	-0.54923	-0.165266
mir-205	-0.215571	12.3365	0.103639	0.747506	0.985783		1870	1414	1516	1082	172	1249		5718.54	5628.14	5496.12	5551.69	3001.05	5477.45		12.4817	12.4587	12.4245	12.439	11.5517	12.4196		0.185835	0.16285	0.128611	0.143122	-0.744119	0.123702
mir-181a	-0.225202	9.25263	0.102491	0.748861	0.985783		219	160	205	71	20	174		669.712	636.848	743.209	364.297	348.959	763.071		9.38955	9.31707	9.53956	8.51293	8.45104	9.57756		0.258263	0.185783	0.408278	-0.618357	-0.680244	0.446277
mir-371-3p	0.216665	12.6544	0.10213	0.749288	0.985783		2061	1342	1532	1648	492	1022		6302.63	5341.56	5554.12	8455.81	8584.39	4481.95		12.622	12.3833	12.4396	13.0459	13.0677	12.1302		0.0071866	-0.231465	-0.175177	0.431117	0.452887	-0.484549
mir-1246	0.211057	14.273	0.101271	0.750309	0.985783		6287	4186	2203	2241	2389	5008		19225.9	16661.5	7986.77	11498.5	41683.1	21962.4		14.2308	14.0243	12.9636	13.4893	15.3472	14.4228		0.151167	-0.0553539	-1.1161	-0.590395	1.26754	0.343141
mir-451	0.235104	7.7574	0.100527	0.751199	0.985783		72	33	81	31	1	75		220.179	131.35	293.658	159.059	17.4479	328.91		7.78907	7.04821	8.2029	7.32246	4.20539	8.36593		0.633411	-0.107448	1.04724	0.166804	-2.95027	1.21027
mir-660	-0.209707	11.5704	0.0959252	0.756775	0.985783		1095	826	844	623	104	773		3348.56	3287.73	3059.84	3196.58	1814.59	3389.96		11.7098	11.6833	11.5797	11.6428	10.8262	11.7275		0.181547	0.155105	0.051506	0.114558	-0.701989	0.199272
mir-2347	0.227283	8.0654	0.0947463	0.758228	0.985783		76	62	79	55	23	38		232.411	246.778	286.407	282.202	401.303	166.648		7.86673	7.95291	8.16695	8.14569	8.65214	7.38929		-0.16222	-0.0760439	0.138002	0.116738	0.623186	-0.639662
mir-449b	-0.182009	11.1696	0.0712914	0.789466	0.985783		834	601	884	529	57	405		2550.41	2392.16	3204.86	2714.27	994.533	1776.11		11.3171	11.2247	11.6465	11.4069	9.95932	10.7953		0.258778	0.1664	0.588196	0.348581	-1.09898	-0.26298
mir-221	-0.178116	11.5032	0.0689276	0.792905	0.985783		869	898	991	102	76	1265		2657.44	3574.31	3592.78	523.357	1326.04	5547.61		11.3764	11.8039	11.8113	9.03441	10.374	12.4379		0.236728	0.664215	0.671649	-2.10523	-0.765637	1.29828
mir-3473d	0.18411	10.1354	0.0685574	0.793449	0.985783		360	238	373	267	66	178		1100.9	947.311	1352.28	1369.96	1151.56	780.613		10.1058	9.88922	10.4022	10.421	10.1706	9.61031		0.00591447	-0.210641	0.302384	0.321117	0.0707734	-0.489547
mir-30a-5p	-0.183993	9.31633	0.0684188	0.793653	0.985783		222	166	233	101	18	151		678.886	660.729	844.72	518.226	314.063	662.205		9.40915	9.3701	9.72404	9.02022	8.2995	9.37331		0.209764	0.170713	0.524651	-0.179166	-0.899889	0.173927
mir-425-5p	-0.170941	11.7025	0.0637949	0.800596	0.985783		1214	868	943	709	152	688		3712.47	3454.9	3418.76	3637.84	2652.09	3017.2		11.8586	11.7548	11.7397	11.8293	11.3735	11.5595		0.172672	0.0689671	0.0538011	0.143386	-0.312422	-0.126405
mir-106a-5p	0.177446	9.55957	0.0625161	0.802562	0.985783		233	160	239	200	19	184		712.524	636.848	866.472	1026.19	331.511	806.926		9.47882	9.31707	9.76067	10.0045	8.37726	9.65808		0.0460879	-0.115663	0.327943	0.571757	-1.05547	0.225348
mir-6731	-0.179182	8.66601	0.0622294	0.803006	0.985783		204	80	20	31	74	50		623.841	318.424	72.5082	159.059	1291.15	219.273		9.28735	8.31933	6.19983	7.32246	10.3356	7.78315		1.0794	0.111382	-2.00811	-0.885482	2.12761	-0.424795
mir-34c	-0.166869	11.9825	0.0612605	0.804515	0.985783		1488	1042	1067	774	199	953		4550.37	4147.47	3868.31	3971.36	3472.14	4179.35		12.1521	12.0184	11.9179	11.9558	11.762	12.0294		0.179498	0.045777	-0.0547262	-0.0168077	-0.210562	0.0568207
mir-20a	-0.164401	11.7441	0.0590659	0.807979	0.985783		1209	915	1075	682	109	862		3697.18	3641.97	3897.31	3499.31	1901.83	3780.27		11.8526	11.8309	11.9286	11.7733	10.8939	11.8847		0.158601	0.136903	0.234637	0.0792693	-0.80007	0.190659
mir-892a	-0.156184	13.7406	0.056278	0.812478	0.985783		4903	3604	4038	2753	499	3459		14993.6	14345	14639.4	14125.5	8706.52	15169.3		13.8722	13.8084	13.8377	13.7861	13.088	13.889		0.158603	0.0948087	0.124115	0.0725655	-0.625505	0.175413
let-7f	0.163276	11.2631	0.0559345	0.813041	0.985783		753	574	671	339	267	337		2302.71	2284.69	2432.65	1739.39	4658.6	1477.9		11.1697	11.1584	11.2489	10.7652	12.186	10.5303		-0.00668487	-0.0180118	0.0724786	-0.41123	1.00956	-0.646116
mir-507-3p	-0.16641	8.91668	0.0547559	0.814985	0.985783		169	129	146	70	34	83		516.809	513.458	529.31	359.167	593.23	363.994		9.01628	9.00691	9.05069	8.49252	9.21488	8.51173		0.13411	0.124743	0.168523	-0.389647	0.33271	-0.37044
mir-218-5p	0.16783	8.48667	0.0534932	0.817093	0.985783		96	84	104	90	6	101		293.572	334.345	377.042	461.786	104.688	442.932		8.20248	8.3895	8.5624	8.8542	6.72366	8.79419		-0.0519294	0.135095	0.307997	0.599793	-1.53074	0.539788
mir-497	-0.145222	11.2674	0.0454005	0.831269	0.992631		928	595	780	452	59	733		2837.87	2368.28	2827.82	2319.19	1029.43	3214.55		11.4711	11.2102	11.466	11.18	10.009	11.6508		0.306562	0.0456951	0.301447	0.0154908	-1.15551	0.486312
mir-767	0.148469	9.84224	0.044252	0.833386	0.992631		292	202	225	211	52	218		892.949	804.02	815.717	1082.63	907.293	956.032		9.80405	9.65288	9.67369	10.0817	9.82701	9.90242		-0.0195707	-0.170738	-0.149927	0.258038	0.0033945	0.0788034
mir-92b	0.14291	7.98407	0.0373736	0.846706	0.994362		67	70	65	41	29	33		204.889	278.621	235.652	210.369	505.99	144.72		7.68572	8.12733	7.88662	7.72362	8.98581	7.18706		-0.246971	0.194634	-0.0460737	-0.209074	1.05312	-0.745635
mir-183	-0.129912	7.38141	0.0303388	0.861724	0.994362		44	52	36	29	12	33		134.554	206.975	130.515	148.798	209.375	144.72		7.08272	7.70027	7.03908	7.22687	7.71682	7.18706		-0.242747	0.374799	-0.286391	-0.0986002	0.391351	-0.138412
mir-11976	0.116623	10.4702	0.0279075	0.867326	0.994362		634	201	177	83	190	367		1938.8	800.04	641.697	425.869	3315.11	1609.47		10.9217	9.64573	9.328	8.73765	11.6953	10.6533		0.758091	-0.517871	-0.835606	-1.42595	1.53167	0.489662
mir-449c	-0.107199	10.5283	0.0241068	0.876614	0.994362		428	439	595	287	48	271		1308.84	1747.35	2157.12	1472.58	837.501	1188.46		10.3552	10.7718	11.0756	10.5251	9.71167	10.2161		-0.0873867	0.329214	0.632993	0.0825477	-0.730896	-0.226472
mir-487b-5p	-0.105278	9.6162	0.0225064	0.880748	0.994362		303	174	256	146	39	148		926.587	692.572	928.104	749.119	680.47	649.049		9.85734	9.4379	9.8597	9.55098	9.41251	9.3444		0.280202	-0.139236	0.28256	-0.0261619	-0.164632	-0.232733
mir-128	0.0997097	10.9512	0.0208012	0.885322	0.994362		648	443	671	471	78	411		1981.61	1763.27	2432.65	2416.68	1360.94	1802.43		10.9532	10.7849	11.2489	11.2394	10.4114	10.8165		0.0441326	-0.124197	0.339851	0.330352	-0.497608	-0.0925298
mir-362-5p	0.105543	8.0151	0.0207287	0.885521	0.994362		73	60	89	58	6	57		223.237	238.818	322.661	297.595	104.688	249.972		7.80888	7.9058	8.33834	8.22205	6.72366	7.97138		-0.0194694	0.0774441	0.50999	0.393696	-1.10469	0.143029
mir-34b-5p	0.0884467	12.9474	0.0173434	0.895226	0.994362		2380	1968	2626	2020	234	1857		7278.15	7833.23	9520.32	10364.5	4082.82	8143.81		12.8296	12.9356	13.2169	13.3395	11.9957	12.9917		-0.0552713	0.0507506	0.332121	0.45468	-0.889122	0.106841
mir-2285bf-1	0.0893353	10.0898	0.0162554	0.898547	0.994362		331	262	303	334	36	209		1012.21	1042.84	1098.5	1713.74	628.126	916.562		9.98472	10.0277	10.1026	10.7438	9.2972	9.84166		-0.0148909	0.0280701	0.103018	0.74416	-0.702407	-0.15795
let-7g	-0.0786297	9.23481	0.0122885	0.911733	0.994362		198	168	165	46	70	90		605.493	668.69	598.192	236.024	1221.36	394.692		9.24435	9.38735	9.22688	7.88889	10.2554	8.62823		0.139156	0.28216	0.121685	-1.2163	1.15026	-0.476957
mir-132	0.0682232	10.2726	0.00955767	0.92212	0.994362		459	239	384	180	41	431		1403.64	951.291	1392.16	923.571	715.366	1890.14		10.456	9.89526	10.4441	9.85264	9.48455	10.885		0.286384	-0.274344	0.274539	-0.316962	-0.685051	0.715434
mir-15a	-0.0642516	13.5822	0.00942015	0.922681	0.994362		4511	2872	3455	2674	539	2872		13794.8	11431.4	12525.8	13720.2	9404.44	12595.1		13.7519	13.4808	13.6127	13.7441	13.1993	13.6207		0.183679	-0.0874233	0.0444625	0.175849	-0.368986	0.0524186
mir-10174-3p	-0.0578797	12.4841	0.00741712	0.931369	0.994362		1901	1483	1625	1222	174	1663		5813.34	5902.78	5891.29	6270.02	3035.94	7293.03		12.5054	12.5274	12.5246	12.6145	11.5684	12.8325		0.0765961	0.0986196	0.0958081	0.185681	-0.860401	0.403696
mir-27b-3p	-0.0562856	13.2264	0.00715589	0.932585	0.994362		3071	2574	2745	1938	432	2355		9391.25	10245.3	9951.74	9943.78	7537.51	10327.8		13.1973	13.3228	13.2809	13.2797	12.8801	13.3344		-0.0185971	0.106961	0.0650259	0.0638713	-0.335789	0.118528
mir-507b	0.0607361	8.58209	0.00703248	0.933168	0.994362		124	95	102	67	41	41		379.197	378.128	369.792	343.774	715.366	179.804		8.57061	8.56654	8.53446	8.42951	9.48455	7.49828		0.0566129	0.0525501	0.0204724	-0.0844864	0.97056	-1.01571
mir-107	0.0499788	11.7633	0.00537513	0.941555	0.994362		1255	731	1020	587	115	1194		3837.85	2909.6	3697.92	3011.87	2006.51	5236.25		11.9065	11.5071	11.8529	11.5569	10.9712	12.3546		0.214932	-0.184425	0.161362	-0.134603	-0.720332	0.663067
mir-2887	-0.0435436	15.5824	0.00455347	0.9462	0.994362		14550	13982	8079	4827	4775	12998		44494.5	55652.5	29289.7	24767.1	83313.9	57002.3		15.4414	15.7642	14.8382	14.5962	16.3463	15.7988		-0.0227855	0.300027	-0.626005	-0.867963	0.882128	0.334599
mir-19a	0.0453629	12.1163	0.0044733	0.946675	0.994362		1422	1084	1415	1166	195	765		4348.54	4314.64	5129.95	5982.69	3402.35	3354.88		12.0866	12.0754	12.325	12.5468	11.7327	11.7125		0.00680477	-0.00448211	0.245169	0.466977	-0.347103	-0.367366
mir-25	0.0448911	12.7122	0.00445382	0.946791	0.994362		2177	1623	1989	1315	330	1674		6657.36	6460.02	7210.94	6747.2	5757.82	7341.27		12.701	12.6575	12.8162	12.7203	12.4916	12.842		-0.00380245	-0.047207	0.111417	0.0155329	-0.213197	0.137256
mir-146a	-0.0413844	11.0873	0.0036376	0.951907	0.994362		714	556	621	580	81	431		2183.44	2213.05	2251.38	2975.95	1413.28	1890.14		11.0931	11.1125	11.1372	11.5396	10.4659	10.885		0.0541726	0.0735918	0.0983559	0.500742	-0.573022	-0.15384
let-7i-5p	-0.0372058	13.1203	0.00311257	0.955509	0.994362		2510	2624	2635	1173	675	1820		7675.69	10444.3	9552.95	6018.61	11777.4	7981.55		12.9063	13.3506	13.2219	12.5555	13.5239	12.9626		-0.180507	0.263791	0.135106	-0.531323	0.437075	-0.124142
mir-192	-0.0390815	8.31013	0.00291194	0.956965	0.994362		105	74	112	99	10	22		321.095	294.542	406.046	507.964	174.479	96.4802		8.33134	8.20722	8.66905	8.99142	7.45516	6.60704		0.287804	0.163682	0.62551	0.947883	-0.588379	-1.4365
mir-186	0.0377897	9.78353	0.00288835	0.95714	0.994362		278	214	298	199	37	168		850.136	851.784	1080.37	1021.06	645.574	736.758		9.73325	9.73604	10.0786	9.99726	9.33667	9.527		-0.00156492	0.00122494	0.343835	0.262452	-0.39814	-0.207807
mir-140	-0.0260225	9.08312	0.00133923	0.970808	0.99746		180	127	181	82	14	167		550.448	505.498	656.199	420.738	244.271	732.373		9.10708	8.98441	9.36019	8.7202	7.93823	9.5184		0.168994	0.0463258	0.4221	-0.217883	-0.999853	0.580316
mir-191	0.0177032	12.7629	0.000695	0.978968	0.99746		2257	1727	2057	1475	432	1216		6902.01	6873.97	7457.46	7568.15	7537.51	5332.73		12.753	12.7471	12.8647	12.8859	12.8801	12.3809		0.00105593	-0.00481433	0.11271	0.133963	0.128111	-0.371025
mir-92a-3p	0.0167386	15.0532	0.000660586	0.979495	0.99746		11748	7924	9289	5857	2209	7808		35925.9	31539.9	33676.4	30052	38542.5	34241.7		15.1328	14.9449	15.0395	14.8752	15.2342	15.0635		0.084421	-0.103421	-0.00886226	-0.173136	0.185844	0.0151535
mir-338	-0.0160445	10.7135	0.000539616	0.981467	0.99746		557	409	551	420	40	391		1703.33	1627.94	1997.6	2155	697.918	1714.72		10.735	10.6697	10.9648	11.0741	9.44898	10.7446		0.12879	0.0635197	0.358574	0.467941	-1.15722	0.138396
mir-362-3p	-0.00825743	7.94095	0.000124502	0.991097	0.99746		76	55	83	57	0	62		232.411	218.916	300.909	292.464	0	271.899		7.86673	7.78081	8.23797	8.19704	0	8.09222		1.17094	1.08502	1.54217	1.50124	-6.6958	1.39643
mir-16b	0.0026029	14.5234	1.57698e-05	0.996832	0.99746		8075	5612	5900	4660	1458	5358		24693.7	22337.4	21389.9	23910.2	25439.1	23497.3		14.5919	14.4472	14.3847	14.5454	14.6348	14.5203		0.0711889	-0.073485	-0.136015	0.0246754	0.114091	-0.000455056
mir-20b	0.00226546	8.73942	1.01319e-05	0.99746	0.99746		162	81	146	86	13	97		495.403	322.404	529.31	441.262	226.823	425.39		8.95537	8.33719	9.05069	8.78876	7.83177	8.73603		0.338733	-0.279441	0.434056	0.172121	-0.784864	0.119395

## Sheet: 7. SOTA_MeV_miRNA clusters
All miRNAs		List unique DA miRNAS (48)		SOTA_clusters	Cluster 1 (15 miRNAs)	Cluster 2 (1 miRNA)	Cluster 3 (2 miRNAs)	Cluster 4 (20 miRNAs) (A)	Cluster 5 (6 miRNAs) (B)	Cluster 6 (4 miRNAs)
let-7		let-7			mir-138	mir-2484	mir-7704	mir-451	mir-4330	let-7
let-7a-5p		mir-7704			mir-2284x		mir-653-3p	mir-3178-5p	mir-3547	mir-4335
let-7b		mir-4335			mir-4456			mir-2389	mir-3168	mir-9901
let-7c		mir-451			mir-296-3p			mir-184	mir-764-3p	mir-2462
let-7d		mir-3178-5p			mir-2370-3p			mir-155	mir-6240-5p
let-7e		mir-2389			mir-9-5p			mir-371-5p	mir-1285
let-7f		mir-184			mir-9a			mir-143
let-7g		mir-155			mir-301a			mir-2137
let-7i-5p		mir-371-5p			mir-3201			mir-11975
mir-100		mir-143			mir-5587-5p			mir-200b
mir-101		mir-2137			mir-6119-5p			mir-200a
mir-10174-3p		mir-11975			mir-6516-3p			mir-141
mir-103		mir-4330			mir-3195			mir-24-3p
mir-10400-5p		mir-3547			mir-320a			mir-34a
mir-105a		mir-3168			mir-10b-3p			mir-29a
mir-106a-5p		mir-2484						mir-210
mir-107		mir-200b						mir-3178-3p
mir-10b-3p		mir-764-3p						mir-4492
mir-10b-5p		mir-200a						mir-378
mir-11972		mir-1285						mir-5787
mir-11975		mir-653-3p
mir-11976		mir-9901
mir-12034		mir-2462
mir-12179-5p		mir-138
mir-1246		mir-2284x
mir-124a		mir-141
mir-125a		mir-24-3p
mir-125b-5p		mir-4456
mir-128		mir-296-3p
mir-1285		mir-2370-3p
mir-129		mir-34a
mir-1307		mir-9-5p
mir-130b		mir-9a
mir-132		mir-29a
mir-138		mir-301a
mir-140		mir-6240-5p
mir-141		mir-210
mir-143		mir-3178-3p
mir-1469		mir-3201
mir-146a		mir-4492
mir-146b		mir-5587-5p
mir-148a		mir-378
mir-150		mir-6119-5p
mir-151-5p		mir-6516-3p
mir-152-3p		mir-3195
mir-155		mir-320a
mir-15a		mir-10b-3p
mir-15b		mir-5787
mir-16a
mir-16b
mir-17-5p
mir-181a
mir-183
mir-184
mir-186
mir-18a
mir-191
mir-192
mir-193b
mir-195
mir-19a
mir-19b
mir-200a
mir-200b
mir-200c
mir-203a-3p
mir-204
mir-205
mir-20a
mir-20b
mir-21-5p
mir-210
mir-2137
mir-218-5p
mir-22-3p
mir-221
mir-222-3p
mir-2284x
mir-2285bf-1
mir-2340
mir-2347
mir-2370-3p
mir-2389
mir-23a
mir-23b-3p
mir-24-3p
mir-2462
mir-2478
mir-2484
mir-25
mir-26a
mir-26b
mir-27a-3p
mir-27b-3p
mir-28
mir-2887
mir-2904
mir-296-3p
mir-296-5p
mir-29a
mir-29c
mir-301a
mir-30a-5p
mir-30b-5p
mir-30c
mir-30d
mir-31-5p
mir-3168
mir-3178-3p
mir-3178-5p
mir-3195
mir-3201
mir-320a
mir-324
mir-338
mir-342
mir-3432a
mir-3473d
mir-34a
mir-34b-5p
mir-34c
mir-3547
mir-362-3p
mir-362-5p
mir-363
mir-371-3p
mir-371-5p
mir-371-loop
mir-378
mir-380-3p
mir-3960
mir-423-3p
mir-423-5p
mir-425-5p
mir-4330
mir-4335
mir-4454
mir-4456
mir-4492
mir-4497
mir-449a
mir-449b
mir-449c
mir-451
mir-4763
mir-484
mir-487b-5p
mir-494
mir-497
mir-507-3p
mir-507b
mir-532
mir-5587-5p
mir-562
mir-5787
mir-6089
mir-6119-5p
mir-6236
mir-6240-3p
mir-6240-5p
mir-6516-3p
mir-652
mir-6526
mir-6529a
mir-653-3p
mir-660
mir-6731
mir-7
mir-7-1-3p
mir-7049-3p
mir-708
mir-764-3p
mir-767
mir-7704
mir-7975
mir-892a
mir-8991
mir-9-3p
mir-9-5p
mir-9001
mir-9056
mir-92a-3p
mir-92b
mir-93
mir-9901
mir-99a-5p
mir-9a

## Sheet: 8. TG of DA miRNAs
A	B
AARS2	AAR2
AC005003.1	ADRB1
ACBD4	AIFM2
ADAMTS14	ANKRD11
ADAMTSL2	ARHGAP35
AGPAT9	ARL17B
AL590822.1	ATRN
ALDH4A1	BCAS1
ANGPT4	C1QTNF3
ANKRD65	C6orf106
AP1M2	CAMKK2
ARHGEF5	CCDC93
ARPC4-TTLL3	COLCA1
ARSA	DDB1
ATG4A	EDEM1
AXL	EPHA7
B3GALT5	FAM208B
BCL2L12	FAM84B
BEST4	FRAT2
BET1L	GPR183
BLOC1S3	HIST3H2BB
C12orf43	HOXA3
C16orf59	HSF5
C17orf100	IFT46
C1orf106	ILDR1
C1orf168	INTS2
C20orf112	KBTBD8
C3orf65	KRTAP6-1
CAMK2B	LANCL1
CCDC134	LIF
CCDC160	LYN
CCDC58	MATR3
CCDC74A	MFSD8
CCL4	MTRNR2L1
CCL4L1	MTRNR2L11
CCNI2	MTRNR2L7
CCT3	MVB12B
CD164L2	NDUFS1
CHI3L1	NUDT16
CITED4	PCF11
CLTCL1	PEX10
COL26A1	PRMT6
COMMD10	PTGES3L
COMTD1	RBM24
CRTC1	RBMXL1
CSF1R	RCAN2
CSK	RMND5A
CTD-2207O23.12	RPL41
CXXC1	RTN4
DALRD3	SDCCAG3
DBNL	SEC62
DCAF16	SLC22A3
DENND4B	STK25
DIO3	TBL1X
DNAL4	TMEM117
DND1	TMEM174
EDA2R	TMEM81
ENTPD6	TRNT1
EXOG	TUFT1
FAM45A	UBQLN1
FAM78B	UBR3
FANCC	YY2
FANCE	ZNF175
FBXO24	ZNF763
FBXW4	ZNF845
FCGRT	ZXDB
FCRLB	CEP57L1
FDXR	AREL1
FERMT1	CCDC117
FGFBP3	CRIM1
FLAD1	ESYT2
G6PD	JMY
GAL3ST3	KIF23
GRINA	KIF2C
HIF1AN	NDUFA7
HRH1	SESN1
IFNG	SGO1
IGFN1	STMP1
IL1R1	TM4SF1
IL21R	TOR1B
IL2RB	TTPAL
KCNIP1	YIPF6
KCNK6	ZNF24
KLHL1	ZXDA
KNSTRN	CERS2
LAMB3	RPS15A
LAMTOR4	MELK
LRFN2	GTPBP2
LSM10	SCML2
LYRM1	SH3GLB1
MANBAL	SSR1
MAPK7	INSIG1
MARCKSL1	ETNK1
MATN3	LIPG
MBOAT1	PGAM4
MCTP2	ZCCHC3
MED16	MCFD2
MED22	IL6R
MEOX1	ANP32E
MLEC	C17orf105
MROH8	EIF4H
MRPL34	TMED10
MRPL4	SNRPD3
MTHFR	UBE2D3
MTMR14	CDCA4
NAGA	PARP2
NAPRT1	ATXN7L3B
NCKAP5L	FAM83F
NDUFA7	MBNL1
NDUFAF4	ARL5B
NEK4	TNFRSF13C
NFXL1	ZBTB8B
NIPSNAP1	HNRNPA1
NR5A1	TMEM189
PARL	TMEM189-UBE2V1
PDLIM2	UBE2V1
PIGS	TPM3
PIM2	RPL7L1
PLA2G2C	UBN2
PLK3	TXNIP
PML	ZNF264
PNPO	GIGYF1
PRKCH
PRKRIP1
PRSS8
PTGER4
RAB3IL1
RAB4B
RBP4
RCN3
REEP2
RHBDL1
RMI2
RNF40
RPL36
RRP12
SCEL
SCML1
SECISBP2
SEMA4A
SERTAD1
SH2D4A
SHFM1
SIAH3
SLC23A3
SLC26A10
SLC5A6
SLC9A3R1
SMAGP
SMYD5
SNCAIP
SPECC1
SSTR1
STC2
STK10
TAF7L
TGM2
TMEM165
TMEM194B
TMEM75
TMEM9
TMEM92
TNFSF8
TNFSF9
TRIM55
TRMT10B
TRPC4AP
TRPM6
TTC17
TTC9C
TYSND1
UCK1
UCP2
VPS28
ZC3H8
ZNF572
ZNF740
ZNF865
ZXDA
ZXDB
ABCB9
ADM
APPL2
ARSB
BMP8B
BSND
C1orf131
C6orf47
C8orf46
C8orf58
CNN2
COL23A1
DAZAP1
DCAF11
DCHS1
DCLK3
DHX30
DHX33
EPB41L5
EVX1
FADS6
FAM149B1
FGF11
FGFR3
FOXN1
GAD1
GBA2
H2AFX
IL1A
LIPT2
LRCH3
MKX
MOB3C
MRC2
MRPL45
NAIF1
PDGFRB
PELI3
PLOD2
PPIL6
PROX2
PSD4
RAB37
RBBP4
RNF8
SAMD10
SCARB1
SEMA4B
SEMA6C
SEPN1
SERPINH1
SLC25A22
SLC4A1
SP6
SSH3
SUV420H2
TIAF1
TMEM180
TMEM216
TNFRSF19
TOMM40
TSPAN33
WISP1
WSCD1
YBX2
ZIC4
ZMYM3
ACAN
ATP1B2
ATP6V0A2
BRD1
C15orf37
CACHD1
CD28
CDKN1C
CLMP
CLSPN
DDN
DKFZP761J1410
DLL1
DNAJB12
DUSP8
EDAR
ELF3
ELP5
FAM20B
FSCN1
GMPPB
GNE
GUCD1
HNF1B
HOXC12
HTRA3
IQGAP1
KCTD21
KCTD3
LIMK2
LPAR3
LUC7L
NCOR2
NEFM
NID1
OTUD5
PACS1
PHF7
PIGG
PIK3IP1
POLR3D
PSKH1
RAB3D
RALA
RALY
REEP5
RRP8
SCAMP5
SHROOM2
SIDT2
SLC35E1
SLC7A6OS
SMG6
SNTB1
SNX13
SOST
SOX7
SRRM3
STRADB
STX5
SZT2
TCF7
TMEM161B
WHSC1
WNK2
ARHGAP44
BHLHE22
DMRTA2
EML4
FASLG
GALNT10
HAND2
KCNK2
LIG3
LIMD1
LYVE1
MARK4
MFRP
MNT
NET1
PER1
PEX19
PIM1
PLEKHH2
PLEKHO2
PXK
RAB5C
RAB8A
RGS9BP
RIT1
SESN1
SRL
SRRD
ST3GAL1
SVIP
SYS1
VSTM4
WNT4
ACSBG1
AREL1
CHD5
CHMP7
DEDD
DIAPH1
DIEXF
FREM2
GGA1
HAP1
LBR
MDN1
NDRG4
OCIAD2
PCBP2
PIAS2
PLCL2
RARG
SEMA7A
SLC41A1
TSHZ1
WNT8B
ARHGAP31
B3GNT1
BCKDK
BNIP3L
BVES
CCDC180
CDX2
CNTFR
CRISPLD2
CRY2
FST
GABRA4
GPR155
LMBR1L
LMNB2
MAPKBP1
MMP14
NFATC2IP
PKDCC
RASD2
RNF2
TMEM50B
USP2
WDR55
ADD2
ANGEL1
APBA1
AQR
CARM1
CDC14A
CXCR5
EDA
EPHA8
GRIP1
HAS3
HSPBAP1
KLC2
KLF8
MCC
MYO1E
NEK6
NEUROD2
NUDT21
PIGV
RAB15
RNF138
SBF2
SLC19A2
SSR1
TECPR2
TMEM115
ZDHHC14
ACSL6
AKAP5
AL590483.1
ARHGAP19
CDH7
CDV3
DLGAP4
DNAH10OS
EML6
ERBB3
GBA
ISM2
KIAA1614
KIAA1644
LRRC58
MAGI1
MIDN
MMS19
OSBP
PHC1
POLR3H
PPL
PRDM1
SKIDA1
SNX1
TYRO3
VASH1
ZBTB44
ZER1
AMOTL2
CSRNP1
FBXL19
GIT1
KHNYN
KIAA0226
LIMD2
MAPK14
MIA3
MYO18A
PHB2
POMGNT1
RER1
SBK1
SCML2
SEMA5A
SFXN5
SLC7A6
SPIN1
STX17
TLL1
WIZ
ACACB
ADAM12
BBC3
BMF
CECR6
DAGLA
DENND2C
FAM78A
FNDC5
GAS7
GPR61
HIC1
LOX
MDGA1
MMAB
NAV2
NPAT
PDP2
PIANP
RAP2A
SCN3A
SCRT2
TMEM151B
ZNF217
AP2B1
ATXN7L3B
AVL9
CCDC117
CDKN1B
CREBL2
ERC2
FAM179A
GAB2
GTPBP1
HAUS5
IRF1
KIAA1239
MBTPS2
NREP
NUDT3
PAK4
SEMA4G
SLC16A2
TBC1D22B
UGCG
ADCYAP1R1
ATL2
DLC1
DVL3
FURIN
KIF21B
NLN
PEA15
PER2
PGM3
PLEKHA6
RANBP10
RIMS2
SF1
SIRPA
SLC12A6
SOCS4
TBC1D30
TCERG1
UQCC1
ACVR1B
ATF7IP
CSRNP2
EBF2
ELL
FAM175B
IGFBP5
MBD6
PTPRF
SPATS2L
STX6
TNKS
TOP1
WDTC1
ADCY9
AGPAT3
ATP2A2
CHST11
CMTM4
GK5
KCNJ2
KLF6
KLHL24
MOCS1
PLEKHA8
PMEPA1
SPTLC2
TSKU
TSPAN14
VGLL3
ADD3
AGFG2
AGPS
ARHGAP19-SLIT1
ATP2B1
DTNA
DUSP16
FAM107B
FAM46A
GFPT1
GIGYF1
INSIG1
LHFPL2
MGAT4A
NRP1
NUS1
PPM1D
RPS6KB1
SEMA6A
SNN
TMED8
ZNF697
ABHD2
AGO2
CACNA1E
CAMK2D
CXADR
KAT6A
KIAA0087
LARP1
NEUROD1
NPTX1
PIK3R3
PTPN9
RBM27
REEP1
VCPIP1
VTI1A
ZNF395
ADAM19
KAT6B
KIAA0355
LRIG2
NKAP
NRP2
RAB5B
TGIF2
ATXN7L3
CBX6
CENPP
CNOT6
GPC4
HEG1
KIAA1549L
KIAA2018
LMTK2
OGT
ROR1
SNX27
UCK2
WAPAL
WDFY2
EIF5
PTGFRN
RNF165
SMAD5
TSHZ2
ARFGEF1
ATAD2B
CLCN3
GATSL2
GBX2
HRK
IPMK
NEDD4L
PAQR3
PLEKHM3
PRKCA
RAB11FIP1
AGO4
C17orf85
EBF3
EXOC5
GDF11
MAFG
ZNF532
ARID5B
BZW1
CYB561D1
DCUN1D5
EYA4
GRAMD1B
KLHL3
MEF2A
PCDH10
RAD54L2
ZMAT3
ZNF654
BACE1
CCDC171
CCDC85C
FAM46C
KLHL18
LAMC1
MATR3
MKL2
NFASC
PHLPP2
PLXDC2
SZRD1
ARHGAP26
CSNK1G1
GABBR2
NDST1
RAP1B
REPS2
RSBN1L
SMARCD1
ZCCHC24
GRIK3
KIF2A
PDGFRA
RAP2C
RGP1
TP53INP1
XPO4
ASXL2
BCL2L11
EPB41L1
ETNK1
ETS1
FAM168B
GSK3B
IFFO2
MTMR3
MYLK
MYPN
NFIX
RNF150
SOCS6
BSN
BTAF1
DCBLD2
FRK
HNRNPA1
MED13
NCOA1
RASA1
ANK3
BCL2L2
CHIC1
FZD5
YOD1
NOVA2
NR6A1
S1PR1
UBE2K
NFIC
NLK
RNF11
KPNA3
MEIS2
MEX3A
MXI1
PLAG1
XYLT1
ZNF24
ARID2
CLCN5
PDE3A
RC3H1
TRIM71
WNT2B
KLHL15
MBNL3
RAP1A
HIC2
MBD5
PCDH17
PTPRD
FBXO28
IGF2BP1
PROX1
TENM1
XKR4
DCUN1D1
KDM5A
PURA
ZCCHC14
PPAP2B
TMEM178B
DDI2
KCNB1
SH3PXD2A
MMP16
DYRK2
GTDC1
SP1
TSC22D2
LPP
KPNA4
NFAT5
KCMF1
STRN
TNRC6B
ABI2
CBX5
UBN2
CELF2
PURB
AGO3
AAK1
TAOK1
AGO1
NFIB
ANKRD52
ZBTB20

## Sheet: 9. FA Enrichment TG
GroupID	Category	Term	Description	LogP	Log(q-value)	InTerm_InList	Genes	Symbols
1_Summary	GO Molecular Functions	GO:0016773	phosphotransferase activity, alcohol group as acceptor	-13.6178	-9.15429	60/674	91,558,816,817,1263,1432,1436,1445,2045,2046,2065,2261,2444,2932,3985,4067,4638,5156,5159,5292,5578,5583,5598,5681,6198,6787,6793,7150,7301,7371,8445,8493,8503,8828,8829,9833,9917,10020,10295,10298,10494,10645,10783,11040,22848,22853,51232,51701,53944,55500,57551,57787,65268,83549,85443,91461,140803,253430,256356,388228,3976,4090,4919,5371,6482,8658,10152,63967	ACVR1B,AXL,CAMK2B,CAMK2D,PLK3,MAPK14,CSF1R,CSK,EPHA7,EPHA8,ERBB3,FGFR3,FRK,GSK3B,LIMK2,LYN,MYLK,PDGFRA,PDGFRB,PIM1,PRKCA,PRKCH,MAPK7,PSKH1,RPS6KB1,NEK4,STK10,TOP1,TYRO3,UCK2,DYRK2,PPM1D,PIK3R3,NRP2,NRP1,MELK,FAM20B,GNE,BCKDK,PAK4,STK25,CAMKK2,NEK6,PIM2,AAK1,LMTK2,CRIM1,NLK,CSNK1G1,ETNK1,TAOK1,MARK4,WNK2,UCK1,DCLK3,PKDCC,TRPM6,IPMK,GK5,SBK1,LIF,SMAD5,ROR1,PML,ST3GAL1,TNKS,ABI2,CLSPN
1_Member	GO Molecular Functions	GO:0016773	phosphotransferase activity, alcohol group as acceptor	-13.6178	-9.15429	60/674	91,558,816,817,1263,1432,1436,1445,2045,2046,2065,2261,2444,2932,3985,4067,4638,5156,5159,5292,5578,5583,5598,5681,6198,6787,6793,7150,7301,7371,8445,8493,8503,8828,8829,9833,9917,10020,10295,10298,10494,10645,10783,11040,22848,22853,51232,51701,53944,55500,57551,57787,65268,83549,85443,91461,140803,253430,256356,388228	ACVR1B,AXL,CAMK2B,CAMK2D,PLK3,MAPK14,CSF1R,CSK,EPHA7,EPHA8,ERBB3,FGFR3,FRK,GSK3B,LIMK2,LYN,MYLK,PDGFRA,PDGFRB,PIM1,PRKCA,PRKCH,MAPK7,PSKH1,RPS6KB1,NEK4,STK10,TOP1,TYRO3,UCK2,DYRK2,PPM1D,PIK3R3,NRP2,NRP1,MELK,FAM20B,GNE,BCKDK,PAK4,STK25,CAMKK2,NEK6,PIM2,AAK1,LMTK2,CRIM1,NLK,CSNK1G1,ETNK1,TAOK1,MARK4,WNK2,UCK1,DCLK3,PKDCC,TRPM6,IPMK,GK5,SBK1
1_Member	GO Molecular Functions	GO:0004672	protein kinase activity	-12.4269	-8.2644	52/565	91,558,816,817,1263,1432,1436,1445,2045,2046,2065,2261,2444,2932,3985,4067,4638,5156,5159,5292,5578,5583,5598,5681,6198,6787,6793,7150,7301,8445,8493,8828,8829,9833,10295,10298,10494,10645,10783,11040,22848,22853,51232,51701,53944,57551,57787,65268,85443,91461,140803,388228	ACVR1B,AXL,CAMK2B,CAMK2D,PLK3,MAPK14,CSF1R,CSK,EPHA7,EPHA8,ERBB3,FGFR3,FRK,GSK3B,LIMK2,LYN,MYLK,PDGFRA,PDGFRB,PIM1,PRKCA,PRKCH,MAPK7,PSKH1,RPS6KB1,NEK4,STK10,TOP1,TYRO3,DYRK2,PPM1D,NRP2,NRP1,MELK,BCKDK,PAK4,STK25,CAMKK2,NEK6,PIM2,AAK1,LMTK2,CRIM1,NLK,CSNK1G1,TAOK1,MARK4,WNK2,DCLK3,PKDCC,TRPM6,SBK1
1_Member	GO Molecular Functions	GO:0016301	kinase activity	-12.1163	-8.17934	60/730	91,558,816,817,1263,1432,1436,1445,2045,2046,2065,2261,2444,2932,3985,4067,4638,5156,5159,5292,5578,5583,5598,5681,6198,6787,6793,7150,7301,7371,8445,8493,8503,8828,8829,9833,9917,10020,10295,10298,10494,10645,10783,11040,22848,22853,51232,51701,53944,55500,57551,57787,65268,83549,85443,91461,140803,253430,256356,388228	ACVR1B,AXL,CAMK2B,CAMK2D,PLK3,MAPK14,CSF1R,CSK,EPHA7,EPHA8,ERBB3,FGFR3,FRK,GSK3B,LIMK2,LYN,MYLK,PDGFRA,PDGFRB,PIM1,PRKCA,PRKCH,MAPK7,PSKH1,RPS6KB1,NEK4,STK10,TOP1,TYRO3,UCK2,DYRK2,PPM1D,PIK3R3,NRP2,NRP1,MELK,FAM20B,GNE,BCKDK,PAK4,STK25,CAMKK2,NEK6,PIM2,AAK1,LMTK2,CRIM1,NLK,CSNK1G1,ETNK1,TAOK1,MARK4,WNK2,UCK1,DCLK3,PKDCC,TRPM6,IPMK,GK5,SBK1
1_Member	GO Molecular Functions	GO:0004712	protein serine/threonine/tyrosine kinase activity	-11.6102	-8.00326	44/446	558,816,817,1263,1432,1436,1445,2045,2046,2065,2261,2444,2932,3985,4067,5156,5159,5292,5578,5583,5598,5681,6198,6787,6793,7301,8445,9833,10298,10494,10645,10783,11040,22848,22853,51701,53944,57551,57787,65268,85443,91461,140803,388228	AXL,CAMK2B,CAMK2D,PLK3,MAPK14,CSF1R,CSK,EPHA7,EPHA8,ERBB3,FGFR3,FRK,GSK3B,LIMK2,LYN,PDGFRA,PDGFRB,PIM1,PRKCA,PRKCH,MAPK7,PSKH1,RPS6KB1,NEK4,STK10,TYRO3,DYRK2,MELK,PAK4,STK25,CAMKK2,NEK6,PIM2,AAK1,LMTK2,NLK,CSNK1G1,TAOK1,MARK4,WNK2,DCLK3,PKDCC,TRPM6,SBK1
1_Member	GO Biological Processes	GO:0006468	protein phosphorylation	-11.2733	-7.76404	57/704	91,558,816,817,1263,1432,1436,1445,2045,2046,2065,2261,2444,2932,3976,3985,4067,4090,4638,4919,5156,5159,5292,5371,5578,5583,5598,5681,6198,6482,6787,6793,7150,7301,8445,8493,8658,9833,10152,10295,10298,10494,10645,10783,11040,22848,22853,51701,53944,57551,57787,63967,65268,85443,91461,140803,388228	ACVR1B,AXL,CAMK2B,CAMK2D,PLK3,MAPK14,CSF1R,CSK,EPHA7,EPHA8,ERBB3,FGFR3,FRK,GSK3B,LIF,LIMK2,LYN,SMAD5,MYLK,ROR1,PDGFRA,PDGFRB,PIM1,PML,PRKCA,PRKCH,MAPK7,PSKH1,RPS6KB1,ST3GAL1,NEK4,STK10,TOP1,TYRO3,DYRK2,PPM1D,TNKS,MELK,ABI2,BCKDK,PAK4,STK25,CAMKK2,NEK6,PIM2,AAK1,LMTK2,NLK,CSNK1G1,TAOK1,MARK4,CLSPN,WNK2,DCLK3,PKDCC,TRPM6,SBK1
1_Member	GO Biological Processes	GO:0046777	protein autophosphorylation	-8.85578	-5.6475	24/187	91,816,817,1436,1445,2046,2261,2932,4067,5156,5159,5292,6793,7301,9833,10494,10645,10783,11040,22848,22853,51701,57551,65268	ACVR1B,CAMK2B,CAMK2D,CSF1R,CSK,EPHA8,FGFR3,GSK3B,LYN,PDGFRA,PDGFRB,PIM1,STK10,TYRO3,MELK,STK25,CAMKK2,NEK6,PIM2,AAK1,LMTK2,NLK,TAOK1,WNK2
1_Member	GO Molecular Functions	GO:0004674	protein serine/threonine kinase activity	-7.70889	-4.66032	36/430	91,816,817,1263,1432,2932,3985,4638,5292,5578,5583,5598,5681,6198,6787,6793,7150,8445,8493,9833,10295,10298,10494,10645,10783,11040,22848,22853,51701,53944,57551,57787,65268,85443,140803,388228	ACVR1B,CAMK2B,CAMK2D,PLK3,MAPK14,GSK3B,LIMK2,MYLK,PIM1,PRKCA,PRKCH,MAPK7,PSKH1,RPS6KB1,NEK4,STK10,TOP1,DYRK2,PPM1D,MELK,BCKDK,PAK4,STK25,CAMKK2,NEK6,PIM2,AAK1,LMTK2,NLK,CSNK1G1,TAOK1,MARK4,WNK2,DCLK3,TRPM6,SBK1
1_Member	GO Molecular Functions	GO:0106310	protein serine kinase activity	-6.97285	-4.1814	31/361	816,817,1263,1432,2932,3985,5292,5578,5583,5598,5681,6198,6787,6793,8445,9833,10298,10494,10645,10783,11040,22848,22853,51701,53944,57551,57787,65268,85443,140803,388228	CAMK2B,CAMK2D,PLK3,MAPK14,GSK3B,LIMK2,PIM1,PRKCA,PRKCH,MAPK7,PSKH1,RPS6KB1,NEK4,STK10,DYRK2,MELK,PAK4,STK25,CAMKK2,NEK6,PIM2,AAK1,LMTK2,NLK,CSNK1G1,TAOK1,MARK4,WNK2,DCLK3,TRPM6,SBK1
1_Member	GO Biological Processes	GO:0018105	peptidyl-serine phosphorylation	-5.25392	-2.90096	17/183	817,1432,2932,5578,5583,5598,6198,7150,8445,8658,10783,22853,51701,53944,63967,85443,388228	CAMK2D,MAPK14,GSK3B,PRKCA,PRKCH,MAPK7,RPS6KB1,TOP1,DYRK2,TNKS,NEK6,LMTK2,NLK,CSNK1G1,CLSPN,DCLK3,SBK1
1_Member	GO Biological Processes	GO:0018209	peptidyl-serine modification	-4.57899	-2.41774	17/206	817,1432,2932,5578,5583,5598,6198,7150,8445,8658,10783,22853,51701,53944,63967,85443,388228	CAMK2D,MAPK14,GSK3B,PRKCA,PRKCH,MAPK7,RPS6KB1,TOP1,DYRK2,TNKS,NEK6,LMTK2,NLK,CSNK1G1,CLSPN,DCLK3,SBK1
1_Member	GO Biological Processes	GO:0018107	peptidyl-threonine phosphorylation	-3.98193	-1.97017	9/73	91,817,2932,5578,8445,8658,22853,51701,388228	ACVR1B,CAMK2D,GSK3B,PRKCA,DYRK2,TNKS,LMTK2,NLK,SBK1
1_Member	GO Biological Processes	GO:0018210	peptidyl-threonine modification	-3.59106	-1.69576	9/82	91,817,2932,5578,8445,8658,22853,51701,388228	ACVR1B,CAMK2D,GSK3B,PRKCA,DYRK2,TNKS,LMTK2,NLK,SBK1
2_Summary	GO Biological Processes	GO:0035239	tube morphogenesis	-12.4183	-8.2558	53/663	133,639,1432,1436,1857,1896,1901,2637,4015,4323,4524,4638,4643,4781,5156,5159,5371,5578,5629,5898,5916,5921,6928,7052,7855,8456,8503,8642,8828,8829,9037,9464,9990,10018,10395,10913,11331,22846,26249,28514,51378,51421,54361,57493,57669,64218,65009,79879,116150,131405,196528,196740,375056,91,949,1729,2113,3458,3488,3552,3554,6198,6351,6667,8482,8613,8840,10500,10509,10894,23587,27161,55612,57556,57…	ADM,PRDM1,MAPK14,CSF1R,DVL3,EDA,S1PR1,GBX2,LOX,MMP14,MTHFR,MYLK,MYO1E,NFIB,PDGFRA,PDGFRB,PML,PRKCA,PROX1,RALA,RARG,RASA1,HNF1B,TGM2,FZD5,FOXN1,PIK3R3,DCHS1,NRP2,NRP1,SEMA5A,HAND2,SLC12A6,BCL2L11,DLC1,EDAR,PHB2,VASH1,KLHL3,DLL1,ANGPT4,AMOTL2,WNT4,HEG1,EPB41L5,SEMA4A,NDRG4,CCDC134,NUS1,TRIM71,ARID2,VSTM4,MIA3,ACVR1B,SCARB1,DIAPH1,ETS1,IFNG,IGFBP5,IL1A,IL1R1,RPS6KB1,CCL4,SP1,SEMA7A,PLPP3,CCN4,SEMA6C…
2_Member	GO Biological Processes	GO:0035239	tube morphogenesis	-12.4183	-8.2558	53/663	133,639,1432,1436,1857,1896,1901,2637,4015,4323,4524,4638,4643,4781,5156,5159,5371,5578,5629,5898,5916,5921,6928,7052,7855,8456,8503,8642,8828,8829,9037,9464,9990,10018,10395,10913,11331,22846,26249,28514,51378,51421,54361,57493,57669,64218,65009,79879,116150,131405,196528,196740,375056	ADM,PRDM1,MAPK14,CSF1R,DVL3,EDA,S1PR1,GBX2,LOX,MMP14,MTHFR,MYLK,MYO1E,NFIB,PDGFRA,PDGFRB,PML,PRKCA,PROX1,RALA,RARG,RASA1,HNF1B,TGM2,FZD5,FOXN1,PIK3R3,DCHS1,NRP2,NRP1,SEMA5A,HAND2,SLC12A6,BCL2L11,DLC1,EDAR,PHB2,VASH1,KLHL3,DLL1,ANGPT4,AMOTL2,WNT4,HEG1,EPB41L5,SEMA4A,NDRG4,CCDC134,NUS1,TRIM71,ARID2,VSTM4,MIA3
2_Member	GO Biological Processes	GO:0048514	blood vessel morphogenesis	-7.74489	-4.7285	33/421	133,639,1432,1901,2637,4015,4323,4638,4643,5156,5159,5578,5629,5921,7855,8456,8503,8828,8829,9037,9464,9990,22846,28514,51378,51421,57493,64218,79879,116150,196528,196740,375056	ADM,PRDM1,MAPK14,S1PR1,GBX2,LOX,MMP14,MYLK,MYO1E,PDGFRA,PDGFRB,PRKCA,PROX1,RASA1,FZD5,FOXN1,PIK3R3,NRP2,NRP1,SEMA5A,HAND2,SLC12A6,VASH1,DLL1,ANGPT4,AMOTL2,HEG1,SEMA4A,CCDC134,NUS1,ARID2,VSTM4,MIA3
2_Member	GO Biological Processes	GO:0030335	positive regulation of cell migration	-7.61911	-4.61795	39/560	91,949,1436,1729,1901,2113,3458,3488,3552,3554,4323,4638,5156,5159,5578,5629,6198,6351,6667,8482,8503,8613,8828,8829,8840,9037,10500,10509,10894,23587,27161,51378,55612,57556,57669,57715,64218,116150,375056	ACVR1B,SCARB1,CSF1R,DIAPH1,S1PR1,ETS1,IFNG,IGFBP5,IL1A,IL1R1,MMP14,MYLK,PDGFRA,PDGFRB,PRKCA,PROX1,RPS6KB1,CCL4,SP1,SEMA7A,PIK3R3,PLPP3,NRP2,NRP1,CCN4,SEMA5A,SEMA6C,SEMA4B,LYVE1,ELP5,AGO2,ANGPT4,FERMT1,SEMA6A,EPB41L5,SEMA4G,SEMA4A,NUS1,MIA3
2_Member	GO Biological Processes	GO:0040017	positive regulation of locomotion	-7.56661	-4.62543	44/599	91,949,1436,1729,1901,2113,3458,3488,3552,3554,3570,4067,4323,4638,5156,5159,5578,5629,6198,6351,6667,8482,8503,8613,8828,8829,8840,9037,10500,10509,10894,11149,23587,27161,51378,55612,57142,57556,57669,57715,64218,116150,375056,441531	ACVR1B,SCARB1,CSF1R,DIAPH1,S1PR1,ETS1,IFNG,IGFBP5,IL1A,IL1R1,IL6R,LYN,MMP14,MYLK,PDGFRA,PDGFRB,PRKCA,PROX1,RPS6KB1,CCL4,SP1,SEMA7A,PIK3R3,PLPP3,NRP2,NRP1,CCN4,SEMA5A,SEMA6C,SEMA4B,LYVE1,BVES,ELP5,AGO2,ANGPT4,FERMT1,RTN4,SEMA6A,EPB41L5,SEMA4G,SEMA4A,NUS1,MIA3,PGAM4
2_Member	GO Biological Processes	GO:2000147	positive regulation of cell motility	-7.4378	-4.54252	43/584	91,949,1436,1729,1901,2113,3458,3488,3552,3554,3570,4067,4323,4638,5156,5159,5578,5629,6198,6351,6667,8482,8503,8613,8828,8829,8840,9037,10500,10509,10894,23587,27161,51378,55612,57142,57556,57669,57715,64218,116150,375056,441531	ACVR1B,SCARB1,CSF1R,DIAPH1,S1PR1,ETS1,IFNG,IGFBP5,IL1A,IL1R1,IL6R,LYN,MMP14,MYLK,PDGFRA,PDGFRB,PRKCA,PROX1,RPS6KB1,CCL4,SP1,SEMA7A,PIK3R3,PLPP3,NRP2,NRP1,CCN4,SEMA5A,SEMA6C,SEMA4B,LYVE1,ELP5,AGO2,ANGPT4,FERMT1,RTN4,SEMA6A,EPB41L5,SEMA4G,SEMA4A,NUS1,MIA3,PGAM4
2_Member	GO Biological Processes	GO:0001568	blood vessel development	-7.33268	-4.38765	36/505	133,163,639,1045,1432,1901,2637,3340,4015,4323,4638,4643,5156,5159,5578,5629,5921,7855,8456,8503,8828,8829,9037,9464,9990,22846,28514,51378,51421,57493,64218,79879,116150,196528,196740,375056	ADM,AP2B1,PRDM1,CDX2,MAPK14,S1PR1,GBX2,NDST1,LOX,MMP14,MYLK,MYO1E,PDGFRA,PDGFRB,PRKCA,PROX1,RASA1,FZD5,FOXN1,PIK3R3,NRP2,NRP1,SEMA5A,HAND2,SLC12A6,VASH1,DLL1,ANGPT4,AMOTL2,HEG1,SEMA4A,CCDC134,NUS1,ARID2,VSTM4,MIA3
2_Member	GO Biological Processes	GO:0051272	positive regulation of cellular component movement	-7.16784	-4.31038	43/597	91,949,1436,1729,1901,2113,3458,3488,3552,3554,3570,4067,4323,4638,5156,5159,5578,5629,6198,6351,6667,8482,8503,8613,8828,8829,8840,9037,10500,10509,10894,23587,27161,51378,55612,57142,57556,57669,57715,64218,116150,375056,441531	ACVR1B,SCARB1,CSF1R,DIAPH1,S1PR1,ETS1,IFNG,IGFBP5,IL1A,IL1R1,IL6R,LYN,MMP14,MYLK,PDGFRA,PDGFRB,PRKCA,PROX1,RPS6KB1,CCL4,SP1,SEMA7A,PIK3R3,PLPP3,NRP2,NRP1,CCN4,SEMA5A,SEMA6C,SEMA4B,LYVE1,ELP5,AGO2,ANGPT4,FERMT1,RTN4,SEMA6A,EPB41L5,SEMA4G,SEMA4A,NUS1,MIA3,PGAM4
2_Member	GO Biological Processes	GO:0001944	vasculature development	-6.89404	-4.11177	36/526	133,163,639,1045,1432,1901,2637,3340,4015,4323,4638,4643,5156,5159,5578,5629,5921,7855,8456,8503,8828,8829,9037,9464,9990,22846,28514,51378,51421,57493,64218,79879,116150,196528,196740,375056	ADM,AP2B1,PRDM1,CDX2,MAPK14,S1PR1,GBX2,NDST1,LOX,MMP14,MYLK,MYO1E,PDGFRA,PDGFRB,PRKCA,PROX1,RASA1,FZD5,FOXN1,PIK3R3,NRP2,NRP1,SEMA5A,HAND2,SLC12A6,VASH1,DLL1,ANGPT4,AMOTL2,HEG1,SEMA4A,CCDC134,NUS1,ARID2,VSTM4,MIA3
2_Member	GO Biological Processes	GO:0001525	angiogenesis	-4.90486	-2.64543	23/323	1432,1901,2637,4323,5156,5159,5578,7855,8503,8828,8829,9037,9464,9990,22846,28514,51378,51421,64218,79879,116150,196740,375056	MAPK14,S1PR1,GBX2,MMP14,PDGFRA,PDGFRB,PRKCA,FZD5,PIK3R3,NRP2,NRP1,SEMA5A,HAND2,SLC12A6,VASH1,DLL1,ANGPT4,AMOTL2,SEMA4A,CCDC134,NUS1,VSTM4,MIA3
2_Member	GO Biological Processes	GO:1901342	regulation of vasculature development	-3.44195	-1.5933	21/353	133,356,1116,2113,3552,5371,5578,5598,6667,8038,8829,9037,10298,22846,26523,27161,28514,51378,54361,57556,64218	ADM,FASLG,CHI3L1,ETS1,IL1A,PML,PRKCA,MAPK7,SP1,ADAM12,NRP1,SEMA5A,PAK4,VASH1,AGO1,AGO2,DLL1,ANGPT4,WNT4,SEMA6A,SEMA4A
2_Member	GO Biological Processes	GO:0010595	positive regulation of endothelial cell migration	-3.23316	-1.44263	11/131	949,2113,5578,5629,6667,8613,8828,8829,9037,51378,116150	SCARB1,ETS1,PRKCA,PROX1,SP1,PLPP3,NRP2,NRP1,SEMA5A,ANGPT4,NUS1
2_Member	GO Biological Processes	GO:0010634	positive regulation of epithelial cell migration	-3.22629	-1.441	13/174	949,2113,3458,5578,5629,6667,8613,8828,8829,9037,51378,57669,116150	SCARB1,ETS1,IFNG,PRKCA,PROX1,SP1,PLPP3,NRP2,NRP1,SEMA5A,ANGPT4,EPB41L5,NUS1
2_Member	GO Biological Processes	GO:0045765	regulation of angiogenesis	-3.13496	-1.37728	20/347	133,356,1116,2113,3552,5371,5578,5598,6667,8038,8829,9037,10298,22846,26523,27161,28514,51378,57556,64218	ADM,FASLG,CHI3L1,ETS1,IL1A,PML,PRKCA,MAPK7,SP1,ADAM12,NRP1,SEMA5A,PAK4,VASH1,AGO1,AGO2,DLL1,ANGPT4,SEMA6A,SEMA4A
2_Member	GO Biological Processes	GO:0045766	positive regulation of angiogenesis	-3.00062	-1.29674	13/184	133,1116,2113,3552,5578,6667,8038,8829,9037,10298,27161,28514,51378	ADM,CHI3L1,ETS1,IL1A,PRKCA,SP1,ADAM12,NRP1,SEMA5A,PAK4,AGO2,DLL1,ANGPT4
2_Member	GO Biological Processes	GO:1904018	positive regulation of vasculature development	-3.00062	-1.29674	13/184	133,1116,2113,3552,5578,6667,8038,8829,9037,10298,27161,28514,51378	ADM,CHI3L1,ETS1,IL1A,PRKCA,SP1,ADAM12,NRP1,SEMA5A,PAK4,AGO2,DLL1,ANGPT4
2_Member	GO Biological Processes	GO:0010632	regulation of epithelial cell migration	-2.82912	-1.1897	17/290	411,949,2113,3458,4163,5578,5629,6667,8613,8828,8829,9037,22846,51378,57669,64218,116150	ARSB,SCARB1,ETS1,IFNG,MCC,PRKCA,PROX1,SP1,PLPP3,NRP2,NRP1,SEMA5A,VASH1,ANGPT4,EPB41L5,SEMA4A,NUS1
2_Member	GO Biological Processes	GO:0010594	regulation of endothelial cell migration	-2.16415	-0.752896	13/230	949,2113,5578,5629,6667,8613,8828,8829,9037,22846,51378,64218,116150	SCARB1,ETS1,PRKCA,PROX1,SP1,PLPP3,NRP2,NRP1,SEMA5A,VASH1,ANGPT4,SEMA4A,NUS1
3_Summary	GO Biological Processes	GO:0060341	regulation of cellular localization	-12.0408	-8.17934	60/733	117,163,288,665,817,1263,1432,1445,2239,2932,3458,3638,3745,3976,3985,4067,4323,5007,5371,5583,5780,5906,7203,7323,7351,7855,7905,9001,9495,9695,9846,9860,9912,10178,10807,11079,11149,23063,23327,27113,27253,51092,51100,51160,51308,55432,55486,55612,57142,57710,57787,64328,64771,65009,80124,91461,116150,258010,283514,404636,3552,4218,4760,5950,7468,7984,8864,10972,57669,80223,90007,114899,399687	ADCYAP1R1,AP2B1,ANK3,BNIP3L,CAMK2D,PLK3,MAPK14,CSK,GPC4,GSK3B,IFNG,INSIG1,KCNB1,LIF,LIMK2,LYN,MMP14,OSBP,PML,PRKCH,PTPN9,RAP1A,CCT3,UBE2D3,UCP2,FZD5,REEP5,HAP1,AKAP5,EDEM1,GAB2,LRIG2,ARHGAP44,TENM1,ENTR1,RER1,BVES,WAPL,NEDD4L,BBC3,PCDH17,SIDT2,SH3GLB1,VPS28,REEP2,YOD1,PARL,FERMT1,RTN4,KIAA1614,MARK4,XPO4,ILRUN,NDRG4,VCPIP1,PKDCC,NUS1,SVIP,SIAH3,DENND10,IL1A,RAB8A,NEUROD1,RBP4,NSD2,ARHGEF5,PER2,TM…
3_Member	GO Biological Processes	GO:0060341	regulation of cellular localization	-12.0408	-8.17934	60/733	117,163,288,665,817,1263,1432,1445,2239,2932,3458,3638,3745,3976,3985,4067,4323,5007,5371,5583,5780,5906,7203,7323,7351,7855,7905,9001,9495,9695,9846,9860,9912,10178,10807,11079,11149,23063,23327,27113,27253,51092,51100,51160,51308,55432,55486,55612,57142,57710,57787,64328,64771,65009,80124,91461,116150,258010,283514,404636	ADCYAP1R1,AP2B1,ANK3,BNIP3L,CAMK2D,PLK3,MAPK14,CSK,GPC4,GSK3B,IFNG,INSIG1,KCNB1,LIF,LIMK2,LYN,MMP14,OSBP,PML,PRKCH,PTPN9,RAP1A,CCT3,UBE2D3,UCP2,FZD5,REEP5,HAP1,AKAP5,EDEM1,GAB2,LRIG2,ARHGAP44,TENM1,ENTR1,RER1,BVES,WAPL,NEDD4L,BBC3,PCDH17,SIDT2,SH3GLB1,VPS28,REEP2,YOD1,PARL,FERMT1,RTN4,KIAA1614,MARK4,XPO4,ILRUN,NDRG4,VCPIP1,PKDCC,NUS1,SVIP,SIAH3,DENND10
3_Member	GO Biological Processes	GO:0070201	regulation of establishment of protein localization	-8.42701	-5.30224	42/520	288,665,1263,1432,1445,2932,3458,3552,3638,3745,4218,4760,5007,5950,7203,7323,7351,7468,7855,7984,8864,9495,9695,9912,10178,10972,27113,51092,51100,51160,55432,55486,55612,57669,64328,80223,90007,91461,114899,258010,283514,399687	ANK3,BNIP3L,PLK3,MAPK14,CSK,GSK3B,IFNG,IL1A,INSIG1,KCNB1,RAB8A,NEUROD1,OSBP,RBP4,CCT3,UBE2D3,UCP2,NSD2,FZD5,ARHGEF5,PER2,AKAP5,EDEM1,ARHGAP44,TENM1,TMED10,BBC3,SIDT2,SH3GLB1,VPS28,YOD1,PARL,FERMT1,EPB41L5,XPO4,RAB11FIP1,MIDN,PKDCC,C1QTNF3,SVIP,SIAH3,MYO18A
3_Member	GO Biological Processes	GO:0051223	regulation of protein transport	-7.57789	-4.62543	39/495	288,665,1263,1432,1445,2932,3458,3552,3638,3745,4218,4760,5007,5950,7323,7351,7855,7984,8864,9495,9695,9912,10178,10972,27113,51092,51100,51160,55432,55486,55612,64328,80223,90007,91461,114899,258010,283514,399687	ANK3,BNIP3L,PLK3,MAPK14,CSK,GSK3B,IFNG,IL1A,INSIG1,KCNB1,RAB8A,NEUROD1,OSBP,RBP4,UBE2D3,UCP2,FZD5,ARHGEF5,PER2,AKAP5,EDEM1,ARHGAP44,TENM1,TMED10,BBC3,SIDT2,SH3GLB1,VPS28,YOD1,PARL,FERMT1,XPO4,RAB11FIP1,MIDN,PKDCC,C1QTNF3,SVIP,SIAH3,MYO18A
3_Member	GO Biological Processes	GO:0032386	regulation of intracellular transport	-6.72073	-3.97318	29/332	288,665,1263,1432,2932,3458,3638,3745,7323,7855,7905,9001,9495,9695,9912,10178,11149,27113,51100,51308,55432,55486,55612,64328,65009,116150,258010,283514,404636	ANK3,BNIP3L,PLK3,MAPK14,GSK3B,IFNG,INSIG1,KCNB1,UBE2D3,FZD5,REEP5,HAP1,AKAP5,EDEM1,ARHGAP44,TENM1,BVES,BBC3,SH3GLB1,REEP2,YOD1,PARL,FERMT1,XPO4,NDRG4,NUS1,SVIP,SIAH3,DENND10
3_Member	GO Biological Processes	GO:0033157	regulation of intracellular protein transport	-6.09586	-3.50436	22/224	288,665,1263,1432,2932,3458,3638,3745,7323,7855,9495,9695,9912,10178,27113,51100,55432,55486,55612,64328,258010,283514	ANK3,BNIP3L,PLK3,MAPK14,GSK3B,IFNG,INSIG1,KCNB1,UBE2D3,FZD5,AKAP5,EDEM1,ARHGAP44,TENM1,BBC3,SH3GLB1,YOD1,PARL,FERMT1,XPO4,SVIP,SIAH3
3_Member	GO Biological Processes	GO:1903829	positive regulation of protein localization	-5.85842	-3.34092	33/448	163,288,1263,1432,2932,3458,3552,3745,3976,3985,5007,5583,5780,5950,7203,7323,7855,7984,9495,9695,9860,10178,10807,10972,11079,27113,51100,51160,57142,57787,64328,114899,399687	AP2B1,ANK3,PLK3,MAPK14,GSK3B,IFNG,IL1A,KCNB1,LIF,LIMK2,OSBP,PRKCH,PTPN9,RBP4,CCT3,UBE2D3,FZD5,ARHGEF5,AKAP5,EDEM1,LRIG2,TENM1,ENTR1,TMED10,RER1,BBC3,SH3GLB1,VPS28,RTN4,MARK4,XPO4,C1QTNF3,MYO18A
3_Member	GO Biological Processes	GO:1904951	positive regulation of establishment of protein localization	-4.34452	-2.2677	23/309	288,1263,1432,2932,3458,3552,3745,5007,5950,7203,7323,7855,7984,9495,9695,10178,10972,27113,51100,51160,64328,114899,399687	ANK3,PLK3,MAPK14,GSK3B,IFNG,IL1A,KCNB1,OSBP,RBP4,CCT3,UBE2D3,FZD5,ARHGEF5,AKAP5,EDEM1,TENM1,TMED10,BBC3,SH3GLB1,VPS28,XPO4,C1QTNF3,MYO18A
3_Member	GO Biological Processes	GO:0051222	positive regulation of protein transport	-4.23867	-2.18842	22/293	288,1263,1432,2932,3458,3552,3745,5007,5950,7323,7855,7984,9495,9695,10178,10972,27113,51100,51160,64328,114899,399687	ANK3,PLK3,MAPK14,GSK3B,IFNG,IL1A,KCNB1,OSBP,RBP4,UBE2D3,FZD5,ARHGEF5,AKAP5,EDEM1,TENM1,TMED10,BBC3,SH3GLB1,VPS28,XPO4,C1QTNF3,MYO18A
3_Member	GO Biological Processes	GO:0090316	positive regulation of intracellular protein transport	-3.68876	-1.76429	14/156	288,1263,1432,2932,3458,3745,7323,7855,9495,9695,10178,27113,51100,64328	ANK3,PLK3,MAPK14,GSK3B,IFNG,KCNB1,UBE2D3,FZD5,AKAP5,EDEM1,TENM1,BBC3,SH3GLB1,XPO4
3_Member	GO Biological Processes	GO:1903747	regulation of establishment of protein localization to mitochondrion	-3.22763	-1.43133	7/50	665,7323,7855,27113,51100,55486,283514	BNIP3L,UBE2D3,FZD5,BBC3,SH3GLB1,PARL,SIAH3
4_Summary	GO Biological Processes	GO:0060322	head development	-11.6596	-8.00326	62/789	357,482,490,558,599,1436,1445,1749,1901,2045,2176,2539,2629,2637,2909,2932,3014,3340,3985,4212,4323,4760,4761,4781,5156,5629,5916,5928,6751,6928,7301,7482,8455,8482,8828,8829,9001,9037,10018,10395,10642,23035,23114,23334,25987,26038,28514,28964,29123,54361,57142,57626,63950,64651,65009,79048,79879,83716,84159,266727,317762,388228	SHROOM2,ATP1B2,ATP2B1,AXL,BCL2L2,CSF1R,CSK,DLX5,S1PR1,EPHA7,FANCC,G6PD,GBA,GBX2,ARHGAP35,GSK3B,H2AX,NDST1,LIMK2,MEIS2,MMP14,NEUROD1,NEUROD2,NFIB,PDGFRA,PROX1,RARG,RBBP4,SSTR1,HNF1B,TYRO3,WNT2B,ATRN,SEMA7A,NRP2,NRP1,HAP1,SEMA5A,BCL2L11,DLC1,IGF2BP1,PHLPP2,NFASC,SZT2,TSKU,CHD5,DLL1,GIT1,ANKRD11,WNT4,RTN4,KLHL1,DMRTA2,CSRNP1,NDRG4,SECISBP2,CCDC134,CRISPLD2,ARID5B,MDGA1,CCDC85C,SBK1
4_Member	GO Biological Processes	GO:0060322	head development	-11.6596	-8.00326	62/789	357,482,490,558,599,1436,1445,1749,1901,2045,2176,2539,2629,2637,2909,2932,3014,3340,3985,4212,4323,4760,4761,4781,5156,5629,5916,5928,6751,6928,7301,7482,8455,8482,8828,8829,9001,9037,10018,10395,10642,23035,23114,23334,25987,26038,28514,28964,29123,54361,57142,57626,63950,64651,65009,79048,79879,83716,84159,266727,317762,388228	SHROOM2,ATP1B2,ATP2B1,AXL,BCL2L2,CSF1R,CSK,DLX5,S1PR1,EPHA7,FANCC,G6PD,GBA,GBX2,ARHGAP35,GSK3B,H2AX,NDST1,LIMK2,MEIS2,MMP14,NEUROD1,NEUROD2,NFIB,PDGFRA,PROX1,RARG,RBBP4,SSTR1,HNF1B,TYRO3,WNT2B,ATRN,SEMA7A,NRP2,NRP1,HAP1,SEMA5A,BCL2L11,DLC1,IGF2BP1,PHLPP2,NFASC,SZT2,TSKU,CHD5,DLL1,GIT1,ANKRD11,WNT4,RTN4,KLHL1,DMRTA2,CSRNP1,NDRG4,SECISBP2,CCDC134,CRISPLD2,ARID5B,MDGA1,CCDC85C,SBK1
4_Member	GO Biological Processes	GO:0007420	brain development	-9.07795	-5.81436	50/744	357,482,490,558,599,1436,1445,1749,1901,2176,2539,2629,2637,2932,3014,3340,4212,4760,4761,4781,5629,5928,6751,6928,7301,7482,8482,8828,8829,9001,9037,10018,10395,10642,23035,23114,23334,25987,26038,28514,28964,54361,57626,63950,65009,79048,79879,266727,317762,388228	SHROOM2,ATP1B2,ATP2B1,AXL,BCL2L2,CSF1R,CSK,DLX5,S1PR1,FANCC,G6PD,GBA,GBX2,GSK3B,H2AX,NDST1,MEIS2,NEUROD1,NEUROD2,NFIB,PROX1,RBBP4,SSTR1,HNF1B,TYRO3,WNT2B,SEMA7A,NRP2,NRP1,HAP1,SEMA5A,BCL2L11,DLC1,IGF2BP1,PHLPP2,NFASC,SZT2,TSKU,CHD5,DLL1,GIT1,WNT4,KLHL1,DMRTA2,NDRG4,SECISBP2,CCDC134,MDGA1,CCDC85C,SBK1
4_Member	GO Biological Processes	GO:0030900	forebrain development	-7.31957	-4.38749	30/374	482,558,1436,1749,2637,2932,3014,3340,4760,4781,5629,6751,7301,7482,8482,8828,8829,9001,9037,10395,10642,23035,23334,25987,26038,54361,63950,79048,266727,317762	ATP1B2,AXL,CSF1R,DLX5,GBX2,GSK3B,H2AX,NDST1,NEUROD1,NFIB,PROX1,SSTR1,TYRO3,WNT2B,SEMA7A,NRP2,NRP1,HAP1,SEMA5A,DLC1,IGF2BP1,PHLPP2,SZT2,TSKU,CHD5,WNT4,DMRTA2,SECISBP2,MDGA1,CCDC85C
4_Member	GO Biological Processes	GO:0021537	telencephalon development	-3.63136	-1.72734	17/246	482,1436,1749,2932,3014,4760,4781,5629,8482,10642,23035,23334,25987,63950,79048,266727,317762	ATP1B2,CSF1R,DLX5,GSK3B,H2AX,NEUROD1,NFIB,PROX1,SEMA7A,IGF2BP1,PHLPP2,SZT2,TSKU,DMRTA2,SECISBP2,MDGA1,CCDC85C
5_Summary	GO Biological Processes	GO:0009792	embryo development ending in birth or egg hatching	-11.5637	-8.00326	55/653	91,115,133,320,639,1028,1045,1857,1999,2128,2637,2909,3200,3340,3976,4071,4097,4154,4222,4323,4325,4524,4643,4863,5045,5156,5629,5898,5916,5950,6928,7855,8178,8642,8648,8796,9464,9644,10018,10395,22846,23038,28514,50515,54855,57142,57493,57669,64131,83552,84541,92521,130507,131405,285855,1749,3638,3914,4760,6045,6468,7479,9368,10194,54361,65009,83595,341640,27042,79879,91461,196528	ACVR1B,ADCY9,ADM,APBA1,PRDM1,CDKN1C,CDX2,DVL3,ELF3,EVX1,GBX2,ARHGAP35,HOXA3,NDST1,LIF,TM4SF1,MAFG,MBNL1,MEOX1,MMP14,MMP16,MTHFR,MYO1E,NPAT,FURIN,PDGFRA,PROX1,RALA,RARG,RBP4,HNF1B,FZD5,ELL,DCHS1,NCOA1,SCEL,HAND2,SH3PXD2A,BCL2L11,DLC1,VASH1,WDTC1,DLL1,CHST11,TENT5C,RTN4,HEG1,EPB41L5,XYLT1,MFRP,KBTBD8,SPECC1,UBR3,TRIM71,RPL7L1,DLX5,INSIG1,LAMB3,NEUROD1,RNF2,FBXW4,WNT8B,SLC9A3R1,TSHZ1,WNT4,NDRG4,SOX7…
5_Member	GO Biological Processes	GO:0009792	embryo development ending in birth or egg hatching	-11.5637	-8.00326	55/653	91,115,133,320,639,1028,1045,1857,1999,2128,2637,2909,3200,3340,3976,4071,4097,4154,4222,4323,4325,4524,4643,4863,5045,5156,5629,5898,5916,5950,6928,7855,8178,8642,8648,8796,9464,9644,10018,10395,22846,23038,28514,50515,54855,57142,57493,57669,64131,83552,84541,92521,130507,131405,285855	ACVR1B,ADCY9,ADM,APBA1,PRDM1,CDKN1C,CDX2,DVL3,ELF3,EVX1,GBX2,ARHGAP35,HOXA3,NDST1,LIF,TM4SF1,MAFG,MBNL1,MEOX1,MMP14,MMP16,MTHFR,MYO1E,NPAT,FURIN,PDGFRA,PROX1,RALA,RARG,RBP4,HNF1B,FZD5,ELL,DCHS1,NCOA1,SCEL,HAND2,SH3PXD2A,BCL2L11,DLC1,VASH1,WDTC1,DLL1,CHST11,TENT5C,RTN4,HEG1,EPB41L5,XYLT1,MFRP,KBTBD8,SPECC1,UBR3,TRIM71,RPL7L1
5_Member	GO Biological Processes	GO:0043009	chordate embryonic development	-10.0916	-6.74199	51/632	91,115,133,320,639,1028,1045,1857,1999,2637,2909,3200,3340,3976,4071,4097,4154,4222,4323,4325,4524,4643,4863,5045,5156,5629,5898,5916,5950,6928,7855,8178,8642,8648,9464,9644,10018,10395,22846,23038,28514,50515,54855,57142,57493,57669,64131,84541,92521,131405,285855	ACVR1B,ADCY9,ADM,APBA1,PRDM1,CDKN1C,CDX2,DVL3,ELF3,GBX2,ARHGAP35,HOXA3,NDST1,LIF,TM4SF1,MAFG,MBNL1,MEOX1,MMP14,MMP16,MTHFR,MYO1E,NPAT,FURIN,PDGFRA,PROX1,RALA,RARG,RBP4,HNF1B,FZD5,ELL,DCHS1,NCOA1,HAND2,SH3PXD2A,BCL2L11,DLC1,VASH1,WDTC1,DLL1,CHST11,TENT5C,RTN4,HEG1,EPB41L5,XYLT1,KBTBD8,SPECC1,TRIM71,RPL7L1
5_Member	GO Biological Processes	GO:0001701	in utero embryonic development	-6.92968	-4.15632	32/382	91,115,133,320,639,1028,1045,1999,3976,4071,4097,4154,4643,4863,5045,5156,6928,7855,8178,8648,9464,9644,10018,22846,23038,50515,54855,57142,57493,57669,92521,285855	ACVR1B,ADCY9,ADM,APBA1,PRDM1,CDKN1C,CDX2,ELF3,LIF,TM4SF1,MAFG,MBNL1,MYO1E,NPAT,FURIN,PDGFRA,HNF1B,FZD5,ELL,NCOA1,HAND2,SH3PXD2A,BCL2L11,VASH1,WDTC1,CHST11,TENT5C,RTN4,HEG1,EPB41L5,SPECC1,RPL7L1
5_Member	GO Biological Processes	GO:0048598	embryonic morphogenesis	-5.95329	-3.41916	36/576	133,1028,1749,1857,2637,3340,3638,3914,4323,4325,4524,4760,5156,5629,5898,5916,5950,6045,6468,6928,7479,7855,8648,9368,9464,10018,10194,10395,28514,50515,54361,57669,65009,83595,131405,341640	ADM,CDKN1C,DLX5,DVL3,GBX2,NDST1,INSIG1,LAMB3,MMP14,MMP16,MTHFR,NEUROD1,PDGFRA,PROX1,RALA,RARG,RBP4,RNF2,FBXW4,HNF1B,WNT8B,FZD5,NCOA1,SLC9A3R1,HAND2,BCL2L11,TSHZ1,DLC1,DLL1,CHST11,WNT4,EPB41L5,NDRG4,SOX7,TRIM71,FREM2
5_Member	GO Biological Processes	GO:0048568	embryonic organ development	-5.26076	-2.90442	29/445	133,639,1028,1045,1749,2637,3340,3638,4323,4325,4760,5156,5629,5916,5950,6928,7855,8648,9368,9464,10194,22846,27042,28514,50515,65009,79879,91461,196528	ADM,PRDM1,CDKN1C,CDX2,DLX5,GBX2,NDST1,INSIG1,MMP14,MMP16,NEUROD1,PDGFRA,PROX1,RARG,RBP4,HNF1B,FZD5,NCOA1,SLC9A3R1,HAND2,TSHZ1,VASH1,UTP25,DLL1,CHST11,NDRG4,CCDC134,PKDCC,ARID2
5_Member	GO Biological Processes	GO:0048562	embryonic organ morphogenesis	-3.65064	-1.73854	19/292	1749,2637,3340,3638,4323,4325,4760,5156,5629,5916,5950,6928,7855,9368,9464,10194,28514,50515,65009	DLX5,GBX2,NDST1,INSIG1,MMP14,MMP16,NEUROD1,PDGFRA,PROX1,RARG,RBP4,HNF1B,FZD5,SLC9A3R1,HAND2,TSHZ1,DLL1,CHST11,NDRG4
6_Summary	GO Biological Processes	GO:0048534	hematopoietic or lymphoid organ development	-11.0059	-7.54237	54/655	119,558,643,940,944,1028,1265,1316,1432,1436,1880,2539,2629,3200,3458,3570,3659,3930,4067,4090,4222,4643,5156,5238,5371,5734,6482,6521,6932,7301,7482,7855,7994,8456,8473,8503,8840,9464,9644,9833,9846,10018,10468,11149,23228,23774,28514,54361,55716,64218,79576,79879,84138,149041,9025,1525,3560,5813,11331,50615,81609,388552	ADD2,AXL,CXCR5,CD28,TNFSF8,CDKN1C,CNN2,KLF6,MAPK14,CSF1R,GPR183,G6PD,GBA,HOXA3,IFNG,IL6R,IRF1,LBR,LYN,SMAD5,MEOX1,MYO1E,PDGFRA,PGM3,PML,PTGER4,ST3GAL1,SLC4A1,TCF7,TYRO3,WNT2B,FZD5,KAT6A,FOXN1,OGT,PIK3R3,CCN4,HAND2,SH3PXD2A,MELK,GAB2,BCL2L11,FST,BVES,PLCL2,BRD1,DLL1,WNT4,LMBR1L,SEMA4A,NKAP,CCDC134,SLC7A6OS,RC3H1,RNF8,CXADR,IL2RB,PURA,PHB2,IL21R,SNX27,BLOC1S3
6_Member	GO Biological Processes	GO:0048534	hematopoietic or lymphoid organ development	-11.0059	-7.54237	54/655	119,558,643,940,944,1028,1265,1316,1432,1436,1880,2539,2629,3200,3458,3570,3659,3930,4067,4090,4222,4643,5156,5238,5371,5734,6482,6521,6932,7301,7482,7855,7994,8456,8473,8503,8840,9464,9644,9833,9846,10018,10468,11149,23228,23774,28514,54361,55716,64218,79576,79879,84138,149041	ADD2,AXL,CXCR5,CD28,TNFSF8,CDKN1C,CNN2,KLF6,MAPK14,CSF1R,GPR183,G6PD,GBA,HOXA3,IFNG,IL6R,IRF1,LBR,LYN,SMAD5,MEOX1,MYO1E,PDGFRA,PGM3,PML,PTGER4,ST3GAL1,SLC4A1,TCF7,TYRO3,WNT2B,FZD5,KAT6A,FOXN1,OGT,PIK3R3,CCN4,HAND2,SH3PXD2A,MELK,GAB2,BCL2L11,FST,BVES,PLCL2,BRD1,DLL1,WNT4,LMBR1L,SEMA4A,NKAP,CCDC134,SLC7A6OS,RC3H1
6_Member	GO Biological Processes	GO:0002520	immune system development	-10.4215	-6.99939	55/699	119,558,643,940,944,1028,1265,1316,1432,1436,1880,2539,2629,3200,3458,3570,3659,3930,4067,4090,4222,4643,5156,5238,5371,5734,6482,6521,6932,7301,7482,7855,7994,8456,8473,8503,8840,9025,9464,9644,9833,9846,10018,10468,11149,23228,23774,28514,54361,55716,64218,79576,79879,84138,149041	ADD2,AXL,CXCR5,CD28,TNFSF8,CDKN1C,CNN2,KLF6,MAPK14,CSF1R,GPR183,G6PD,GBA,HOXA3,IFNG,IL6R,IRF1,LBR,LYN,SMAD5,MEOX1,MYO1E,PDGFRA,PGM3,PML,PTGER4,ST3GAL1,SLC4A1,TCF7,TYRO3,WNT2B,FZD5,KAT6A,FOXN1,OGT,PIK3R3,CCN4,RNF8,HAND2,SH3PXD2A,MELK,GAB2,BCL2L11,FST,BVES,PLCL2,BRD1,DLL1,WNT4,LMBR1L,SEMA4A,NKAP,CCDC134,SLC7A6OS,RC3H1
6_Member	GO Biological Processes	GO:0030097	hemopoiesis	-10.2437	-6.85935	50/606	119,558,940,944,1028,1265,1316,1432,1436,1880,2539,2629,3458,3570,3659,3930,4067,4090,4222,4643,5156,5238,5371,5734,6482,6521,6932,7301,7482,7855,7994,8456,8473,8503,8840,9644,9833,9846,10468,11149,23228,23774,28514,54361,55716,64218,79576,79879,84138,149041	ADD2,AXL,CD28,TNFSF8,CDKN1C,CNN2,KLF6,MAPK14,CSF1R,GPR183,G6PD,GBA,IFNG,IL6R,IRF1,LBR,LYN,SMAD5,MEOX1,MYO1E,PDGFRA,PGM3,PML,PTGER4,ST3GAL1,SLC4A1,TCF7,TYRO3,WNT2B,FZD5,KAT6A,FOXN1,OGT,PIK3R3,CCN4,SH3PXD2A,MELK,GAB2,FST,BVES,PLCL2,BRD1,DLL1,WNT4,LMBR1L,SEMA4A,NKAP,CCDC134,SLC7A6OS,RC3H1
6_Member	GO Biological Processes	GO:0002521	leukocyte differentiation	-6.54032	-3.84017	30/358	558,940,944,1316,1432,1436,1880,2629,3458,3570,3659,3930,4067,5734,6482,6932,7301,7855,8456,8503,8840,9644,9846,23228,28514,54361,55716,64218,79576,149041	AXL,CD28,TNFSF8,KLF6,MAPK14,CSF1R,GPR183,GBA,IFNG,IL6R,IRF1,LBR,LYN,PTGER4,ST3GAL1,TCF7,TYRO3,FZD5,FOXN1,PIK3R3,CCN4,SH3PXD2A,GAB2,PLCL2,DLL1,WNT4,LMBR1L,SEMA4A,NKAP,RC3H1
6_Member	GO Biological Processes	GO:0046649	lymphocyte activation	-5.34403	-2.97	28/417	558,643,940,944,1316,1525,2629,3560,3659,5734,5813,6482,6932,7301,7855,8456,8503,9025,11331,23228,28514,50615,54361,55716,64218,79576,81609,149041	AXL,CXCR5,CD28,TNFSF8,KLF6,CXADR,GBA,IL2RB,IRF1,PTGER4,PURA,ST3GAL1,TCF7,TYRO3,FZD5,FOXN1,PIK3R3,RNF8,PHB2,PLCL2,DLL1,IL21R,WNT4,LMBR1L,SEMA4A,NKAP,SNX27,RC3H1
6_Member	GO Biological Processes	GO:1903131	mononuclear cell differentiation	-5.14275	-2.90192	24/295	558,940,944,1316,1436,1880,2629,3570,3659,4067,5734,6482,6932,7301,7855,8456,8503,23228,28514,54361,55716,64218,79576,149041	AXL,CD28,TNFSF8,KLF6,CSF1R,GPR183,GBA,IL6R,IRF1,LYN,PTGER4,ST3GAL1,TCF7,TYRO3,FZD5,FOXN1,PIK3R3,PLCL2,DLL1,WNT4,LMBR1L,SEMA4A,NKAP,RC3H1
6_Member	GO Biological Processes	GO:0030098	lymphocyte differentiation	-5.11435	-2.88125	22/257	558,940,944,1316,1880,2629,3570,3659,5734,6482,6932,7301,7855,8456,8503,23228,28514,54361,55716,64218,79576,149041	AXL,CD28,TNFSF8,KLF6,GPR183,GBA,IL6R,IRF1,PTGER4,ST3GAL1,TCF7,TYRO3,FZD5,FOXN1,PIK3R3,PLCL2,DLL1,WNT4,LMBR1L,SEMA4A,NKAP,RC3H1
6_Member	GO Biological Processes	GO:0030217	T cell differentiation	-4.94808	-2.7446	16/153	940,944,1880,2629,3570,3659,5734,6932,7855,8456,8503,54361,55716,64218,79576,149041	CD28,TNFSF8,GPR183,GBA,IL6R,IRF1,PTGER4,TCF7,FZD5,FOXN1,PIK3R3,WNT4,LMBR1L,SEMA4A,NKAP,RC3H1
6_Member	GO Biological Processes	GO:0045321	leukocyte activation	-4.04922	-2.03438	32/526	558,643,940,944,1316,1525,1880,2629,3458,3560,3570,3659,4067,5734,5813,6482,6932,7301,7855,8456,8503,9025,11331,23228,28514,50615,54361,55716,64218,79576,81609,149041	AXL,CXCR5,CD28,TNFSF8,KLF6,CXADR,GPR183,GBA,IFNG,IL2RB,IL6R,IRF1,LYN,PTGER4,PURA,ST3GAL1,TCF7,TYRO3,FZD5,FOXN1,PIK3R3,RNF8,PHB2,PLCL2,DLL1,IL21R,WNT4,LMBR1L,SEMA4A,NKAP,SNX27,RC3H1
6_Member	GO Biological Processes	GO:0001775	cell activation	-3.43274	-1.59037	32/647	558,643,940,944,1316,1432,1525,2629,3458,3560,3659,5156,5734,5813,6482,6932,7301,7855,8456,8503,9025,11331,23228,28514,50615,54361,55716,64218,79576,81609,149041,388552	AXL,CXCR5,CD28,TNFSF8,KLF6,MAPK14,CXADR,GBA,IFNG,IL2RB,IRF1,PDGFRA,PTGER4,PURA,ST3GAL1,TCF7,TYRO3,FZD5,FOXN1,PIK3R3,RNF8,PHB2,PLCL2,DLL1,IL21R,WNT4,LMBR1L,SEMA4A,NKAP,SNX27,RC3H1,BLOC1S3
6_Member	GO Biological Processes	GO:0042110	T cell activation	-2.6617	-1.03257	17/265	940,944,1525,1880,2629,3570,3659,5734,6932,7855,8456,8503,54361,55716,64218,79576,149041	CD28,TNFSF8,CXADR,GPR183,GBA,IL6R,IRF1,PTGER4,TCF7,FZD5,FOXN1,PIK3R3,WNT4,LMBR1L,SEMA4A,NKAP,RC3H1
7_Summary	GO Biological Processes	GO:0060627	regulation of vesicle-mediated transport	-10.8029	-7.11752	44/535	163,320,488,558,949,1265,1445,2932,3458,3560,3745,4218,5869,5878,5898,5906,5908,7052,8829,8927,9001,9495,9545,9699,9711,9846,9912,11149,22848,23327,23621,28514,28964,51160,51272,53916,55198,65009,91461,140885,192683,376267,399687,404636	AP2B1,APBA1,ATP2A2,AXL,SCARB1,CNN2,CSK,GSK3B,IFNG,IL2RB,KCNB1,RAB8A,RAB5B,RAB5C,RALA,RAP1A,RAP1B,TGM2,NRP1,BSN,HAP1,AKAP5,RAB3D,RIMS2,RUBCN,GAB2,ARHGAP44,BVES,AAK1,NEDD4L,BACE1,DLL1,GIT1,VPS28,BET1L,RAB4B,APPL2,NDRG4,PKDCC,SIRPA,SCAMP5,RAB15,MYO18A,DENND10
7_Member	GO Biological Processes	GO:0060627	regulation of vesicle-mediated transport	-10.8029	-7.11752	44/535	163,320,488,558,949,1265,1445,2932,3458,3560,3745,4218,5869,5878,5898,5906,5908,7052,8829,8927,9001,9495,9545,9699,9711,9846,9912,11149,22848,23327,23621,28514,28964,51160,51272,53916,55198,65009,91461,140885,192683,376267,399687,404636	AP2B1,APBA1,ATP2A2,AXL,SCARB1,CNN2,CSK,GSK3B,IFNG,IL2RB,KCNB1,RAB8A,RAB5B,RAB5C,RALA,RAP1A,RAP1B,TGM2,NRP1,BSN,HAP1,AKAP5,RAB3D,RIMS2,RUBCN,GAB2,ARHGAP44,BVES,AAK1,NEDD4L,BACE1,DLL1,GIT1,VPS28,BET1L,RAB4B,APPL2,NDRG4,PKDCC,SIRPA,SCAMP5,RAB15,MYO18A,DENND10
7_Member	GO Biological Processes	GO:0030100	regulation of endocytosis	-2.10486	-0.720127	12/208	163,558,5869,5878,9711,22848,23327,28514,51160,53916,55198,192683	AP2B1,AXL,RAB5B,RAB5C,RUBCN,AAK1,NEDD4L,DLL1,VPS28,RAB4B,APPL2,SCAMP5
8_Summary	GO Biological Processes	GO:0007167	enzyme-linked receptor protein signaling pathway	-9.74798	-6.43056	49/606	91,558,656,1432,1436,1749,2045,2046,2065,2261,2444,2932,3340,3976,4015,4067,4090,4643,5045,5156,5159,5371,5789,5792,5921,7301,8503,8826,8828,8829,9001,9185,9846,10220,10468,10628,22853,28964,51232,51378,51701,55198,60436,64599,64651,84159,116150,131405,140700,1445,8445,9833,10645,91461,4919,10152,3488,3554,3560,3570,25987,143282	ACVR1B,AXL,BMP8B,MAPK14,CSF1R,DLX5,EPHA7,EPHA8,ERBB3,FGFR3,FRK,GSK3B,NDST1,LIF,LOX,LYN,SMAD5,MYO1E,FURIN,PDGFRA,PDGFRB,PML,PTPRD,PTPRF,RASA1,TYRO3,PIK3R3,IQGAP1,NRP2,NRP1,HAP1,REPS2,GAB2,GDF11,FST,TXNIP,LMTK2,GIT1,CRIM1,ANGPT4,NLK,APPL2,TGIF2,GIGYF1,CSRNP1,ARID5B,NUS1,TRIM71,SAMD10,CSK,DYRK2,MELK,CAMKK2,PKDCC,ROR1,ABI2,IGFBP5,IL1R1,IL2RB,IL6R,TSKU,FGFBP3
8_Member	GO Biological Processes	GO:0007167	enzyme-linked receptor protein signaling pathway	-9.74798	-6.43056	49/606	91,558,656,1432,1436,1749,2045,2046,2065,2261,2444,2932,3340,3976,4015,4067,4090,4643,5045,5156,5159,5371,5789,5792,5921,7301,8503,8826,8828,8829,9001,9185,9846,10220,10468,10628,22853,28964,51232,51378,51701,55198,60436,64599,64651,84159,116150,131405,140700	ACVR1B,AXL,BMP8B,MAPK14,CSF1R,DLX5,EPHA7,EPHA8,ERBB3,FGFR3,FRK,GSK3B,NDST1,LIF,LOX,LYN,SMAD5,MYO1E,FURIN,PDGFRA,PDGFRB,PML,PTPRD,PTPRF,RASA1,TYRO3,PIK3R3,IQGAP1,NRP2,NRP1,HAP1,REPS2,GAB2,GDF11,FST,TXNIP,LMTK2,GIT1,CRIM1,ANGPT4,NLK,APPL2,TGIF2,GIGYF1,CSRNP1,ARID5B,NUS1,TRIM71,SAMD10
8_Member	GO Biological Processes	GO:0007169	transmembrane receptor protein tyrosine kinase signaling pathway	-7.85887	-4.79326	35/405	558,1432,1436,2045,2046,2065,2261,2444,2932,3340,4015,4067,4643,5156,5159,5921,7301,8503,8826,8828,8829,9001,9185,9846,10628,22853,28964,51232,51378,64599,64651,84159,116150,131405,140700	AXL,MAPK14,CSF1R,EPHA7,EPHA8,ERBB3,FGFR3,FRK,GSK3B,NDST1,LOX,LYN,MYO1E,PDGFRA,PDGFRB,RASA1,TYRO3,PIK3R3,IQGAP1,NRP2,NRP1,HAP1,REPS2,GAB2,TXNIP,LMTK2,GIT1,CRIM1,ANGPT4,GIGYF1,CSRNP1,ARID5B,NUS1,TRIM71,SAMD10
8_Member	GO Molecular Functions	GO:0004713	protein tyrosine kinase activity	-7.01295	-4.21216	18/136	558,1436,1445,2045,2046,2261,2444,4067,5156,5159,7301,8445,8828,8829,9833,10645,51232,91461	AXL,CSF1R,CSK,EPHA7,EPHA8,FGFR3,FRK,LYN,PDGFRA,PDGFRB,TYRO3,DYRK2,NRP2,NRP1,MELK,CAMKK2,CRIM1,PKDCC
8_Member	GO Biological Processes	GO:0018108	peptidyl-tyrosine phosphorylation	-6.54029	-3.84017	18/146	558,1436,1445,2045,2046,2261,2444,3976,4067,4919,5156,5159,7301,8445,9833,10152,10645,91461	AXL,CSF1R,CSK,EPHA7,EPHA8,FGFR3,FRK,LIF,LYN,ROR1,PDGFRA,PDGFRB,TYRO3,DYRK2,MELK,ABI2,CAMKK2,PKDCC
8_Member	GO Molecular Functions	GO:0019838	growth factor binding	-6.48616	-3.79346	17/132	91,2045,2046,2065,2261,3488,3554,3560,3570,5045,5156,5159,8828,8829,9001,25987,143282	ACVR1B,EPHA7,EPHA8,ERBB3,FGFR3,IGFBP5,IL1R1,IL2RB,IL6R,FURIN,PDGFRA,PDGFRB,NRP2,NRP1,HAP1,TSKU,FGFBP3
8_Member	GO Biological Processes	GO:0018212	peptidyl-tyrosine modification	-6.40687	-3.7495	18/149	558,1436,1445,2045,2046,2261,2444,3976,4067,4919,5156,5159,7301,8445,9833,10152,10645,91461	AXL,CSF1R,CSK,EPHA7,EPHA8,FGFR3,FRK,LIF,LYN,ROR1,PDGFRA,PDGFRB,TYRO3,DYRK2,MELK,ABI2,CAMKK2,PKDCC
8_Member	GO Molecular Functions	GO:0004714	transmembrane receptor protein tyrosine kinase activity	-5.93914	-3.38941	11/60	558,1436,2045,2046,2261,5156,5159,7301,8828,8829,51232	AXL,CSF1R,EPHA7,EPHA8,FGFR3,PDGFRA,PDGFRB,TYRO3,NRP2,NRP1,CRIM1
8_Member	GO Molecular Functions	GO:0019199	transmembrane receptor protein kinase activity	-5.51725	-3.143	12/79	91,558,1436,2045,2046,2261,5156,5159,7301,8828,8829,51232	ACVR1B,AXL,CSF1R,EPHA7,EPHA8,FGFR3,PDGFRA,PDGFRB,TYRO3,NRP2,NRP1,CRIM1
9_Summary	GO Biological Processes	GO:0048638	regulation of developmental growth	-9.64777	-6.36031	34/329	32,153,1027,1432,1735,2045,2261,2539,2932,3776,5292,5629,5950,6198,6928,8455,8482,8614,8829,9037,9699,10018,10038,10500,10509,23327,23566,28514,28988,55777,57142,57556,57715,64218,288,558,1005,1436,1749,2046,2128,2637,3914,3915,4205,4218,4781,4884,6642,7301,8522,8642,8826,8828,9368,10152,10642,10678,11149,22853,23114,23334,25987,51092,55437,57493,57551,57669,84665,494470,411,949,5371,8503,9464,51…	ACACB,ADRB1,CDKN1B,MAPK14,DIO3,EPHA7,FGFR3,G6PD,GSK3B,KCNK2,PIM1,PROX1,RBP4,RPS6KB1,HNF1B,ATRN,SEMA7A,STC2,NRP1,SEMA5A,RIMS2,BCL2L11,PARP2,SEMA6C,SEMA4B,NEDD4L,LPAR3,DLL1,DBNL,MBD5,RTN4,SEMA6A,SEMA4G,SEMA4A,ANK3,AXL,CDH7,CSF1R,DLX5,EPHA8,EVX1,GBX2,LAMB3,LAMC1,MEF2A,RAB8A,NFIB,NPTX1,SNX1,TYRO3,GAS7,DCHS1,IQGAP1,NRP2,SLC9A3R1,ABI2,IGF2BP1,B3GNT2,BVES,LMTK2,NFASC,SZT2,TSKU,SIDT2,STRADB,HEG1,TAOK1,EP…
9_Member	GO Biological Processes	GO:0048638	regulation of developmental growth	-9.64777	-6.36031	34/329	32,153,1027,1432,1735,2045,2261,2539,2932,3776,5292,5629,5950,6198,6928,8455,8482,8614,8829,9037,9699,10018,10038,10500,10509,23327,23566,28514,28988,55777,57142,57556,57715,64218	ACACB,ADRB1,CDKN1B,MAPK14,DIO3,EPHA7,FGFR3,G6PD,GSK3B,KCNK2,PIM1,PROX1,RBP4,RPS6KB1,HNF1B,ATRN,SEMA7A,STC2,NRP1,SEMA5A,RIMS2,BCL2L11,PARP2,SEMA6C,SEMA4B,NEDD4L,LPAR3,DLL1,DBNL,MBD5,RTN4,SEMA6A,SEMA4G,SEMA4A
9_Member	GO Biological Processes	GO:0000902	cell morphogenesis	-9.16368	-5.84625	47/670	288,558,1005,1432,1436,1749,2046,2128,2637,3914,3915,4205,4218,4781,4884,5629,6642,7301,8482,8522,8642,8826,8828,8829,9037,9368,10152,10500,10509,10642,10678,11149,22853,23114,23334,25987,28988,51092,55437,57493,57551,57556,57669,57715,64218,84665,494470	ANK3,AXL,CDH7,MAPK14,CSF1R,DLX5,EPHA8,EVX1,GBX2,LAMB3,LAMC1,MEF2A,RAB8A,NFIB,NPTX1,PROX1,SNX1,TYRO3,SEMA7A,GAS7,DCHS1,IQGAP1,NRP2,NRP1,SEMA5A,SLC9A3R1,ABI2,SEMA6C,SEMA4B,IGF2BP1,B3GNT2,BVES,LMTK2,NFASC,SZT2,TSKU,DBNL,SIDT2,STRADB,HEG1,TAOK1,SEMA6A,EPB41L5,SEMA4G,SEMA4A,MYPN,RNF165
9_Member	GO Biological Processes	GO:0001667	ameboidal-type cell migration	-8.55693	-5.34865	22/185	411,949,2637,5371,8482,8503,8826,8828,8829,9037,9464,10500,10509,51421,55612,57556,57669,57715,64218,84159,196740,375056	ARSB,SCARB1,GBX2,PML,SEMA7A,PIK3R3,IQGAP1,NRP2,NRP1,SEMA5A,HAND2,SEMA6C,SEMA4B,AMOTL2,FERMT1,SEMA6A,EPB41L5,SEMA4G,SEMA4A,ARID5B,VSTM4,MIA3
9_Member	GO Biological Processes	GO:0040008	regulation of growth	-8.42337	-5.30224	49/664	32,91,153,817,1027,1432,1735,2045,2261,2539,2932,3458,3488,3776,4323,5292,5371,5629,5950,6198,6928,8455,8482,8614,8829,9037,9306,9699,10018,10038,10276,10298,10500,10509,23327,23566,28514,28988,55777,57142,57556,57715,64218,64393,84259,122809,131566,203245,283219	ACACB,ACVR1B,ADRB1,CAMK2D,CDKN1B,MAPK14,DIO3,EPHA7,FGFR3,G6PD,GSK3B,IFNG,IGFBP5,KCNK2,MMP14,PIM1,PML,PROX1,RBP4,RPS6KB1,HNF1B,ATRN,SEMA7A,STC2,NRP1,SEMA5A,SOCS6,RIMS2,BCL2L11,PARP2,NET1,PAK4,SEMA6C,SEMA4B,NEDD4L,LPAR3,DLL1,DBNL,MBD5,RTN4,SEMA6A,SEMA4G,SEMA4A,ZMAT3,DCUN1D5,SOCS4,DCBLD2,NAIF1,KCTD21
9_Member	GO Biological Processes	GO:0010975	regulation of neuron projection development	-7.63163	-4.62543	36/433	411,482,816,2045,2909,2932,4067,4919,5780,5789,5792,5906,5911,8482,8829,9037,9860,9912,10152,10494,10498,10500,10509,23327,23373,23566,25987,28988,29956,57142,57556,57715,64218,65009,152559,154141	ARSB,ATP1B2,CAMK2B,EPHA7,ARHGAP35,GSK3B,LYN,ROR1,PTPN9,PTPRD,PTPRF,RAP1A,RAP2A,SEMA7A,NRP1,SEMA5A,LRIG2,ARHGAP44,ABI2,STK25,CARM1,SEMA6C,SEMA4B,NEDD4L,CRTC1,LPAR3,TSKU,DBNL,CERS2,RTN4,SEMA6A,SEMA4G,SEMA4A,NDRG4,PAQR3,MBOAT1
9_Member	GO Biological Processes	GO:0048640	negative regulation of developmental growth	-7.61024	-4.62543	17/111	153,1027,2045,2261,2539,3776,5950,8482,8614,8829,9037,10500,10509,57142,57556,57715,64218	ADRB1,CDKN1B,EPHA7,FGFR3,G6PD,KCNK2,RBP4,SEMA7A,STC2,NRP1,SEMA5A,SEMA6C,SEMA4B,RTN4,SEMA6A,SEMA4G,SEMA4A
9_Member	GO Biological Processes	GO:0031344	regulation of cell projection organization	-7.5575	-4.62543	46/642	411,482,816,1857,2045,2909,2932,3985,4067,4919,5780,5789,5792,5898,5906,5911,6624,8482,8829,9001,9037,9860,9912,10152,10178,10494,10498,10500,10509,10807,23327,23329,23373,23426,23566,25987,28988,29956,57142,57556,57715,57787,64218,65009,152559,154141	ARSB,ATP1B2,CAMK2B,DVL3,EPHA7,ARHGAP35,GSK3B,LIMK2,LYN,ROR1,PTPN9,PTPRD,PTPRF,RALA,RAP1A,RAP2A,FSCN1,SEMA7A,NRP1,HAP1,SEMA5A,LRIG2,ARHGAP44,ABI2,TENM1,STK25,CARM1,SEMA6C,SEMA4B,ENTR1,NEDD4L,TBC1D30,CRTC1,GRIP1,LPAR3,TSKU,DBNL,CERS2,RTN4,SEMA6A,SEMA4G,MARK4,SEMA4A,NDRG4,PAQR3,MBOAT1
9_Member	GO Biological Processes	GO:0000904	cell morphogenesis involved in differentiation	-7.45541	-4.49701	37/522	288,558,1436,1749,2046,2128,2637,3914,3915,4205,4218,4781,4884,5629,7301,8482,8828,8829,9037,9368,10152,10500,10509,10642,10678,11149,22853,23114,23334,25987,57493,57556,57669,57715,64218,84665,494470	ANK3,AXL,CSF1R,DLX5,EPHA8,EVX1,GBX2,LAMB3,LAMC1,MEF2A,RAB8A,NFIB,NPTX1,PROX1,TYRO3,SEMA7A,NRP2,NRP1,SEMA5A,SLC9A3R1,ABI2,SEMA6C,SEMA4B,IGF2BP1,B3GNT2,BVES,LMTK2,NFASC,SZT2,TSKU,HEG1,SEMA6A,EPB41L5,SEMA4G,SEMA4A,MYPN,RNF165
9_Member	KEGG Pathway	hsa04360	Axon guidance	-7.25664	-4.36129	20/182	816,817,2046,2932,3985,5578,5921,8482,8503,8829,9037,9860,10298,10500,10509,54361,54961,57556,57715,64218	CAMK2B,CAMK2D,EPHA8,GSK3B,LIMK2,PRKCA,RASA1,SEMA7A,PIK3R3,NRP1,SEMA5A,LRIG2,PAK4,SEMA6C,SEMA4B,WNT4,SSH3,SEMA6A,SEMA4G,SEMA4A
9_Member	GO Biological Processes	GO:0031175	neuron projection development	-7.14877	-4.31038	45/641	133,288,1436,1749,2045,2046,2128,2637,2909,2932,4067,4205,4218,4781,4884,5792,6801,8482,8522,8826,8828,8829,9037,9315,9368,10298,10500,10509,10642,10678,22853,23114,23334,23426,25987,28988,57142,57551,57556,57626,57715,64218,84665,388552,494470	ADM,ANK3,CSF1R,DLX5,EPHA7,EPHA8,EVX1,GBX2,ARHGAP35,GSK3B,LYN,MEF2A,RAB8A,NFIB,NPTX1,PTPRF,STRN,SEMA7A,GAS7,IQGAP1,NRP2,NRP1,SEMA5A,NREP,SLC9A3R1,PAK4,SEMA6C,SEMA4B,IGF2BP1,B3GNT2,LMTK2,NFASC,SZT2,GRIP1,TSKU,DBNL,RTN4,TAOK1,SEMA6A,KLHL1,SEMA4G,SEMA4A,MYPN,BLOC1S3,RNF165
9_Member	GO Biological Processes	GO:0120035	regulation of plasma membrane bounded cell projection organization	-7.03781	-4.21772	44/625	411,482,816,2045,2909,2932,3985,4067,4919,5780,5789,5792,5898,5906,5911,6624,8482,8829,9001,9037,9860,9912,10152,10178,10494,10498,10500,10509,10807,23327,23329,23373,23566,25987,28988,29956,57142,57556,57715,57787,64218,65009,152559,154141	ARSB,ATP1B2,CAMK2B,EPHA7,ARHGAP35,GSK3B,LIMK2,LYN,ROR1,PTPN9,PTPRD,PTPRF,RALA,RAP1A,RAP2A,FSCN1,SEMA7A,NRP1,HAP1,SEMA5A,LRIG2,ARHGAP44,ABI2,TENM1,STK25,CARM1,SEMA6C,SEMA4B,ENTR1,NEDD4L,TBC1D30,CRTC1,LPAR3,TSKU,DBNL,CERS2,RTN4,SEMA6A,SEMA4G,MARK4,SEMA4A,NDRG4,PAQR3,MBOAT1
9_Member	GO Biological Processes	GO:0001755	neural crest cell migration	-6.72341	-3.98414	11/57	2637,8482,8828,8829,9037,9464,10500,10509,57556,57715,64218	GBX2,SEMA7A,NRP2,NRP1,SEMA5A,HAND2,SEMA6C,SEMA4B,SEMA6A,SEMA4G,SEMA4A
9_Member	GO Biological Processes	GO:0048843	negative regulation of axon extension involved in axon guidance	-6.57816	-3.88174	8/27	8482,8829,9037,10500,10509,57556,57715,64218	SEMA7A,NRP1,SEMA5A,SEMA6C,SEMA4B,SEMA6A,SEMA4G,SEMA4A
9_Member	GO Biological Processes	GO:0090497	mesenchymal cell migration	-6.56274	-3.87734	11/59	2637,8482,8828,8829,9037,9464,10500,10509,57556,57715,64218	GBX2,SEMA7A,NRP2,NRP1,SEMA5A,HAND2,SEMA6C,SEMA4B,SEMA6A,SEMA4G,SEMA4A
9_Member	GO Biological Processes	GO:0120039	plasma membrane bounded cell projection morphogenesis	-6.39401	-3.73664	32/458	288,1436,1749,2046,2128,2637,4205,4218,4781,4884,6642,8482,8522,8826,8828,8829,9037,10500,10509,10642,10678,22853,23114,23334,25987,28988,57551,57556,57715,64218,84665,494470	ANK3,CSF1R,DLX5,EPHA8,EVX1,GBX2,MEF2A,RAB8A,NFIB,NPTX1,SNX1,SEMA7A,GAS7,IQGAP1,NRP2,NRP1,SEMA5A,SEMA6C,SEMA4B,IGF2BP1,B3GNT2,LMTK2,NFASC,SZT2,TSKU,DBNL,TAOK1,SEMA6A,SEMA4G,SEMA4A,MYPN,RNF165
9_Member	GO Biological Processes	GO:0048858	cell projection morphogenesis	-6.31095	-3.67967	32/462	288,1436,1749,2046,2128,2637,4205,4218,4781,4884,6642,8482,8522,8826,8828,8829,9037,10500,10509,10642,10678,22853,23114,23334,25987,28988,57551,57556,57715,64218,84665,494470	ANK3,CSF1R,DLX5,EPHA8,EVX1,GBX2,MEF2A,RAB8A,NFIB,NPTX1,SNX1,SEMA7A,GAS7,IQGAP1,NRP2,NRP1,SEMA5A,SEMA6C,SEMA4B,IGF2BP1,B3GNT2,LMTK2,NFASC,SZT2,TSKU,DBNL,TAOK1,SEMA6A,SEMA4G,SEMA4A,MYPN,RNF165
9_Member	GO Biological Processes	GO:0071526	semaphorin-plexin signaling pathway	-6.2043	-3.62724	9/40	8482,8828,8829,9037,10500,10509,57556,57715,64218	SEMA7A,NRP2,NRP1,SEMA5A,SEMA6C,SEMA4B,SEMA6A,SEMA4G,SEMA4A
9_Member	GO Molecular Functions	GO:0045499	chemorepellent activity	-6.02277	-3.45132	8/28	2045,8482,9037,10500,10509,57556,57715,64218	EPHA7,SEMA7A,SEMA5A,SEMA6C,SEMA4B,SEMA6A,SEMA4G,SEMA4A
9_Member	GO Biological Processes	GO:0048812	neuron projection morphogenesis	-6.00207	-3.45234	31/454	288,1436,1749,2046,2128,2637,4205,4218,4781,4884,8482,8522,8826,8828,8829,9037,10500,10509,10642,10678,22853,23114,23334,25987,28988,57551,57556,57715,64218,84665,494470	ANK3,CSF1R,DLX5,EPHA8,EVX1,GBX2,MEF2A,RAB8A,NFIB,NPTX1,SEMA7A,GAS7,IQGAP1,NRP2,NRP1,SEMA5A,SEMA6C,SEMA4B,IGF2BP1,B3GNT2,LMTK2,NFASC,SZT2,TSKU,DBNL,TAOK1,SEMA6A,SEMA4G,SEMA4A,MYPN,RNF165
9_Member	GO Biological Processes	GO:0032990	cell part morphogenesis	-5.93126	-3.40723	32/481	288,1436,1749,2046,2128,2637,4205,4218,4781,4884,6642,8482,8522,8826,8828,8829,9037,10500,10509,10642,10678,22853,23114,23334,25987,28988,57551,57556,57715,64218,84665,494470	ANK3,CSF1R,DLX5,EPHA8,EVX1,GBX2,MEF2A,RAB8A,NFIB,NPTX1,SNX1,SEMA7A,GAS7,IQGAP1,NRP2,NRP1,SEMA5A,SEMA6C,SEMA4B,IGF2BP1,B3GNT2,LMTK2,NFASC,SZT2,TSKU,DBNL,TAOK1,SEMA6A,SEMA4G,SEMA4A,MYPN,RNF165
9_Member	GO Molecular Functions	GO:0030215	semaphorin receptor binding	-5.90907	-3.39	7/23	8482,9037,10500,10509,57556,57715,64218	SEMA7A,SEMA5A,SEMA6C,SEMA4B,SEMA6A,SEMA4G,SEMA4A
9_Member	GO Biological Processes	GO:0060485	mesenchyme development	-5.87074	-3.34671	22/231	2065,2637,2932,4222,5159,8482,8642,8828,8829,9037,9464,10500,10509,54361,55593,57142,57556,57669,57715,64218,84541,221662	ERBB3,GBX2,GSK3B,MEOX1,PDGFRB,SEMA7A,DCHS1,NRP2,NRP1,SEMA5A,HAND2,SEMA6C,SEMA4B,WNT4,OTUD5,RTN4,SEMA6A,EPB41L5,SEMA4G,SEMA4A,KBTBD8,RBM24
9_Member	GO Biological Processes	GO:0008361	regulation of cell size	-5.85508	-3.34092	19/179	1182,2045,2932,5916,8482,8829,9037,9368,9990,10500,10509,23038,23566,28988,57142,57556,57715,64218,389541	CLCN3,EPHA7,GSK3B,RARG,SEMA7A,NRP1,SEMA5A,SLC9A3R1,SLC12A6,SEMA6C,SEMA4B,WDTC1,LPAR3,DBNL,RTN4,SEMA6A,SEMA4G,SEMA4A,LAMTOR4
9_Member	GO Biological Processes	GO:0048841	regulation of axon extension involved in axon guidance	-5.84125	-3.33194	8/33	8482,8829,9037,10500,10509,57556,57715,64218	SEMA7A,NRP1,SEMA5A,SEMA6C,SEMA4B,SEMA6A,SEMA4G,SEMA4A
9_Member	GO Biological Processes	GO:0090066	regulation of anatomical structure size	-5.76849	-3.30495	35/495	119,120,133,153,490,1182,2045,2909,2932,3269,5916,5921,6928,8482,8829,8864,9037,9368,9990,10178,10500,10509,10565,23038,23566,28988,54961,57142,57556,57704,57715,64218,130271,196740,389541	ADD2,ADD3,ADM,ADRB1,ATP2B1,CLCN3,EPHA7,ARHGAP35,GSK3B,HRH1,RARG,RASA1,HNF1B,SEMA7A,NRP1,PER2,SEMA5A,SLC9A3R1,SLC12A6,TENM1,SEMA6C,SEMA4B,ARFGEF1,WDTC1,LPAR3,DBNL,SSH3,RTN4,SEMA6A,GBA2,SEMA4G,SEMA4A,PLEKHH2,VSTM4,LAMTOR4
9_Member	GO Biological Processes	GO:0010977	negative regulation of neuron projection development	-5.5704	-3.17793	16/137	2045,5780,8482,8829,9037,9860,10498,10500,10509,25987,29956,57142,57556,57715,64218,152559	EPHA7,PTPN9,SEMA7A,NRP1,SEMA5A,LRIG2,CARM1,SEMA6C,SEMA4B,TSKU,CERS2,RTN4,SEMA6A,SEMA4G,SEMA4A,PAQR3
9_Member	GO Biological Processes	GO:0032989	cellular component morphogenesis	-5.56522	-3.13154	35/574	288,1436,1749,2046,2128,2637,4205,4218,4781,4884,5156,5159,5629,6642,8482,8522,8826,8828,8829,9037,10500,10509,10642,10678,22853,23114,23334,25987,28988,57551,57556,57715,64218,84665,494470	ANK3,CSF1R,DLX5,EPHA8,EVX1,GBX2,MEF2A,RAB8A,NFIB,NPTX1,PDGFRA,PDGFRB,PROX1,SNX1,SEMA7A,GAS7,IQGAP1,NRP2,NRP1,SEMA5A,SEMA6C,SEMA4B,IGF2BP1,B3GNT2,LMTK2,NFASC,SZT2,TSKU,DBNL,TAOK1,SEMA6A,SEMA4G,SEMA4A,MYPN,RNF165
9_Member	GO Biological Processes	GO:0006935	chemotaxis	-5.55468	-3.16668	35/506	643,1432,1436,1525,1749,1880,1901,2045,2046,2128,2637,2909,3269,3570,4015,4781,5156,5159,5898,6351,7984,8482,8828,8829,9037,10500,10509,10678,23114,57556,57715,64218,84665,388372,494470	CXCR5,MAPK14,CSF1R,CXADR,DLX5,GPR183,S1PR1,EPHA7,EPHA8,EVX1,GBX2,ARHGAP35,HRH1,IL6R,LOX,NFIB,PDGFRA,PDGFRB,RALA,CCL4,ARHGEF5,SEMA7A,NRP2,NRP1,SEMA5A,SEMA6C,SEMA4B,B3GNT2,NFASC,SEMA6A,SEMA4G,SEMA4A,MYPN,CCL4L1,RNF165
9_Member	GO Biological Processes	GO:0032535	regulation of cellular component size	-5.5365	-3.15574	28/359	119,120,1182,2045,2909,2932,5916,5921,8482,8829,9037,9368,9990,10178,10500,10509,10565,23038,23566,28988,54961,57142,57556,57704,57715,64218,130271,389541	ADD2,ADD3,CLCN3,EPHA7,ARHGAP35,GSK3B,RARG,RASA1,SEMA7A,NRP1,SEMA5A,SLC9A3R1,SLC12A6,TENM1,SEMA6C,SEMA4B,ARFGEF1,WDTC1,LPAR3,DBNL,SSH3,RTN4,SEMA6A,GBA2,SEMA4G,SEMA4A,PLEKHH2,LAMTOR4
9_Member	GO Biological Processes	GO:0042330	taxis	-5.51664	-3.143	35/508	643,1432,1436,1525,1749,1880,1901,2045,2046,2128,2637,2909,3269,3570,4015,4781,5156,5159,5898,6351,7984,8482,8828,8829,9037,10500,10509,10678,23114,57556,57715,64218,84665,388372,494470	CXCR5,MAPK14,CSF1R,CXADR,DLX5,GPR183,S1PR1,EPHA7,EPHA8,EVX1,GBX2,ARHGAP35,HRH1,IL6R,LOX,NFIB,PDGFRA,PDGFRB,RALA,CCL4,ARHGEF5,SEMA7A,NRP2,NRP1,SEMA5A,SEMA6C,SEMA4B,B3GNT2,NFASC,SEMA6A,SEMA4G,SEMA4A,MYPN,CCL4L1,RNF165
9_Member	GO Biological Processes	GO:0014033	neural crest cell differentiation	-5.50864	-3.13851	13/93	2637,8482,8828,8829,9037,9464,10500,10509,55593,57556,57715,64218,84541	GBX2,SEMA7A,NRP2,NRP1,SEMA5A,HAND2,SEMA6C,SEMA4B,OTUD5,SEMA6A,SEMA4G,SEMA4A,KBTBD8
9_Member	GO Biological Processes	GO:0031345	negative regulation of cell projection organization	-5.50146	-3.13666	19/189	2045,3985,5780,8482,8829,9037,9860,9912,10498,10500,10509,23329,25987,29956,57142,57556,57715,64218,152559	EPHA7,LIMK2,PTPN9,SEMA7A,NRP1,SEMA5A,LRIG2,ARHGAP44,CARM1,SEMA6C,SEMA4B,TBC1D30,TSKU,CERS2,RTN4,SEMA6A,SEMA4G,SEMA4A,PAQR3
9_Member	GO Biological Processes	GO:0048667	cell morphogenesis involved in neuron differentiation	-5.48356	-3.08126	28/410	288,1436,1749,2046,2128,2637,4205,4218,4781,4884,8482,8828,8829,9037,9368,10500,10509,10642,10678,22853,23114,23334,25987,57556,57715,64218,84665,494470	ANK3,CSF1R,DLX5,EPHA8,EVX1,GBX2,MEF2A,RAB8A,NFIB,NPTX1,SEMA7A,NRP2,NRP1,SEMA5A,SLC9A3R1,SEMA6C,SEMA4B,IGF2BP1,B3GNT2,LMTK2,NFASC,SZT2,TSKU,SEMA6A,SEMA4G,SEMA4A,MYPN,RNF165
9_Member	GO Biological Processes	GO:0061564	axon development	-5.4798	-3.1277	29/382	288,1436,1749,2045,2046,2128,2637,2909,4218,4781,4884,8482,8828,8829,9037,9315,10500,10509,10678,22853,23114,23334,25987,57142,57556,57715,64218,84665,494470	ANK3,CSF1R,DLX5,EPHA7,EPHA8,EVX1,GBX2,ARHGAP35,RAB8A,NFIB,NPTX1,SEMA7A,NRP2,NRP1,SEMA5A,NREP,SEMA6C,SEMA4B,B3GNT2,LMTK2,NFASC,SZT2,TSKU,RTN4,SEMA6A,SEMA4G,SEMA4A,MYPN,RNF165
9_Member	GO Biological Processes	GO:0007409	axonogenesis	-5.47663	-3.08126	25/342	288,1436,1749,2046,2128,2637,4218,4781,4884,8482,8828,8829,9037,10500,10509,10678,22853,23114,23334,25987,57556,57715,64218,84665,494470	ANK3,CSF1R,DLX5,EPHA8,EVX1,GBX2,RAB8A,NFIB,NPTX1,SEMA7A,NRP2,NRP1,SEMA5A,SEMA6C,SEMA4B,B3GNT2,LMTK2,NFASC,SZT2,TSKU,SEMA6A,SEMA4G,SEMA4A,MYPN,RNF165
9_Member	GO Biological Processes	GO:0045926	negative regulation of growth	-5.44878	-3.11934	22/245	91,153,1027,2045,2261,2539,3488,3776,5371,5950,8482,8614,8829,9037,10500,10509,57142,57556,57715,64218,131566,203245	ACVR1B,ADRB1,CDKN1B,EPHA7,FGFR3,G6PD,IGFBP5,KCNK2,PML,RBP4,SEMA7A,STC2,NRP1,SEMA5A,SEMA6C,SEMA4B,RTN4,SEMA6A,SEMA4G,SEMA4A,DCBLD2,NAIF1
9_Member	GO Biological Processes	GO:0007411	axon guidance	-5.43288	-3.11855	21/227	1436,1749,2045,2046,2128,2637,2909,4781,8482,8828,8829,9037,10500,10509,10678,23114,57556,57715,64218,84665,494470	CSF1R,DLX5,EPHA7,EPHA8,EVX1,GBX2,ARHGAP35,NFIB,SEMA7A,NRP2,NRP1,SEMA5A,SEMA6C,SEMA4B,B3GNT2,NFASC,SEMA6A,SEMA4G,SEMA4A,MYPN,RNF165
9_Member	GO Biological Processes	GO:0097485	neuron projection guidance	-5.40279	-3.10101	21/228	1436,1749,2045,2046,2128,2637,2909,4781,8482,8828,8829,9037,10500,10509,10678,23114,57556,57715,64218,84665,494470	CSF1R,DLX5,EPHA7,EPHA8,EVX1,GBX2,ARHGAP35,NFIB,SEMA7A,NRP2,NRP1,SEMA5A,SEMA6C,SEMA4B,B3GNT2,NFASC,SEMA6A,SEMA4G,SEMA4A,MYPN,RNF165
9_Member	GO Biological Processes	GO:0014032	neural crest cell development	-5.40021	-3.10101	12/81	2637,8482,8828,8829,9037,9464,10500,10509,57556,57715,64218,84541	GBX2,SEMA7A,NRP2,NRP1,SEMA5A,HAND2,SEMA6C,SEMA4B,SEMA6A,SEMA4G,SEMA4A,KBTBD8
9_Member	GO Biological Processes	GO:0048863	stem cell differentiation	-5.38589	-3.09261	17/158	2637,3976,4222,6928,8482,8828,8829,9037,9464,10500,10509,55593,55716,57556,57715,64218,84541	GBX2,LIF,MEOX1,HNF1B,SEMA7A,NRP2,NRP1,SEMA5A,HAND2,SEMA6C,SEMA4B,OTUD5,LMBR1L,SEMA6A,SEMA4G,SEMA4A,KBTBD8
9_Member	GO Biological Processes	GO:0030517	negative regulation of axon extension	-5.37635	-3.08598	9/44	8482,8829,9037,10500,10509,57142,57556,57715,64218	SEMA7A,NRP1,SEMA5A,SEMA6C,SEMA4B,RTN4,SEMA6A,SEMA4G,SEMA4A
9_Member	GO Biological Processes	GO:0050919	negative chemotaxis	-5.20757	-2.95887	9/46	2045,8482,8828,9037,10500,10509,57556,57715,64218	EPHA7,SEMA7A,NRP2,SEMA5A,SEMA6C,SEMA4B,SEMA6A,SEMA4G,SEMA4A
9_Member	GO Biological Processes	GO:0048864	stem cell development	-5.12327	-2.88761	12/86	2637,8482,8828,8829,9037,9464,10500,10509,57556,57715,64218,84541	GBX2,SEMA7A,NRP2,NRP1,SEMA5A,HAND2,SEMA6C,SEMA4B,SEMA6A,SEMA4G,SEMA4A,KBTBD8
9_Member	GO Biological Processes	GO:0048762	mesenchymal cell differentiation	-5.02678	-2.81608	17/168	2637,2932,8482,8828,8829,9037,9464,10500,10509,54361,55593,57142,57556,57669,57715,64218,84541	GBX2,GSK3B,SEMA7A,NRP2,NRP1,SEMA5A,HAND2,SEMA6C,SEMA4B,WNT4,OTUD5,RTN4,SEMA6A,EPB41L5,SEMA4G,SEMA4A,KBTBD8
9_Member	GO Biological Processes	GO:0031346	positive regulation of cell projection organization	-4.98969	-2.78141	26/342	411,482,816,1857,2909,2932,4067,4919,5789,5898,5906,6624,8482,8829,9001,9037,10152,10178,10494,10807,23373,23426,23566,28988,57787,65009	ARSB,ATP1B2,CAMK2B,DVL3,ARHGAP35,GSK3B,LYN,ROR1,PTPRD,RALA,RAP1A,FSCN1,SEMA7A,NRP1,HAP1,SEMA5A,ABI2,TENM1,STK25,ENTR1,CRTC1,GRIP1,LPAR3,DBNL,MARK4,NDRG4
9_Member	GO Biological Processes	GO:0050767	regulation of neurogenesis	-4.96338	-2.75751	27/364	816,2045,3458,3976,4067,5324,5583,5789,7052,8482,8829,8864,9001,9037,10494,10500,10509,23566,28514,28988,29956,55198,57142,57556,57715,63950,64218	CAMK2B,EPHA7,IFNG,LIF,LYN,PLAG1,PRKCH,PTPRD,TGM2,SEMA7A,NRP1,PER2,HAP1,SEMA5A,STK25,SEMA6C,SEMA4B,LPAR3,DLL1,DBNL,CERS2,APPL2,RTN4,SEMA6A,SEMA4G,DMRTA2,SEMA4A
9_Member	GO Biological Processes	GO:0050771	negative regulation of axonogenesis	-4.80689	-2.61981	10/64	2045,8482,8829,9037,10500,10509,57142,57556,57715,64218	EPHA7,SEMA7A,NRP1,SEMA5A,SEMA6C,SEMA4B,RTN4,SEMA6A,SEMA4G,SEMA4A
9_Member	GO Biological Processes	GO:0061387	regulation of extent of cell growth	-4.78361	-2.6011	13/108	2045,2932,8482,8829,9037,10500,10509,23566,28988,57142,57556,57715,64218	EPHA7,GSK3B,SEMA7A,NRP1,SEMA5A,SEMA6C,SEMA4B,LPAR3,DBNL,RTN4,SEMA6A,SEMA4G,SEMA4A
9_Member	GO Biological Processes	GO:0050770	regulation of axonogenesis	-4.31471	-2.24561	15/154	2045,2909,2932,8482,8829,9037,10494,10500,10509,23566,28988,57142,57556,57715,64218	EPHA7,ARHGAP35,GSK3B,SEMA7A,NRP1,SEMA5A,STK25,SEMA6C,SEMA4B,LPAR3,DBNL,RTN4,SEMA6A,SEMA4G,SEMA4A
9_Member	GO Biological Processes	GO:0001558	regulation of cell growth	-4.30581	-2.23846	28/419	91,817,1027,2045,2539,2932,3488,4323,5371,8482,8829,9037,9699,10038,10276,10298,10500,10509,23327,23566,28988,57142,57556,57715,64218,84259,131566,203245	ACVR1B,CAMK2D,CDKN1B,EPHA7,G6PD,GSK3B,IGFBP5,MMP14,PML,SEMA7A,NRP1,SEMA5A,RIMS2,PARP2,NET1,PAK4,SEMA6C,SEMA4B,NEDD4L,LPAR3,DBNL,RTN4,SEMA6A,SEMA4G,SEMA4A,DCUN1D5,DCBLD2,NAIF1
9_Member	GO Biological Processes	GO:0051960	regulation of nervous system development	-4.27712	-2.2184	29/443	816,2045,2637,3458,3976,4067,5324,5583,5789,5916,7052,8482,8829,8864,9001,9037,10494,10500,10509,23566,28514,28988,29956,55198,57142,57556,57715,63950,64218	CAMK2B,EPHA7,GBX2,IFNG,LIF,LYN,PLAG1,PRKCH,PTPRD,RARG,TGM2,SEMA7A,NRP1,PER2,HAP1,SEMA5A,STK25,SEMA6C,SEMA4B,LPAR3,DLL1,DBNL,CERS2,APPL2,RTN4,SEMA6A,SEMA4G,DMRTA2,SEMA4A
9_Member	GO Biological Processes	GO:0030516	regulation of axon extension	-4.06848	-2.05209	11/93	2932,8482,8829,9037,10500,10509,28988,57142,57556,57715,64218	GSK3B,SEMA7A,NRP1,SEMA5A,SEMA6C,SEMA4B,DBNL,RTN4,SEMA6A,SEMA4G,SEMA4A
9_Member	GO Biological Processes	GO:0030308	negative regulation of cell growth	-3.91331	-1.92688	16/186	91,1027,2045,2539,5371,8482,8829,9037,10500,10509,57142,57556,57715,64218,131566,203245	ACVR1B,CDKN1B,EPHA7,G6PD,PML,SEMA7A,NRP1,SEMA5A,SEMA6C,SEMA4B,RTN4,SEMA6A,SEMA4G,SEMA4A,DCBLD2,NAIF1
9_Member	GO Biological Processes	GO:0060284	regulation of cell development	-3.71579	-1.77858	30/501	816,2045,2932,3458,3552,3976,4067,5139,5324,5583,5789,7052,8482,8829,8864,9001,9037,10494,10500,10509,23566,28514,28988,29956,55198,57142,57556,57715,63950,64218	CAMK2B,EPHA7,GSK3B,IFNG,IL1A,LIF,LYN,PDE3A,PLAG1,PRKCH,PTPRD,TGM2,SEMA7A,NRP1,PER2,HAP1,SEMA5A,STK25,SEMA6C,SEMA4B,LPAR3,DLL1,DBNL,CERS2,APPL2,RTN4,SEMA6A,SEMA4G,DMRTA2,SEMA4A
9_Member	GO Biological Processes	GO:0045596	negative regulation of cell differentiation	-3.67532	-1.7546	38/699	2045,2539,2932,3458,3488,3552,3638,3659,4067,4212,5916,6602,8482,8829,8840,8994,9037,9464,10220,10468,10500,10509,25987,28514,29956,51232,54361,54855,55198,55796,57142,57556,57715,64218,84524,94241,149041,205717	EPHA7,G6PD,GSK3B,IFNG,IGFBP5,IL1A,INSIG1,IRF1,LYN,MEIS2,RARG,SMARCD1,SEMA7A,NRP1,CCN4,LIMD1,SEMA5A,HAND2,GDF11,FST,SEMA6C,SEMA4B,TSKU,DLL1,CERS2,CRIM1,WNT4,TENT5C,APPL2,MBNL3,RTN4,SEMA6A,SEMA4G,SEMA4A,ZC3H8,TP53INP1,RC3H1,USF3
9_Member	GO Biological Processes	GO:0050920	regulation of chemotaxis	-3.42237	-1.56627	17/226	1436,1880,1901,3570,4067,4858,5156,5159,6351,8482,8829,9037,10500,10509,57556,57715,64218	CSF1R,GPR183,S1PR1,IL6R,LYN,NOVA2,PDGFRA,PDGFRB,CCL4,SEMA7A,NRP1,SEMA5A,SEMA6C,SEMA4B,SEMA6A,SEMA4G,SEMA4A
9_Member	GO Biological Processes	GO:0050922	negative regulation of chemotaxis	-3.41469	-1.57646	8/69	8482,8829,9037,10500,10509,57556,57715,64218	SEMA7A,NRP1,SEMA5A,SEMA6C,SEMA4B,SEMA6A,SEMA4G,SEMA4A
9_Member	GO Biological Processes	GO:0032102	negative regulation of response to external stimulus	-3.39446	-1.5437	26/428	1432,2629,4067,5045,5094,5156,5598,5734,7301,8482,8829,9037,9860,10500,10509,23005,23621,28964,29956,54361,57556,57715,64218,64771,114899,140885	MAPK14,GBA,LYN,FURIN,PCBP2,PDGFRA,MAPK7,PTGER4,TYRO3,SEMA7A,NRP1,SEMA5A,LRIG2,SEMA6C,SEMA4B,MAPKBP1,BACE1,GIT1,CERS2,WNT4,SEMA6A,SEMA4G,SEMA4A,ILRUN,C1QTNF3,SIRPA
9_Member	Reactome Gene Sets	R-HSA-373755	Semaphorin interactions	-3.22578	-1.43062	8/65	2909,2932,3985,8482,8829,9037,57556,64218	ARHGAP35,GSK3B,LIMK2,SEMA7A,NRP1,SEMA5A,SEMA6A,SEMA4A
9_Member	GO Biological Processes	GO:0050769	positive regulation of neurogenesis	-3.05596	-1.30337	16/222	816,3458,3976,4067,5324,5583,5789,7052,8482,8829,9001,9037,10494,23566,28988,63950	CAMK2B,IFNG,LIF,LYN,PLAG1,PRKCH,PTPRD,TGM2,SEMA7A,NRP1,HAP1,SEMA5A,STK25,LPAR3,DBNL,DMRTA2
9_Member	GO Biological Processes	GO:0010721	negative regulation of cell development	-3.03745	-1.29323	14/181	2045,2932,3552,8482,8829,9037,10500,10509,29956,55198,57142,57556,57715,64218	EPHA7,GSK3B,IL1A,SEMA7A,NRP1,SEMA5A,SEMA6C,SEMA4B,CERS2,APPL2,RTN4,SEMA6A,SEMA4G,SEMA4A
9_Member	Reactome Gene Sets	R-HSA-416700	Other semaphorin interactions	-2.90917	-1.23177	4/19	8482,9037,57556,64218	SEMA7A,SEMA5A,SEMA6A,SEMA4A
10_Summary	GO Biological Processes	GO:0008283	cell population proliferation	-9.1794	-5.84625	39/492	599,639,747,949,1436,1735,1749,2261,2629,2637,3340,3488,4323,4325,5159,5629,5813,5814,5908,6928,7482,8642,9037,9464,10468,10642,23228,23367,26528,51092,54361,55612,55716,65009,79576,131405,149041,196528,196740	BCL2L2,PRDM1,DAGLA,SCARB1,CSF1R,DIO3,DLX5,FGFR3,GBA,GBX2,NDST1,IGFBP5,MMP14,MMP16,PDGFRB,PROX1,PURA,PURB,RAP1B,HNF1B,WNT2B,DCHS1,SEMA5A,HAND2,FST,IGF2BP1,PLCL2,LARP1,DAZAP1,SIDT2,WNT4,FERMT1,LMBR1L,NDRG4,NKAP,TRIM71,RC3H1,ARID2,VSTM4
10_Member	GO Biological Processes	GO:0008283	cell population proliferation	-9.1794	-5.84625	39/492	599,639,747,949,1436,1735,1749,2261,2629,2637,3340,3488,4323,4325,5159,5629,5813,5814,5908,6928,7482,8642,9037,9464,10468,10642,23228,23367,26528,51092,54361,55612,55716,65009,79576,131405,149041,196528,196740	BCL2L2,PRDM1,DAGLA,SCARB1,CSF1R,DIO3,DLX5,FGFR3,GBA,GBX2,NDST1,IGFBP5,MMP14,MMP16,PDGFRB,PROX1,PURA,PURB,RAP1B,HNF1B,WNT2B,DCHS1,SEMA5A,HAND2,FST,IGF2BP1,PLCL2,LARP1,DAZAP1,SIDT2,WNT4,FERMT1,LMBR1L,NDRG4,NKAP,TRIM71,RC3H1,ARID2,VSTM4
10_Member	GO Biological Processes	GO:0050673	epithelial cell proliferation	-5.47693	-3.08126	12/90	599,949,3488,4323,5629,5813,6928,9037,10468,51092,55612,196740	BCL2L2,SCARB1,IGFBP5,MMP14,PROX1,PURA,HNF1B,SEMA5A,FST,SIDT2,FERMT1,VSTM4
10_Member	GO Biological Processes	GO:0001935	endothelial cell proliferation	-2.58574	-1.02923	4/23	949,4323,9037,196740	SCARB1,MMP14,SEMA5A,VSTM4
11_Summary	GO Biological Processes	GO:0016055	Wnt signaling pathway	-8.38406	-5.30073	28/262	1642,1857,2239,2932,3090,4163,4919,5916,6468,6801,6932,7479,7482,7855,8613,8658,8840,9368,10927,23401,50964,51421,51444,51701,53944,54361,55716,64897,115,816,817,949,1027,2516,3776,5906,5908,6667,5578,6907,8456,91,1432,1749,2261,3976,4090,7994,8503,5583,5598,28514,83595,2256,5156,5159,6198,8648,55437,389541,729438,288,356,2065,8826,6602,196528,1045,5629,5928,8828,656,8994,27113	DDB1,DVL3,GPC4,GSK3B,HIC1,MCC,ROR1,RARG,FBXW4,STRN,TCF7,WNT8B,WNT2B,FZD5,PLPP3,TNKS,CCN4,SLC9A3R1,SPIN1,FRAT2,SOST,AMOTL2,RNF138,NLK,CSNK1G1,WNT4,LMBR1L,C12orf43,ADCY9,CAMK2B,CAMK2D,SCARB1,CDKN1B,NR5A1,KCNK2,RAP1A,RAP1B,SP1,PRKCA,TBL1X,FOXN1,ACVR1B,MAPK14,DLX5,FGFR3,LIF,SMAD5,KAT6A,PIK3R3,PRKCH,MAPK7,DLL1,SOX7,FGF11,PDGFRA,PDGFRB,RPS6KB1,NCOA1,STRADB,LAMTOR4,CASTOR2,ANK3,FASLG,ERBB3,IQGAP1,SMARCD…
11_Member	GO Biological Processes	GO:0016055	Wnt signaling pathway	-8.38406	-5.30073	28/262	1642,1857,2239,2932,3090,4163,4919,5916,6468,6801,6932,7479,7482,7855,8613,8658,8840,9368,10927,23401,50964,51421,51444,51701,53944,54361,55716,64897	DDB1,DVL3,GPC4,GSK3B,HIC1,MCC,ROR1,RARG,FBXW4,STRN,TCF7,WNT8B,WNT2B,FZD5,PLPP3,TNKS,CCN4,SLC9A3R1,SPIN1,FRAT2,SOST,AMOTL2,RNF138,NLK,CSNK1G1,WNT4,LMBR1L,C12orf43
11_Member	GO Biological Processes	GO:0198738	cell-cell signaling by wnt	-8.38406	-5.30073	28/262	1642,1857,2239,2932,3090,4163,4919,5916,6468,6801,6932,7479,7482,7855,8613,8658,8840,9368,10927,23401,50964,51421,51444,51701,53944,54361,55716,64897	DDB1,DVL3,GPC4,GSK3B,HIC1,MCC,ROR1,RARG,FBXW4,STRN,TCF7,WNT8B,WNT2B,FZD5,PLPP3,TNKS,CCN4,SLC9A3R1,SPIN1,FRAT2,SOST,AMOTL2,RNF138,NLK,CSNK1G1,WNT4,LMBR1L,C12orf43
11_Member	GO Biological Processes	GO:1905114	cell surface receptor signaling pathway involved in cell-cell signaling	-6.38132	-3.73068	26/326	1857,2239,2932,3090,4163,4919,5916,6468,6801,6932,7479,7482,7855,8613,8658,8840,9368,10927,50964,51421,51444,51701,53944,54361,55716,64897	DVL3,GPC4,GSK3B,HIC1,MCC,ROR1,RARG,FBXW4,STRN,TCF7,WNT8B,WNT2B,FZD5,PLPP3,TNKS,CCN4,SLC9A3R1,SPIN1,SOST,AMOTL2,RNF138,NLK,CSNK1G1,WNT4,LMBR1L,C12orf43
11_Member	KEGG Pathway	hsa04934	Cushing syndrome	-6.25278	-3.64049	17/155	115,816,817,949,1027,1857,2516,2932,3776,5906,5908,6667,6932,7479,7482,7855,54361	ADCY9,CAMK2B,CAMK2D,SCARB1,CDKN1B,DVL3,NR5A1,GSK3B,KCNK2,RAP1A,RAP1B,SP1,TCF7,WNT8B,WNT2B,FZD5,WNT4
11_Member	KEGG Pathway	hsa04310	Wnt signaling pathway	-5.06133	-2.83583	17/167	816,817,1857,2239,2932,4919,5578,6907,6932,7479,7482,7855,8840,23401,50964,51701,54361	CAMK2B,CAMK2D,DVL3,GPC4,GSK3B,ROR1,PRKCA,TBL1X,TCF7,WNT8B,WNT2B,FZD5,CCN4,FRAT2,SOST,NLK,WNT4
11_Member	WikiPathways	WP428	Wnt signaling	-5.03138	-2.81628	14/118	816,817,1857,2239,2932,4919,5578,6932,7482,7855,23401,50964,51701,54361	CAMK2B,CAMK2D,DVL3,GPC4,GSK3B,ROR1,PRKCA,TCF7,WNT2B,FZD5,FRAT2,SOST,NLK,WNT4
11_Member	Canonical Pathways	M5493	WNT SIGNALING	-4.75042	-2.54455	11/89	2932,6468,6932,7482,7855,8456,8840,9368,51701,53944,54361	GSK3B,FBXW4,TCF7,WNT2B,FZD5,FOXN1,CCN4,SLC9A3R1,NLK,CSNK1G1,WNT4
11_Member	KEGG Pathway	hsa04550	Signaling pathways regulating pluripotency of stem cells	-4.69327	-2.52197	15/143	91,1432,1749,1857,2261,2932,3976,4090,6932,7479,7482,7855,7994,8503,54361	ACVR1B,MAPK14,DLX5,DVL3,FGFR3,GSK3B,LIF,SMAD5,TCF7,WNT8B,WNT2B,FZD5,KAT6A,PIK3R3,WNT4
11_Member	KEGG Pathway	hsa04916	Melanogenesis	-4.23255	-2.14452	11/101	115,816,817,1857,2932,5578,6932,7479,7482,7855,54361	ADCY9,CAMK2B,CAMK2D,DVL3,GSK3B,PRKCA,TCF7,WNT8B,WNT2B,FZD5,WNT4
11_Member	WikiPathways	WP4787	Osteoblast differentiation and related diseases	-4.19569	-2.1213	12/120	1432,2261,4090,5578,5583,5598,7479,7482,7855,8503,28514,54361	MAPK14,FGFR3,SMAD5,PRKCA,PRKCH,MAPK7,WNT8B,WNT2B,FZD5,PIK3R3,DLL1,WNT4
11_Member	WikiPathways	WP4336	ncRNAs involved in Wnt signaling in hepatocellular carcinoma	-4.15553	-2.12495	11/91	1857,2932,4919,6932,7482,7855,23401,50964,51701,54361,83595	DVL3,GSK3B,ROR1,TCF7,WNT2B,FZD5,FRAT2,SOST,NLK,WNT4,SOX7
11_Member	WikiPathways	WP3931	Embryonic stem cell pluripotency pathways	-3.71125	-1.7779	12/119	1857,2256,2261,2932,3976,4090,5156,5159,5598,7482,7855,54361	DVL3,FGF11,FGFR3,GSK3B,LIF,SMAD5,PDGFRA,PDGFRB,MAPK7,WNT2B,FZD5,WNT4
11_Member	GO Biological Processes	GO:0060070	canonical Wnt signaling pathway	-3.51173	-1.64588	9/84	1857,2932,5916,6932,7479,7482,7855,8613,54361	DVL3,GSK3B,RARG,TCF7,WNT8B,WNT2B,FZD5,PLPP3,WNT4
11_Member	KEGG Pathway	hsa05224	Breast cancer	-3.4052	-1.55337	13/147	1857,2932,6198,6667,6932,7479,7482,7855,8503,8648,23401,28514,54361	DVL3,GSK3B,RPS6KB1,SP1,TCF7,WNT8B,WNT2B,FZD5,PIK3R3,NCOA1,FRAT2,DLL1,WNT4
11_Member	KEGG Pathway	hsa04150	mTOR signaling pathway	-3.13276	-1.3762	12/156	1857,2932,5578,6198,7479,7482,7855,8503,54361,55437,389541,729438	DVL3,GSK3B,PRKCA,RPS6KB1,WNT8B,WNT2B,FZD5,PIK3R3,WNT4,STRADB,LAMTOR4,CASTOR2
11_Member	KEGG Pathway	hsa05205	Proteoglycans in cancer	-3.04356	-1.32352	14/205	288,356,816,817,1432,2065,5578,6198,7479,7482,7855,8503,8826,54361	ANK3,FASLG,CAMK2B,CAMK2D,MAPK14,ERBB3,PRKCA,RPS6KB1,WNT8B,WNT2B,FZD5,PIK3R3,IQGAP1,WNT4
11_Member	WikiPathways	WP4258	lncRNA in canonical Wnt signaling and colorectal cancer	-3.0249	-1.2838	10/104	1857,2932,4919,6932,7482,7855,23401,50964,51701,54361	DVL3,GSK3B,ROR1,TCF7,WNT2B,FZD5,FRAT2,SOST,NLK,WNT4
11_Member	KEGG Pathway	hsa05217	Basal cell carcinoma	-2.94204	-1.25519	7/63	1857,2932,6932,7479,7482,7855,54361	DVL3,GSK3B,TCF7,WNT8B,WNT2B,FZD5,WNT4
11_Member	KEGG Pathway	hsa05225	Hepatocellular carcinoma	-2.86254	-1.17032	13/168	1857,2932,5578,6198,6602,6932,7479,7482,7855,8503,23401,54361,196528	DVL3,GSK3B,PRKCA,RPS6KB1,SMARCD1,TCF7,WNT8B,WNT2B,FZD5,PIK3R3,FRAT2,WNT4,ARID2
11_Member	KEGG Pathway	hsa05226	Gastric cancer	-2.8319	-1.14883	12/149	1027,1045,1857,2932,6198,6932,7479,7482,7855,8503,23401,54361	CDKN1B,CDX2,DVL3,GSK3B,RPS6KB1,TCF7,WNT8B,WNT2B,FZD5,PIK3R3,FRAT2,WNT4
11_Member	Canonical Pathways	M90	PID WNT CANONICAL PATHWAY	-2.82112	-1.18299	4/20	1857,2932,7855,53944	DVL3,GSK3B,FZD5,CSNK1G1
11_Member	WikiPathways	WP399	Wnt signaling pathway and pluripotency	-2.74928	-1.13268	9/107	1857,2932,5578,5583,6932,7482,7855,51701,54361	DVL3,GSK3B,PRKCA,PRKCH,TCF7,WNT2B,FZD5,NLK,WNT4
11_Member	Reactome Gene Sets	R-HSA-4641262	Disassembly of the destruction complex and recruitment of AXIN to the membrane	-2.72131	-1.07467	5/31	1857,2932,7479,7855,23401	DVL3,GSK3B,WNT8B,FZD5,FRAT2
11_Member	GO Biological Processes	GO:0035567	non-canonical Wnt signaling pathway	-2.72087	-1.11284	6/51	1857,2239,4919,7855,51701,54361	DVL3,GPC4,ROR1,FZD5,NLK,WNT4
11_Member	WikiPathways	WP4262	Breast cancer pathway	-2.64029	-1.01495	12/157	1857,2932,6198,6667,6932,7482,7855,8503,8648,23401,28514,54361	DVL3,GSK3B,RPS6KB1,SP1,TCF7,WNT2B,FZD5,PIK3R3,NCOA1,FRAT2,DLL1,WNT4
11_Member	WikiPathways	WP363	Wnt signaling pathway	-2.63422	-1.05583	6/53	1857,2932,4919,5578,51701,53944	DVL3,GSK3B,ROR1,PRKCA,NLK,CSNK1G1
11_Member	GO Biological Processes	GO:0031128	developmental induction	-2.44848	-0.935783	4/25	7482,7855,54361,64897	WNT2B,FZD5,WNT4,C12orf43
11_Member	WikiPathways	WP4239	Epithelial to mesenchymal transition in colorectal cancer	-2.42978	-0.923003	11/165	1432,2932,5629,5928,7479,7482,7855,8503,8828,28514,54361	MAPK14,GSK3B,PROX1,RBBP4,WNT8B,WNT2B,FZD5,PIK3R3,NRP2,DLL1,WNT4
11_Member	KEGG Pathway	hsa04390	Hippo signaling pathway	-2.12108	-0.729367	10/157	656,1857,2932,6932,7479,7482,7855,8994,27113,54361	BMP8B,DVL3,GSK3B,TCF7,WNT8B,WNT2B,FZD5,LIMD1,BBC3,WNT4
12_Summary	GO Biological Processes	GO:0007423	sensory organ development	-8.21233	-5.07099	40/555	356,357,490,639,1027,1028,1735,1749,2070,2637,3638,3776,3985,4212,4760,4919,5156,5159,5629,5916,5950,7482,7855,8642,8829,9368,9464,10018,10152,10194,10220,25987,28514,60436,79888,83552,91156,196740,341640,388552	FASLG,SHROOM2,ATP2B1,PRDM1,CDKN1B,CDKN1C,DIO3,DLX5,EYA4,GBX2,INSIG1,KCNK2,LIMK2,MEIS2,NEUROD1,ROR1,PDGFRA,PDGFRB,PROX1,RARG,RBP4,WNT2B,FZD5,DCHS1,NRP1,SLC9A3R1,HAND2,BCL2L11,ABI2,TSHZ1,GDF11,TSKU,DLL1,TGIF2,LPCAT1,MFRP,IGFN1,VSTM4,FREM2,BLOC1S3
12_Member	GO Biological Processes	GO:0007423	sensory organ development	-8.21233	-5.07099	40/555	356,357,490,639,1027,1028,1735,1749,2070,2637,3638,3776,3985,4212,4760,4919,5156,5159,5629,5916,5950,7482,7855,8642,8829,9368,9464,10018,10152,10194,10220,25987,28514,60436,79888,83552,91156,196740,341640,388552	FASLG,SHROOM2,ATP2B1,PRDM1,CDKN1B,CDKN1C,DIO3,DLX5,EYA4,GBX2,INSIG1,KCNK2,LIMK2,MEIS2,NEUROD1,ROR1,PDGFRA,PDGFRB,PROX1,RARG,RBP4,WNT2B,FZD5,DCHS1,NRP1,SLC9A3R1,HAND2,BCL2L11,ABI2,TSHZ1,GDF11,TSKU,DLL1,TGIF2,LPCAT1,MFRP,IGFN1,VSTM4,FREM2,BLOC1S3
12_Member	GO Biological Processes	GO:0001654	eye development	-6.40525	-3.74104	28/368	356,357,490,639,1028,1735,3985,4212,4760,5156,5159,5629,5916,5950,7482,7855,8829,10152,10220,25987,28514,60436,79888,83552,91156,196740,341640,388552	FASLG,SHROOM2,ATP2B1,PRDM1,CDKN1C,DIO3,LIMK2,MEIS2,NEUROD1,PDGFRA,PDGFRB,PROX1,RARG,RBP4,WNT2B,FZD5,NRP1,ABI2,GDF11,TSKU,DLL1,TGIF2,LPCAT1,MFRP,IGFN1,VSTM4,FREM2,BLOC1S3
12_Member	GO Biological Processes	GO:0150063	visual system development	-6.31071	-3.67967	28/372	356,357,490,639,1028,1735,3985,4212,4760,5156,5159,5629,5916,5950,7482,7855,8829,10152,10220,25987,28514,60436,79888,83552,91156,196740,341640,388552	FASLG,SHROOM2,ATP2B1,PRDM1,CDKN1C,DIO3,LIMK2,MEIS2,NEUROD1,PDGFRA,PDGFRB,PROX1,RARG,RBP4,WNT2B,FZD5,NRP1,ABI2,GDF11,TSKU,DLL1,TGIF2,LPCAT1,MFRP,IGFN1,VSTM4,FREM2,BLOC1S3
12_Member	GO Biological Processes	GO:0048880	sensory system development	-6.17172	-3.60027	28/378	356,357,490,639,1028,1735,3985,4212,4760,5156,5159,5629,5916,5950,7482,7855,8829,10152,10220,25987,28514,60436,79888,83552,91156,196740,341640,388552	FASLG,SHROOM2,ATP2B1,PRDM1,CDKN1C,DIO3,LIMK2,MEIS2,NEUROD1,PDGFRA,PDGFRB,PROX1,RARG,RBP4,WNT2B,FZD5,NRP1,ABI2,GDF11,TSKU,DLL1,TGIF2,LPCAT1,MFRP,IGFN1,VSTM4,FREM2,BLOC1S3
12_Member	GO Biological Processes	GO:0048592	eye morphogenesis	-5.05885	-2.75366	15/151	356,357,639,1735,5629,5916,5950,7482,7855,10152,10220,25987,28514,83552,91156	FASLG,SHROOM2,PRDM1,DIO3,PROX1,RARG,RBP4,WNT2B,FZD5,ABI2,GDF11,TSKU,DLL1,MFRP,IGFN1
12_Member	GO Biological Processes	GO:0043010	camera-type eye development	-4.97014	-2.69128	23/320	357,490,1028,1735,3985,4760,5156,5159,5629,5916,5950,7482,7855,8829,10152,10220,25987,28514,60436,79888,83552,91156,196740	SHROOM2,ATP2B1,CDKN1C,DIO3,LIMK2,NEUROD1,PDGFRA,PDGFRB,PROX1,RARG,RBP4,WNT2B,FZD5,NRP1,ABI2,GDF11,TSKU,DLL1,TGIF2,LPCAT1,MFRP,IGFN1,VSTM4
12_Member	GO Biological Processes	GO:0043583	ear development	-4.84217	-2.60651	18/217	357,1027,1749,2070,2637,3638,3776,4760,4919,5159,5629,8642,9368,10018,10194,25987,28514,341640	SHROOM2,CDKN1B,DLX5,EYA4,GBX2,INSIG1,KCNK2,NEUROD1,ROR1,PDGFRB,PROX1,DCHS1,SLC9A3R1,BCL2L11,TSHZ1,TSKU,DLL1,FREM2
12_Member	GO Biological Processes	GO:0090596	sensory organ morphogenesis	-4.7769	-2.56299	20/262	356,357,639,1735,1749,2637,3638,5629,5916,5950,7482,7855,9368,10152,10194,10220,25987,28514,83552,91156	FASLG,SHROOM2,PRDM1,DIO3,DLX5,GBX2,INSIG1,PROX1,RARG,RBP4,WNT2B,FZD5,SLC9A3R1,ABI2,TSHZ1,GDF11,TSKU,DLL1,MFRP,IGFN1
12_Member	GO Biological Processes	GO:0060041	retina development in camera-type eye	-4.62265	-2.44892	14/145	490,1735,4760,5156,5159,5629,5950,8829,28514,60436,79888,83552,91156,196740	ATP2B1,DIO3,NEUROD1,PDGFRA,PDGFRB,PROX1,RBP4,NRP1,DLL1,TGIF2,LPCAT1,MFRP,IGFN1,VSTM4
12_Member	GO Biological Processes	GO:0048839	inner ear development	-3.89601	-1.91171	15/190	1027,1749,2070,2637,3638,3776,4760,4919,5159,5629,8642,9368,25987,28514,341640	CDKN1B,DLX5,EYA4,GBX2,INSIG1,KCNK2,NEUROD1,ROR1,PDGFRB,PROX1,DCHS1,SLC9A3R1,TSKU,DLL1,FREM2
12_Member	GO Biological Processes	GO:0048593	camera-type eye morphogenesis	-3.49739	-1.63699	11/122	357,1735,5629,5950,7482,7855,10152,10220,25987,28514,91156	SHROOM2,DIO3,PROX1,RBP4,WNT2B,FZD5,ABI2,GDF11,TSKU,DLL1,IGFN1
13_Summary	Reactome Gene Sets	R-HSA-9006925	Intracellular signaling by second messengers	-8.00079	-4.91044	28/309	115,816,817,940,1027,1911,2065,2261,2444,2932,5156,5159,5371,5578,5928,6045,6801,8503,8658,9846,23035,23112,23466,26523,27161,192669,192670,389541,3930,6907,9612,2571,28514,3178,9782,131405,149041,7150,8994,9710,10642,92312,8648,4154,7458,22907,51092,56919,79706,6932,7855,51701,163,1857,4919,54361,1432,2113,2539,2673,3014,3552,4097,5598,6171,6210,6667,6745,7323,9695,10498,10628,23334,23373,25873,…	ADCY9,CAMK2B,CAMK2D,CD28,CDKN1B,PHC1,ERBB3,FGFR3,FRK,GSK3B,PDGFRA,PDGFRB,PML,PRKCA,RBBP4,RNF2,STRN,PIK3R3,TNKS,GAB2,PHLPP2,TNRC6B,CBX6,AGO1,AGO2,AGO3,AGO4,LAMTOR4,LBR,TBL1X,NCOR2,GAD1,DLL1,HNRNPA1,MATR3,TRIM71,RC3H1,TOP1,LIMD1,GARRE1,IGF2BP1,MEX3A,NCOA1,MBNL1,EIF4H,DHX30,SIDT2,DHX33,PRKRIP1,TCF7,FZD5,NLK,AP2B1,DVL3,ROR1,WNT4,MAPK14,ETS1,G6PD,GFPT1,H2AX,IL1A,MAFG,MAPK7,RPL41,RPS15A,SP1,SSR1,UBE2D3…
13_Member	Reactome Gene Sets	R-HSA-9006925	Intracellular signaling by second messengers	-8.00079	-4.91044	28/309	115,816,817,940,1027,1911,2065,2261,2444,2932,5156,5159,5371,5578,5928,6045,6801,8503,8658,9846,23035,23112,23466,26523,27161,192669,192670,389541	ADCY9,CAMK2B,CAMK2D,CD28,CDKN1B,PHC1,ERBB3,FGFR3,FRK,GSK3B,PDGFRA,PDGFRB,PML,PRKCA,RBBP4,RNF2,STRN,PIK3R3,TNKS,GAB2,PHLPP2,TNRC6B,CBX6,AGO1,AGO2,AGO3,AGO4,LAMTOR4
13_Member	Reactome Gene Sets	R-HSA-9022692	Regulation of MECP2 expression and activity	-7.66547	-4.63329	10/33	816,817,3930,6907,9612,23112,26523,27161,192669,192670	CAMK2B,CAMK2D,LBR,TBL1X,NCOR2,TNRC6B,AGO1,AGO2,AGO3,AGO4
13_Member	Reactome Gene Sets	R-HSA-1257604	PIP3 activates AKT signaling	-6.88512	-4.11177	24/267	940,1027,1911,2065,2261,2444,2932,5156,5159,5371,5928,6045,6801,8503,8658,9846,23035,23112,23466,26523,27161,192669,192670,389541	CD28,CDKN1B,PHC1,ERBB3,FGFR3,FRK,GSK3B,PDGFRA,PDGFRB,PML,RBBP4,RNF2,STRN,PIK3R3,TNKS,GAB2,PHLPP2,TNRC6B,CBX6,AGO1,AGO2,AGO3,AGO4,LAMTOR4
13_Member	Reactome Gene Sets	R-HSA-8986944	Transcriptional Regulation by MECP2	-6.69479	-3.95552	12/62	816,817,2571,3930,6907,9612,23112,26523,27161,28514,192669,192670	CAMK2B,CAMK2D,GAD1,LBR,TBL1X,NCOR2,TNRC6B,AGO1,AGO2,DLL1,AGO3,AGO4
13_Member	Reactome Gene Sets	R-HSA-426496	Post-transcriptional silencing by small RNAs	-6.6525	-3.93714	5/7	23112,26523,27161,192669,192670	TNRC6B,AGO1,AGO2,AGO3,AGO4
13_Member	Reactome Gene Sets	R-HSA-8948700	Competing endogenous RNAs (ceRNAs) regulate PTEN translation	-6.23587	-3.62978	5/8	23112,26523,27161,192669,192670	TNRC6B,AGO1,AGO2,AGO3,AGO4
13_Member	Reactome Gene Sets	R-HSA-8943723	Regulation of PTEN mRNA translation	-5.89301	-3.37885	5/9	23112,26523,27161,192669,192670	TNRC6B,AGO1,AGO2,AGO3,AGO4
13_Member	GO Molecular Functions	GO:0035198	miRNA binding	-5.73461	-3.24878	8/34	3178,9782,26523,27161,131405,149041,192669,192670	HNRNPA1,MATR3,AGO1,AGO2,TRIM71,RC3H1,AGO3,AGO4
13_Member	Reactome Gene Sets	R-HSA-8934593	Regulation of RUNX1 Expression and Activity	-5.56167	-3.13154	6/17	5371,23112,26523,27161,192669,192670	PML,TNRC6B,AGO1,AGO2,AGO3,AGO4
13_Member	GO Cellular Components	GO:0000932	P-body	-5.17981	-2.85614	12/96	7150,8994,9710,10642,23112,26523,27161,92312,131405,149041,192669,192670	TOP1,LIMD1,GARRE1,IGF2BP1,TNRC6B,AGO1,AGO2,MEX3A,TRIM71,RC3H1,AGO3,AGO4
13_Member	Reactome Gene Sets	R-HSA-9029569	NR1H3 & NR1H2 regulate gene expression linked to cholesterol transport and efflux	-5.0297	-2.81628	8/37	6907,8648,9612,23112,26523,27161,192669,192670	TBL1X,NCOA1,NCOR2,TNRC6B,AGO1,AGO2,AGO3,AGO4
13_Member	GO Molecular Functions	GO:0003725	double-stranded RNA binding	-4.90045	-2.70641	11/76	4154,7458,22907,26523,27161,51092,56919,79706,149041,192669,192670	MBNL1,EIF4H,DHX30,AGO1,AGO2,SIDT2,DHX33,PRKRIP1,RC3H1,AGO3,AGO4
13_Member	GO Molecular Functions	GO:0061980	regulatory RNA binding	-4.62404	-2.44892	8/47	3178,9782,26523,27161,131405,149041,192669,192670	HNRNPA1,MATR3,AGO1,AGO2,TRIM71,RC3H1,AGO3,AGO4
13_Member	GO Cellular Components	GO:0070578	RISC-loading complex	-4.5545	-2.40319	4/8	26523,27161,192669,192670	AGO1,AGO2,AGO3,AGO4
13_Member	Reactome Gene Sets	R-HSA-4086398	Ca2+ pathway	-4.55287	-2.40319	9/62	5578,6932,7855,23112,26523,27161,51701,192669,192670	PRKCA,TCF7,FZD5,TNRC6B,AGO1,AGO2,NLK,AGO3,AGO4
13_Member	GO Biological Processes	GO:0010501	RNA secondary structure unwinding	-4.30817	-2.20635	4/9	26523,27161,192669,192670	AGO1,AGO2,AGO3,AGO4
13_Member	Reactome Gene Sets	R-HSA-426486	Small interfering RNA (siRNA) biogenesis	-4.30817	-2.20635	4/9	26523,27161,192669,192670	AGO1,AGO2,AGO3,AGO4
13_Member	Reactome Gene Sets	R-HSA-9024446	NR1H2 and NR1H3-mediated signaling	-4.23079	-2.18586	8/47	6907,8648,9612,23112,26523,27161,192669,192670	TBL1X,NCOA1,NCOR2,TNRC6B,AGO1,AGO2,AGO3,AGO4
13_Member	Reactome Gene Sets	R-HSA-6807070	PTEN Regulation	-4.15931	-2.1006	13/140	1911,2444,5371,5928,6045,8658,23112,23466,26523,27161,192669,192670,389541	PHC1,FRK,PML,RBBP4,RNF2,TNKS,TNRC6B,CBX6,AGO1,AGO2,AGO3,AGO4,LAMTOR4
13_Member	GO Biological Processes	GO:0070922	RISC complex assembly	-4.09526	-2.05052	4/10	26523,27161,192669,192670	AGO1,AGO2,AGO3,AGO4
13_Member	Reactome Gene Sets	R-HSA-3858494	Beta-catenin independent WNT signaling	-3.97275	-1.96556	13/146	163,1857,4919,5578,6932,7855,23112,26523,27161,51701,54361,192669,192670	AP2B1,DVL3,ROR1,PRKCA,TCF7,FZD5,TNRC6B,AGO1,AGO2,NLK,WNT4,AGO3,AGO4
13_Member	Reactome Gene Sets	R-HSA-2262752	Cellular responses to stress	-3.8615	-1.88509	42/784	816,817,1027,1432,1911,2113,2539,2673,2932,3014,3552,4097,5598,5928,6045,6171,6210,6667,6745,6907,7323,8648,8994,9612,9695,10498,10628,23112,23334,23373,23466,25873,26523,27244,30827,51360,55662,128312,192669,192670,389541,729438	CAMK2B,CAMK2D,CDKN1B,MAPK14,PHC1,ETS1,G6PD,GFPT1,GSK3B,H2AX,IL1A,MAFG,MAPK7,RBBP4,RNF2,RPL41,RPS15A,SP1,SSR1,TBL1X,UBE2D3,NCOA1,LIMD1,NCOR2,EDEM1,CARM1,TXNIP,TNRC6B,SZT2,CRTC1,CBX6,RPL36,AGO1,SESN1,CXXC1,MBTPS2,HIF1AN,H2BU1,AGO3,AGO4,LAMTOR4,CASTOR2
13_Member	GO Cellular Components	GO:0035770	ribonucleoprotein granule	-3.77815	-1.82381	18/262	4163,7150,8826,8994,9627,9710,10642,22907,23112,23351,23367,26523,27161,92312,131405,149041,192669,192670	MCC,TOP1,IQGAP1,LIMD1,SNCAIP,GARRE1,IGF2BP1,DHX30,TNRC6B,KHNYN,LARP1,AGO1,AGO2,MEX3A,TRIM71,RC3H1,AGO3,AGO4
13_Member	Reactome Gene Sets	R-HSA-2559585	Oncogene Induced Senescence	-3.76216	-1.81271	6/33	2113,6667,23112,26523,192669,192670	ETS1,SP1,TNRC6B,AGO1,AGO3,AGO4
13_Member	Reactome Gene Sets	R-HSA-2559583	Cellular Senescence	-3.72286	-1.78306	15/197	1027,1432,1911,2113,3014,3552,5598,5928,6045,6667,23112,23466,26523,192669,192670	CDKN1B,MAPK14,PHC1,ETS1,H2AX,IL1A,MAPK7,RBBP4,RNF2,SP1,TNRC6B,CBX6,AGO1,AGO3,AGO4
13_Member	Reactome Gene Sets	R-HSA-8953897	Cellular responses to stimuli	-3.69819	-1.76866	42/798	816,817,1027,1432,1911,2113,2539,2673,2932,3014,3552,4097,5598,5928,6045,6171,6210,6667,6745,6907,7323,8648,8994,9612,9695,10498,10628,23112,23334,23373,23466,25873,26523,27244,30827,51360,55662,128312,192669,192670,389541,729438	CAMK2B,CAMK2D,CDKN1B,MAPK14,PHC1,ETS1,G6PD,GFPT1,GSK3B,H2AX,IL1A,MAFG,MAPK7,RBBP4,RNF2,RPL41,RPS15A,SP1,SSR1,TBL1X,UBE2D3,NCOA1,LIMD1,NCOR2,EDEM1,CARM1,TXNIP,TNRC6B,SZT2,CRTC1,CBX6,RPL36,AGO1,SESN1,CXXC1,MBTPS2,HIF1AN,H2BU1,AGO3,AGO4,LAMTOR4,CASTOR2
13_Member	GO Cellular Components	GO:0036464	cytoplasmic ribonucleoprotein granule	-3.67315	-1.75118	17/244	4163,7150,8826,8994,9627,9710,10642,23112,23351,23367,26523,27161,92312,131405,149041,192669,192670	MCC,TOP1,IQGAP1,LIMD1,SNCAIP,GARRE1,IGF2BP1,TNRC6B,KHNYN,LARP1,AGO1,AGO2,MEX3A,TRIM71,RC3H1,AGO3,AGO4
13_Member	GO Biological Processes	GO:0031054	pre-miRNA processing	-3.58994	-1.69576	4/13	26523,27161,192669,192670	AGO1,AGO2,AGO3,AGO4
13_Member	Reactome Gene Sets	R-HSA-195721	Signaling by WNT	-3.46437	-1.59728	22/332	163,1857,2932,3014,4919,5578,6932,7479,7482,7855,8658,23112,23401,26523,27161,50964,51701,54361,83595,128312,192669,192670	AP2B1,DVL3,GSK3B,H2AX,ROR1,PRKCA,TCF7,WNT8B,WNT2B,FZD5,TNKS,TNRC6B,FRAT2,AGO1,AGO2,SOST,NLK,WNT4,SOX7,H2BU1,AGO3,AGO4
13_Member	GO Cellular Components	GO:0016442	RISC complex	-3.17697	-1.4045	5/28	8994,26523,27161,192669,192670	LIMD1,AGO1,AGO2,AGO3,AGO4
13_Member	GO Cellular Components	GO:0031332	RNAi effector complex	-3.17697	-1.4045	5/28	8994,26523,27161,192669,192670	LIMD1,AGO1,AGO2,AGO3,AGO4
13_Member	GO Molecular Functions	GO:0003727	single-stranded RNA binding	-3.00168	-1.26486	9/87	3178,7458,9716,23466,26523,26528,27161,192669,192670	HNRNPA1,EIF4H,AQR,CBX6,AGO1,DAZAP1,AGO2,AGO3,AGO4
13_Member	Reactome Gene Sets	R-HSA-2559580	Oxidative Stress Induced Senescence	-2.95056	-1.22851	11/125	1432,1911,3014,5928,6045,23112,23466,26523,128312,192669,192670	MAPK14,PHC1,H2AX,RBBP4,RNF2,TNRC6B,CBX6,AGO1,H2BU1,AGO3,AGO4
13_Member	GO Biological Processes	GO:0035196	miRNA maturation	-2.90221	-1.23175	5/32	26523,27161,131405,192669,192670	AGO1,AGO2,TRIM71,AGO3,AGO4
13_Member	Reactome Gene Sets	R-HSA-1912422	Pre-NOTCH Expression and Processing	-2.86822	-1.17256	10/109	488,1999,3014,5045,23112,26523,27161,128312,192669,192670	ATP2A2,ELF3,H2AX,FURIN,TNRC6B,AGO1,AGO2,H2BU1,AGO3,AGO4
13_Member	Reactome Gene Sets	R-HSA-5628897	TP53 Regulates Metabolic Genes	-2.74532	-1.13186	8/87	2539,23112,26523,27161,27244,192669,192670,389541	G6PD,TNRC6B,AGO1,AGO2,SESN1,AGO3,AGO4,LAMTOR4
13_Member	Reactome Gene Sets	R-HSA-8878171	Transcriptional regulation by RUNX1	-2.72328	-1.0753	16/239	1911,3014,3458,5371,6045,6602,23112,23466,26523,27161,55170,122809,128312,192669,192670,196528	PHC1,H2AX,IFNG,PML,RNF2,SMARCD1,TNRC6B,CBX6,AGO1,AGO2,PRMT6,SOCS4,H2BU1,AGO3,AGO4,ARID2
13_Member	GO Biological Processes	GO:0070918	primary sncRNA processing	-2.61268	-1.04654	5/37	26523,27161,131405,192669,192670	AGO1,AGO2,TRIM71,AGO3,AGO4
13_Member	Reactome Gene Sets	R-HSA-203927	MicroRNA (miRNA) biogenesis	-2.51539	-0.981256	4/24	26523,27161,192669,192670	AGO1,AGO2,AGO3,AGO4
13_Member	Reactome Gene Sets	R-HSA-8853884	Transcriptional Regulation by VENTX	-2.51011	-0.978338	5/39	1436,23112,26523,192669,192670	CSF1R,TNRC6B,AGO1,AGO3,AGO4
13_Member	Reactome Gene Sets	R-HSA-9018519	Estrogen-dependent gene expression	-2.32912	-0.80158	11/150	3014,6667,7764,8648,10498,23112,26523,27161,128312,192669,192670	H2AX,SP1,ZNF217,NCOA1,CARM1,TNRC6B,AGO1,AGO2,H2BU1,AGO3,AGO4
13_Member	Reactome Gene Sets	R-HSA-8939211	ESR-mediated signaling	-2.27346	-0.82569	13/223	1027,3014,6667,6801,7764,8503,8648,10498,23112,26523,27161,192669,192670	CDKN1B,H2AX,SP1,STRN,ZNF217,PIK3R3,NCOA1,CARM1,TNRC6B,AGO1,AGO2,AGO3,AGO4
13_Member	Reactome Gene Sets	R-HSA-5687128	MAPK6/MAPK4 signaling	-2.09442	-0.712688	7/89	8556,10642,23112,26523,27161,192669,192670	CDC14A,IGF2BP1,TNRC6B,AGO1,AGO2,AGO3,AGO4
14_Summary	GO Cellular Components	GO:0000139	Golgi membrane	-7.91415	-4.84854	44/662	757,955,1182,1184,3340,4218,5007,5045,6482,6811,7357,7855,8613,8658,9827,9917,10053,10228,10317,10565,10678,11070,11079,11320,23545,28988,50515,51272,51360,55568,55624,55858,56894,56937,57704,64131,79888,84725,90196,143187,152559,192683,258010,399687,1263,2629,8218,23621,79683,80124,89792,221079,286451	TMEM50B,ENTPD6,CLCN3,CLCN5,NDST1,RAB8A,OSBP,FURIN,ST3GAL1,STX5,UGCG,FZD5,PLPP3,TNKS,RGP1,FAM20B,AP1M2,STX6,B3GALT5,ARFGEF1,B3GNT2,TMEM115,RER1,MGAT4A,ATP6V0A2,DBNL,CHST11,BET1L,MBTPS2,GALNT10,POMGNT1,TMEM165,AGPAT3,PMEPA1,GBA2,XYLT1,LPCAT1,PLEKHA8,SYS1,VTI1A,PAQR3,SCAMP5,SVIP,MYO18A,PLK3,GBA,CLTCL1,BACE1,ZDHHC14,VCPIP1,GAL3ST3,ARL5B,YIPF6
14_Member	GO Cellular Components	GO:0000139	Golgi membrane	-7.91415	-4.84854	44/662	757,955,1182,1184,3340,4218,5007,5045,6482,6811,7357,7855,8613,8658,9827,9917,10053,10228,10317,10565,10678,11070,11079,11320,23545,28988,50515,51272,51360,55568,55624,55858,56894,56937,57704,64131,79888,84725,90196,143187,152559,192683,258010,399687	TMEM50B,ENTPD6,CLCN3,CLCN5,NDST1,RAB8A,OSBP,FURIN,ST3GAL1,STX5,UGCG,FZD5,PLPP3,TNKS,RGP1,FAM20B,AP1M2,STX6,B3GALT5,ARFGEF1,B3GNT2,TMEM115,RER1,MGAT4A,ATP6V0A2,DBNL,CHST11,BET1L,MBTPS2,GALNT10,POMGNT1,TMEM165,AGPAT3,PMEPA1,GBA2,XYLT1,LPCAT1,PLEKHA8,SYS1,VTI1A,PAQR3,SCAMP5,SVIP,MYO18A
14_Member	GO Cellular Components	GO:0098791	Golgi apparatus subcompartment	-5.545	-3.12678	27/384	1263,2629,3340,4218,5007,5045,6482,8218,8613,9827,10053,10228,10565,11070,11320,23621,51272,55858,64131,79683,80124,84725,89792,90196,143187,192683,399687	PLK3,GBA,NDST1,RAB8A,OSBP,FURIN,ST3GAL1,CLTCL1,PLPP3,RGP1,AP1M2,STX6,ARFGEF1,TMEM115,MGAT4A,BACE1,BET1L,TMEM165,XYLT1,ZDHHC14,VCPIP1,PLEKHA8,GAL3ST3,SYS1,VTI1A,SCAMP5,MYO18A
14_Member	GO Cellular Components	GO:0005802	trans-Golgi network	-4.50798	-2.39078	21/261	2629,3340,4218,5007,5045,6482,8218,8613,9827,10053,10228,10565,23621,55858,84725,90196,143187,192683,221079,286451,399687	GBA,NDST1,RAB8A,OSBP,FURIN,ST3GAL1,CLTCL1,PLPP3,RGP1,AP1M2,STX6,ARFGEF1,BACE1,TMEM165,PLEKHA8,SYS1,VTI1A,SCAMP5,ARL5B,YIPF6,MYO18A
14_Member	GO Cellular Components	GO:0032588	trans-Golgi network membrane	-3.55664	-1.67515	10/101	3340,4218,6482,9827,10053,10228,55858,90196,143187,192683	NDST1,RAB8A,ST3GAL1,RGP1,AP1M2,STX6,TMEM165,SYS1,VTI1A,SCAMP5
15_Summary	GO Molecular Functions	GO:0008134	transcription factor binding	-7.84938	-4.8172	41/595	1408,1432,2113,2516,2637,2932,4205,4212,4760,5187,5292,5629,5813,5814,5916,6667,6801,7994,8648,8864,9044,9063,9464,9612,9969,10025,10725,10783,10915,11331,23373,23426,23468,23522,28514,50964,51701,55662,56919,58525,64210,1045,2649,4090,4097,4601,5928,6837,6928,6932,8994,26038,54457,55729,56970	CRY2,MAPK14,ETS1,NR5A1,GBX2,GSK3B,MEF2A,MEIS2,NEUROD1,PER1,PIM1,PROX1,PURA,PURB,RARG,SP1,STRN,KAT6A,NCOA1,PER2,BTAF1,PIAS2,HAND2,NCOR2,MED13,MED16,NFAT5,NEK6,TCERG1,PHB2,CRTC1,GRIP1,CBX5,KAT6B,DLL1,SOST,NLK,HIF1AN,DHX33,WIZ,MMS19,CDX2,NR6A1,SMAD5,MAFG,MXI1,RBBP4,MED22,HNF1B,TCF7,LIMD1,CHD5,TAF7L,ATF7IP,ATXN7L3
15_Member	GO Molecular Functions	GO:0008134	transcription factor binding	-7.84938	-4.8172	41/595	1408,1432,2113,2516,2637,2932,4205,4212,4760,5187,5292,5629,5813,5814,5916,6667,6801,7994,8648,8864,9044,9063,9464,9612,9969,10025,10725,10783,10915,11331,23373,23426,23468,23522,28514,50964,51701,55662,56919,58525,64210	CRY2,MAPK14,ETS1,NR5A1,GBX2,GSK3B,MEF2A,MEIS2,NEUROD1,PER1,PIM1,PROX1,PURA,PURB,RARG,SP1,STRN,KAT6A,NCOA1,PER2,BTAF1,PIAS2,HAND2,NCOR2,MED13,MED16,NFAT5,NEK6,TCERG1,PHB2,CRTC1,GRIP1,CBX5,KAT6B,DLL1,SOST,NLK,HIF1AN,DHX33,WIZ,MMS19
15_Member	GO Molecular Functions	GO:0140297	DNA-binding transcription factor binding	-7.11136	-4.25048	34/470	1408,1432,2113,2637,2932,4205,4760,5187,5629,5813,5814,5916,6667,6801,7994,8648,9063,9464,9612,9969,10025,10783,10915,11331,23373,23426,23468,23522,28514,50964,51701,55662,56919,64210	CRY2,MAPK14,ETS1,GBX2,GSK3B,MEF2A,NEUROD1,PER1,PROX1,PURA,PURB,RARG,SP1,STRN,KAT6A,NCOA1,PIAS2,HAND2,NCOR2,MED13,MED16,NEK6,TCERG1,PHB2,CRTC1,GRIP1,CBX5,KAT6B,DLL1,SOST,NLK,HIF1AN,DHX33,MMS19
15_Member	GO Molecular Functions	GO:0061629	RNA polymerase II-specific DNA-binding transcription factor binding	-5.34365	-2.97	25/348	1408,1432,2113,2637,2932,4205,4760,5629,5916,6667,6801,7994,8648,9063,9464,9612,9969,10025,10915,11331,23426,23522,28514,55662,64210	CRY2,MAPK14,ETS1,GBX2,GSK3B,MEF2A,NEUROD1,PROX1,RARG,SP1,STRN,KAT6A,NCOA1,PIAS2,HAND2,NCOR2,MED13,MED16,TCERG1,PHB2,GRIP1,KAT6B,DLL1,HIF1AN,MMS19
15_Member	GO Cellular Components	GO:0005667	transcription regulator complex	-3.27624	-1.47166	26/495	1045,2516,2649,4090,4097,4205,4601,4760,5916,5928,6667,6837,6928,6932,8648,8994,9464,9612,10025,10725,23468,26038,54457,55729,56970,64210	CDX2,NR5A1,NR6A1,SMAD5,MAFG,MEF2A,MXI1,NEUROD1,RARG,RBBP4,SP1,MED22,HNF1B,TCF7,NCOA1,LIMD1,HAND2,NCOR2,MED16,NFAT5,CBX5,CHD5,TAF7L,ATF7IP,ATXN7L3,MMS19
15_Member	GO Molecular Functions	GO:0016922	nuclear receptor binding	-3.01878	-1.30797	11/139	1408,5629,5916,6801,8648,9612,9969,10025,11331,23426,64210	CRY2,PROX1,RARG,STRN,NCOA1,NCOR2,MED13,MED16,PHB2,GRIP1,MMS19
16_Summary	GO Biological Processes	GO:0043408	regulation of MAPK cascade	-7.50242	-4.59518	48/688	1116,1436,1445,1850,1857,1880,2045,2046,2261,2629,3340,3552,3976,4067,5156,5159,5187,5578,5906,5908,5911,6351,7855,7984,8482,8826,8829,9368,9464,10178,10298,10494,10913,11331,23005,23566,55504,55765,56919,57551,57556,60401,65009,65268,80824,140885,152559,388372,558,1027,1028,2065,3458,3570,4919,5629,7301,8503,9306,9711,10645,22853,29950,51378,55437,57493,57826,63967,79706,90007,113791,122809,1489…	CHI3L1,CSF1R,CSK,DUSP8,DVL3,GPR183,EPHA7,EPHA8,FGFR3,GBA,NDST1,IL1A,LIF,LYN,PDGFRA,PDGFRB,PER1,PRKCA,RAP1A,RAP1B,RAP2A,CCL4,FZD5,ARHGEF5,SEMA7A,IQGAP1,NRP1,SLC9A3R1,HAND2,TENM1,PAK4,STK25,EDAR,PHB2,MAPKBP1,LPAR3,TNFRSF19,INAVA,DHX33,TAOK1,SEMA6A,EDA2R,NDRG4,WNK2,DUSP16,SIRPA,PAQR3,CCL4L1,AXL,CDKN1B,CDKN1C,ERBB3,IFNG,IL6R,ROR1,PROX1,TYRO3,PIK3R3,SOCS6,RUBCN,CAMKK2,LMTK2,SERTAD1,ANGPT4,STRADB,HEG1,…
16_Member	GO Biological Processes	GO:0043408	regulation of MAPK cascade	-7.50242	-4.59518	48/688	1116,1436,1445,1850,1857,1880,2045,2046,2261,2629,3340,3552,3976,4067,5156,5159,5187,5578,5906,5908,5911,6351,7855,7984,8482,8826,8829,9368,9464,10178,10298,10494,10913,11331,23005,23566,55504,55765,56919,57551,57556,60401,65009,65268,80824,140885,152559,388372	CHI3L1,CSF1R,CSK,DUSP8,DVL3,GPR183,EPHA7,EPHA8,FGFR3,GBA,NDST1,IL1A,LIF,LYN,PDGFRA,PDGFRB,PER1,PRKCA,RAP1A,RAP1B,RAP2A,CCL4,FZD5,ARHGEF5,SEMA7A,IQGAP1,NRP1,SLC9A3R1,HAND2,TENM1,PAK4,STK25,EDAR,PHB2,MAPKBP1,LPAR3,TNFRSF19,INAVA,DHX33,TAOK1,SEMA6A,EDA2R,NDRG4,WNK2,DUSP16,SIRPA,PAQR3,CCL4L1
16_Member	GO Biological Processes	GO:0043410	positive regulation of MAPK cascade	-5.82819	-3.33312	35/492	1116,1436,1445,1857,1880,2046,2261,3340,3552,3976,5156,5159,5578,5906,5908,6351,7855,7984,8482,8826,8829,9464,10178,10494,10913,11331,23005,23566,55504,55765,56919,57551,60401,65009,388372	CHI3L1,CSF1R,CSK,DVL3,GPR183,EPHA8,FGFR3,NDST1,IL1A,LIF,PDGFRA,PDGFRB,PRKCA,RAP1A,RAP1B,CCL4,FZD5,ARHGEF5,SEMA7A,IQGAP1,NRP1,HAND2,TENM1,STK25,EDAR,PHB2,MAPKBP1,LPAR3,TNFRSF19,INAVA,DHX33,TAOK1,EDA2R,NDRG4,CCL4L1
16_Member	GO Biological Processes	GO:0043549	regulation of kinase activity	-5.57829	-3.17793	47/778	558,1027,1028,1116,1436,1445,1857,2045,2046,2065,2261,2629,3458,3570,4067,4919,5156,5159,5629,5906,7301,7855,7984,8503,8826,9306,9368,9711,10178,10645,11331,22853,29950,51378,55437,57493,57551,57826,63967,79706,80824,90007,113791,122809,148932,152559,645121	AXL,CDKN1B,CDKN1C,CHI3L1,CSF1R,CSK,DVL3,EPHA7,EPHA8,ERBB3,FGFR3,GBA,IFNG,IL6R,LYN,ROR1,PDGFRA,PDGFRB,PROX1,RAP1A,TYRO3,FZD5,ARHGEF5,PIK3R3,IQGAP1,SOCS6,SLC9A3R1,RUBCN,TENM1,CAMKK2,PHB2,LMTK2,SERTAD1,ANGPT4,STRADB,HEG1,TAOK1,RAP2C,CLSPN,PRKRIP1,DUSP16,MIDN,PIK3IP1,SOCS4,MOB3C,PAQR3,CCNI2
16_Member	GO Biological Processes	GO:0070372	regulation of ERK1 and ERK2 cascade	-5.21473	-2.96069	25/312	1116,1436,1445,1880,2045,2261,3552,3976,4067,5156,5159,5578,5906,5908,6351,8482,8829,9368,9464,11331,57556,65009,65268,140885,388372	CHI3L1,CSF1R,CSK,GPR183,EPHA7,FGFR3,IL1A,LIF,LYN,PDGFRA,PDGFRB,PRKCA,RAP1A,RAP1B,CCL4,SEMA7A,NRP1,SLC9A3R1,HAND2,PHB2,SEMA6A,NDRG4,WNK2,SIRPA,CCL4L1
16_Member	GO Biological Processes	GO:0033674	positive regulation of kinase activity	-4.2678	-2.21079	31/489	558,1027,1116,1436,1445,1857,2045,2046,2065,2261,3458,3570,4067,4919,5156,5159,5629,5906,7301,7855,7984,8826,10178,10645,11331,22853,51378,55437,57551,63967,148932	AXL,CDKN1B,CHI3L1,CSF1R,CSK,DVL3,EPHA7,EPHA8,ERBB3,FGFR3,IFNG,IL6R,LYN,ROR1,PDGFRA,PDGFRB,PROX1,RAP1A,TYRO3,FZD5,ARHGEF5,IQGAP1,TENM1,CAMKK2,PHB2,LMTK2,ANGPT4,STRADB,TAOK1,CLSPN,MOB3C
16_Member	GO Biological Processes	GO:0051347	positive regulation of transferase activity	-4.02438	-2.01994	34/575	558,1027,1116,1436,1445,1857,2045,2046,2065,2261,3458,3570,4067,4919,5156,5159,5629,5906,7301,7855,7984,8658,8826,10178,10645,11331,22853,51378,54165,55437,57551,63967,84259,148932	AXL,CDKN1B,CHI3L1,CSF1R,CSK,DVL3,EPHA7,EPHA8,ERBB3,FGFR3,IFNG,IL6R,LYN,ROR1,PDGFRA,PDGFRB,PROX1,RAP1A,TYRO3,FZD5,ARHGEF5,TNKS,IQGAP1,TENM1,CAMKK2,PHB2,LMTK2,ANGPT4,DCUN1D1,STRADB,TAOK1,CLSPN,DCUN1D5,MOB3C
16_Member	GO Biological Processes	GO:0070374	positive regulation of ERK1 and ERK2 cascade	-3.67947	-1.755	16/221	1116,1436,2261,3552,5156,5159,5578,5906,5908,6351,8482,8829,9464,11331,65009,388372	CHI3L1,CSF1R,FGFR3,IL1A,PDGFRA,PDGFRB,PRKCA,RAP1A,RAP1B,CCL4,SEMA7A,NRP1,HAND2,PHB2,NDRG4,CCL4L1
16_Member	GO Biological Processes	GO:0001934	positive regulation of protein phosphorylation	-3.19016	-1.40422	38/741	656,1027,1116,1389,1436,1445,1857,2045,2065,2261,3093,3458,3570,3976,3985,4067,5007,5159,5629,5906,5911,7855,7984,8482,8503,8826,8829,10178,10220,10645,11331,51378,55437,57551,57826,63967,115825,148932	BMP8B,CDKN1B,CHI3L1,CREBL2,CSF1R,CSK,DVL3,EPHA7,ERBB3,FGFR3,UBE2K,IFNG,IL6R,LIF,LIMK2,LYN,OSBP,PDGFRB,PROX1,RAP1A,RAP2A,FZD5,ARHGEF5,SEMA7A,PIK3R3,IQGAP1,NRP1,TENM1,GDF11,CAMKK2,PHB2,ANGPT4,STRADB,TAOK1,RAP2C,CLSPN,WDFY2,MOB3C
16_Member	GO Biological Processes	GO:0045859	regulation of protein kinase activity	-2.97895	-1.28159	31/660	1027,1028,1116,1436,1445,1857,2065,2629,3458,5159,5629,5906,7855,7984,8826,9368,10178,11331,29950,51378,55437,57493,57551,57826,63967,79706,80824,122809,148932,152559,645121	CDKN1B,CDKN1C,CHI3L1,CSF1R,CSK,DVL3,ERBB3,GBA,IFNG,PDGFRB,PROX1,RAP1A,FZD5,ARHGEF5,IQGAP1,SLC9A3R1,TENM1,PHB2,SERTAD1,ANGPT4,STRADB,HEG1,TAOK1,RAP2C,CLSPN,PRKRIP1,DUSP16,SOCS4,MOB3C,PAQR3,CCNI2
16_Member	GO Biological Processes	GO:0045860	positive regulation of protein kinase activity	-2.31917	-0.796624	22/409	1027,1116,1436,1445,1857,2065,3458,3570,5159,5629,5906,7855,7984,8826,10178,10645,11331,51378,55437,57551,63967,148932	CDKN1B,CHI3L1,CSF1R,CSK,DVL3,ERBB3,IFNG,IL6R,PDGFRB,PROX1,RAP1A,FZD5,ARHGEF5,IQGAP1,TENM1,CAMKK2,PHB2,ANGPT4,STRADB,TAOK1,CLSPN,MOB3C
16_Member	GO Biological Processes	GO:0071900	regulation of protein serine/threonine kinase activity	-2.22524	-0.790664	19/388	1027,1028,1436,1445,1857,2629,3458,5159,5629,7855,7984,8826,10178,29950,57493,57551,80824,152559,645121	CDKN1B,CDKN1C,CSF1R,CSK,DVL3,GBA,IFNG,PDGFRB,PROX1,FZD5,ARHGEF5,IQGAP1,TENM1,SERTAD1,HEG1,TAOK1,DUSP16,PAQR3,CCNI2
17_Summary	GO Biological Processes	GO:0022612	gland morphogenesis	-7.26777	-4.36129	15/102	1436,1896,1999,3488,4781,5324,5371,5629,5916,7052,8829,9368,10913,11331,54361,1028,2516,5156,6928,7351,8456,9464,9612,10018,84159	CSF1R,EDA,ELF3,IGFBP5,NFIB,PLAG1,PML,PROX1,RARG,TGM2,NRP1,SLC9A3R1,EDAR,PHB2,WNT4,CDKN1C,NR5A1,PDGFRA,HNF1B,UCP2,FOXN1,HAND2,NCOR2,BCL2L11,ARID5B
17_Member	GO Biological Processes	GO:0022612	gland morphogenesis	-7.26777	-4.36129	15/102	1436,1896,1999,3488,4781,5324,5371,5629,5916,7052,8829,9368,10913,11331,54361	CSF1R,EDA,ELF3,IGFBP5,NFIB,PLAG1,PML,PROX1,RARG,TGM2,NRP1,SLC9A3R1,EDAR,PHB2,WNT4
17_Member	GO Biological Processes	GO:0048732	gland development	-4.28886	-2.19381	25/402	1028,1436,1896,1999,2516,3488,4781,5156,5324,5371,5629,5916,6928,7052,7351,8456,8829,9368,9464,9612,10018,10913,11331,54361,84159	CDKN1C,CSF1R,EDA,ELF3,NR5A1,IGFBP5,NFIB,PDGFRA,PLAG1,PML,PROX1,RARG,HNF1B,TGM2,UCP2,FOXN1,NRP1,SLC9A3R1,HAND2,NCOR2,BCL2L11,EDAR,PHB2,WNT4,ARID5B
17_Member	GO Biological Processes	GO:0060443	mammary gland morphogenesis	-3.17184	-1.40226	6/42	1436,1999,3488,5371,11331,54361	CSF1R,ELF3,IGFBP5,PML,PHB2,WNT4
17_Member	GO Biological Processes	GO:0060603	mammary gland duct morphogenesis	-2.21007	-0.786329	4/29	1436,5371,11331,54361	CSF1R,PML,PHB2,WNT4
18_Summary	GO Biological Processes	GO:0048608	reproductive structure development	-7.17169	-4.28792	32/423	133,558,599,639,1027,1028,1045,1432,2516,4323,5156,5159,5324,5916,5950,7301,7482,7536,7855,8614,8648,8728,9191,10018,10468,22846,23205,26528,54361,79879,84159,192670,3976	ADM,AXL,BCL2L2,PRDM1,CDKN1B,CDKN1C,CDX2,MAPK14,NR5A1,MMP14,PDGFRA,PDGFRB,PLAG1,RARG,RBP4,TYRO3,WNT2B,SF1,FZD5,STC2,NCOA1,ADAM19,DEDD,BCL2L11,FST,VASH1,ACSBG1,DAZAP1,WNT4,CCDC134,ARID5B,AGO4,LIF
18_Member	GO Biological Processes	GO:0048608	reproductive structure development	-7.17169	-4.28792	32/423	133,558,599,639,1027,1028,1045,1432,2516,4323,5156,5159,5324,5916,5950,7301,7482,7536,7855,8614,8648,8728,9191,10018,10468,22846,23205,26528,54361,79879,84159,192670	ADM,AXL,BCL2L2,PRDM1,CDKN1B,CDKN1C,CDX2,MAPK14,NR5A1,MMP14,PDGFRA,PDGFRB,PLAG1,RARG,RBP4,TYRO3,WNT2B,SF1,FZD5,STC2,NCOA1,ADAM19,DEDD,BCL2L11,FST,VASH1,ACSBG1,DAZAP1,WNT4,CCDC134,ARID5B,AGO4
[truncated: 22 more rows]
