# Supplementary material for: Oviductal extracellular vesicles miRNA cargo varies in response to embryos and their quality
Source: BMC Genomics. 2024 May 27;25:520. doi: 10.1186/s12864-024-10429-5 (PMC11129498; doi:10.1186/s12864-024-10429-5)
Supplement: Supplementary file 3 — Supplementary Material 3: Supplementary data S3. Integrative analysis of EV and embryos datasets and comparative analysis with other studies. Table 1. Comparison of EV miRNAs identified in in our study to oviductal EV miRNAs from other studies. Table 2. Comparison of EV miRNAs identified in in our study to embryonic EV miRNAs from other studies. Table 3. Comparison of miRNAs identified in embryos in our study to other studies. Table 4. Lists of target genes of miR-184 and miR-200a obtained by using MIENTURNET. Table 5. Functional enrichment analysis of target genes of miR-184 by using Metascape. Table 6. Functional enrichment analysis of target genes of miR-200a by using Metascape. [file 12864_2024_10429_MOESM3_ESM.xlsx]

## Sheet: 1. Comp EVs to oEVs miRNAs
All miRNAs EVs (83)	Mazzarella et al. Front Vet Sci 2021 (205) Pregnant	35 common miRNAs	Mazzarella et al. Front Vet Sci 2021 (248) nonpregnant	38 common miRNAs		Almiñana et al. 2018 (164)	35 common miRNAs		Hamdi et al. 2021 (209)	31 common miRNAs		Alcantara et al. 2022 (164)	35 common miRNAs		All 45 common miRNAs
let-7a-5p	let-7a-5p	let-7a-5p	let-7a-3p	let-7a-5p		let-7a-3p	let-7a-5p		let-7b	let-7b		let-7a-3p	let-7a-5p		let-7a-5p
let-7b	let-7b	let-7b	let-7a-5p	let-7b		let-7a-5p	let-7b		let-7c	let-7c		let-7a-5p	let-7b		let-7b
let-7c	let-7c	let-7c	let-7b	let-7c		let-7b	let-7c		let-7d	let-7d		let-7b-3p	let-7c		let-7c
let-7d	let-7d	let-7d	let-7c	let-7d		let-7b-3p	let-7d		let-7e-5p	let-7f		let-7b	let-7d		let-7d
let-7f	let-7e	let-7f	let-7d	let-7f		let-7c	let-7f		let-7f	let-7i-5p		let-7c	let-7f		let-7f
let-7i-5p	let-7f	miR-100	let-7e	let-7i-5p		let-7d	let-7i-5p		let-7g-5p	miR-100		let-7d-3p	let-7i-5p		let-7i-5p
miR-100	let-7g	miR-103	let-7f	miR-100		let-7d-3p	miR-100		let-7i-5p	miR-103		let-7d	miR-103		miR-100
miR-10161-5p	miR-100	miR-1246	let-7g	miR-103		let-7e-5p	miR-103		miR-100	miR-1246		let-7e-5p	miR-11972		miR-103
miR-103	miR-103	miR-125b-5p	let-7i-5p	miR-1246		let-7f	miR-125b-5p		miR-103	miR-125b-5p		let-7f	miR-125b-5p		miR-11972
miR-10400-5p	miR-105b	miR-1287-5p	miR-100	miR-125b-5p		let-7g-5p	miR-143		miR-105b	miR-1287-5p		let-7g-5p	miR-1285		miR-1246
miR-11972	miR-106a	miR-143	miR-101	miR-1287-5p		let-7i-5p	miR-146a		miR-106b-5p	miR-143		let-7i-5p	miR-191		miR-125b-5p
miR-11975	miR-106b	miR-16b	miR-103	miR-143		miR-1-3p	miR-16b		miR-10b-5p	miR-16b		miR-101-3p	miR-19b		miR-1285
miR-12034	miR-10a	miR-184	miR-105b	miR-16b		miR-100	miR-191		miR-122	miR-184		miR-10174-3p	miR-200a		miR-1287-5p
miR-12179-5p	miR-122	miR-191	miR-106a	miR-184		miR-101a-3p	miR-19b		miR-1224	miR-191		miR-10386	miR-200b		miR-143
miR-1246	miR-1224	miR-200a	miR-106b	miR-191		miR-103	miR-200a		miR-1225-3p	miR-200c		miR-103	miR-200c		miR-146a
miR-125b-5p	miR-1225-3p	miR-200b	miR-107	miR-19b		miR-106b-3p	miR-200b		miR-1246	miR-205		miR-106a	miR-205		miR-16b
miR-1285	miR-1246	miR-200c	miR-10a	miR-200a		miR-106b-5p	miR-200c		miR-1247-3p	miR-221		miR-107	miR-21-5p		miR-184
miR-1287-5p	miR-1247-3p	miR-205	miR-10b	miR-200b		miR-107-3p	miR-203a-3p		miR-1247-5p	miR-222-3p		miR-107a	miR-22-3p		miR-191
miR-143	miR-1247-5p	miR-22-3p	miR-122	miR-200c		miR-10a-5p	miR-205		miR-1248	miR-23a		miR-10a-5p	miR-221		miR-19b
miR-1469	miR-1248	miR-221	miR-1224	miR-205		miR-10b-5p	miR-21-5p		miR-1249	miR-23b-3p		miR-11972	miR-222-3p		miR-200a
miR-146a	miR-1249	miR-222-3p	miR-1225-3p	miR-21-5p		miR-125a-5p	miR-22-3p		miR-124a	miR-24-3p		miR-11987	miR-2340		miR-200b
miR-16b	miR-124b	miR-23a	miR-1246	miR-22-3p		miR-125b-3p	miR-221		miR-124b	miR-25		miR-12023	miR-23a		miR-200c
miR-184	miR-125a	miR-23b-3p	miR-1247-3p	miR-221		miR-125b-5p	miR-222-3p		miR-125a-5p	miR-26a		miR-1249-3p	miR-23b-3p		miR-203a-3p
miR-191	miR-125b-5p	miR-24-3p	miR-1247-5p	miR-222-3p		miR-1260b	miR-23a		miR-125b-5p	miR-27b-3p		miR-125a-5p	miR-24-3p		miR-205
miR-19b	miR-126-3p	miR-25	miR-1248	miR-23a		miR-126a-3p	miR-23b-3p		miR-126-3p	miR-29a		miR-125b-5p	miR-25		miR-21-5p
miR-200a	miR-126-5p	miR-26a	miR-1249	miR-23b-3p		miR-128-3p	miR-24-3p		miR-126-5p	miR-31-5p		miR-1260a	miR-26a		miR-22-3p
miR-200b	miR-1260b	miR-27b-3p	miR-124a	miR-24-3p		miR-1343-3p	miR-25		miR-1260b	miR-378		miR-1260b	miR-27b-3p		miR-221
miR-200c	miR-127	miR-29a	miR-124b	miR-25		miR-135a-3p	miR-26a		miR-127-5p	miR-584		miR-128-3p	miR-2887		miR-222-3p
miR-203a-3p	miR-1281	miR-31-5p	miR-125a	miR-26a		miR-135a-5p	miR-27b-3p		miR-1281	miR-92a-3p		miR-1281	miR-2904		miR-2340
miR-205	miR-1287-5p	miR-34b-5p	miR-125b-5p	miR-27b-3p		miR-140-3p	miR-29a		miR-1287-5p	miR-93		miR-1285	miR-29a		miR-23a
miR-21-5p	miR-129	miR-378	miR-126-3p	miR-29a		miR-141-3p	miR-31-5p		miR-129-5p	miR-99a-5p		miR-1306-5p	miR-31-5p		miR-23b-3p
miR-22-3p	miR-129-3p	miR-584	miR-126-5p	miR-31-5p		miR-143	miR-378		miR-1291			miR-130a-3p	miR-34b-5p		miR-24-3p
miR-221	miR-129-5p	miR-92a-3p	miR-1260b	miR-34b-5p		miR-145a-5p	miR-92a-3p		miR-1296			miR-133a-3p	miR-92a-3p		miR-25
miR-222-3p	miR-1291	miR-93	miR-127	miR-378		miR-1468-5p	miR-93		miR-1306-5p			miR-1343-3p	miR-93		miR-26a
miR-2285d	miR-1296	miR-99a-5p	miR-128	miR-584		miR-146a	miR-99a-5p		miR-1307			miR-135a-5p	miR-99a-5p		miR-27b-3p
miR-2340	miR-1301		miR-1281	miR-92a-3p		miR-146b-5p			miR-130a-5p			miR-135b-5p			miR-2887
miR-23a	miR-1307		miR-1287-5p	miR-93		miR-148a-3p			miR-130b-3p			miR-139-5p			miR-2904
miR-23b-3p	miR-130a		miR-129	miR-99a-5p		miR-148a-5p			miR-132-3p			miR-141-3p			miR-29a
miR-24-3p	miR-130b		miR-129-3p			miR-148b-3p			miR-133a-3p			miR-145-5p			miR-31-5p
miR-2462	miR-132		miR-129-5p			miR-150-5p			miR-134-5p			miR-1468			miR-34b-5p
miR-25	miR-133b		miR-1291			miR-151-3p			miR-1343-3p			miR-148a-3p			miR-378
miR-26a	miR-134		miR-1296			miR-151-5p			miR-1343-5p			miR-148b-3p			miR-584
miR-27b-3p	miR-1343-3p		miR-1301			miR-152-3p			miR-135a-5p			miR-149-5p			miR-92a-3p
miR-2861	miR-1343-5p		miR-1306			miR-155-5p			miR-135b-5p			miR-150-5p			miR-93
miR-2887	miR-135a		miR-1307			miR-15b-5p			miR-138-5p			miR-151-3p			miR-99a-5p
miR-2895	miR-135b		miR-130a			miR-16a-5p			miR-1388-3p			miR-151-5p
miR-2904	miR-138		miR-130b			miR-16b			miR-139-5p			miR-151b
miR-29a	miR-1388-3p		miR-132			miR-17-5p			miR-141-3p			miR-152-3p
miR-31-5p	miR-140		miR-133a			miR-181a-1-3p			miR-143			miR-15a-5p
miR-3168	miR-141		miR-134			miR-181b-5p			miR-145a-5p			miR-15b-5p
miR-34b-5p	miR-143		miR-1343-3p			miR-182-5p			miR-149-3p			miR-16-5p
miR-378	miR-147		miR-1343-5p			miR-183-5p			miR-149-5p			miR-1603
miR-4330	miR-148a		miR-135a			miR-1839-5p			miR-151-3p			miR-16a
miR-4335	miR-148b		miR-135b			miR-185-5p			miR-151-5p			miR-17-5p
miR-4488	miR-149-3p		miR-138			miR-186-5p			miR-152-3p			miR-181a-5p
miR-4492	miR-151-3p		miR-1388-3p			miR-190b-5p			miR-153			miR-181b-5p
miR-5119	miR-151-5p		miR-139			miR-191			miR-154-5p			miR-185-5p
miR-519d	miR-152		miR-140			miR-193a-5p			miR-154b			miR-18a-5p
miR-5387	miR-154a		miR-141			miR-194-5p			miR-154c			miR-190b-5p
miR-5787	miR-154b		miR-143			miR-195a-5p			miR-155			miR-191
miR-584	miR-154c		miR-145			miR-197-3p			miR-15b-5p			miR-192-5p
miR-6082	miR-15b		miR-148a			miR-199a-3p			miR-16a-5p			miR-194-5p
miR-6240-3p	miR-16a		miR-148b			miR-19b			miR-16b			miR-195-5p
miR-6414	miR-16b		miR-149-3p			miR-200a			miR-17-5p			miR-199a-3p
miR-653-3p	miR-17-5p		miR-149-5p			miR-200a-5p			miR-181a-1-3p			miR-199b-3p
miR-6731	miR-181b		miR-151-3p			miR-200b			miR-181b-5p			miR-19a-3p
miR-7049-3p	miR-181d		miR-151-5p			miR-200b-5p			miR-181d-5p			miR-19b
miR-7684	miR-184		miR-152			miR-200c			miR-182-5p			miR-200a
miR-7704	miR-186		miR-154a			miR-203a-3p			miR-184			miR-200b
miR-7847-3p	miR-187		miR-154b			miR-204-5p			miR-185-5p			miR-200b-5p
miR-7975	miR-188		miR-154c			miR-205			miR-187			miR-200c
miR-8799	miR-190b		miR-15a			miR-20a-5p			miR-188			miR-204-5p
miR-8991	miR-191		miR-15b			miR-21-5p			miR-190b-5p			miR-205
miR-9001	miR-193a-5p		miR-16a			miR-218-5p			miR-191			miR-20a-5p
miR-9002	miR-195		miR-16b			miR-22-3p			miR-192-5p			miR-21-5p
miR-9056	miR-196a		miR-17-5p			miR-221			miR-193a-3p			miR-210-3p
miR-9115	miR-197		miR-181a			miR-222-3p			miR-193a-5p			miR-211
miR-9127	miR-199c		miR-181b			miR-224-5p			miR-193b-3p			miR-218-5p
miR-92a-3p	miR-19a		miR-181d			miR-2284f-3p			miR-195a-5p			miR-218b
miR-93	miR-200a		miR-184			miR-2284x-5p			miR-197-3p			miR-22-3p
miR-9796	miR-200b		miR-185			miR-23a			miR-200a-5p			miR-22-5p
miR-9901	miR-200c		miR-186			miR-23b-3p			miR-200b-5p			miR-221
miR-99a-5p	miR-204		miR-187			miR-24-3p			miR-200c			miR-222-3p
	miR-205		miR-188			miR-2478-3p			miR-204-5p			miR-2340
	miR-206		miR-190b			miR-25			miR-205			miR-23a
	miR-20a		miR-191			miR-26a			miR-206			miR-23b-3p
	miR-20b		miR-192			miR-26b-5p			miR-211			miR-24-3p
	miR-210		miR-193a-5p			miR-27a-3p			miR-214-5p			miR-2478
	miR-211		miR-193b			miR-27b-3p			miR-216a			miR-25
	miR-214		miR-195			miR-2885-3p			miR-219-3p			miR-26a
	miR-215		miR-196b			miR-28a-3p			miR-219-5p			miR-26b-5p
	miR-219		miR-197			miR-28a-5p			miR-22-5p			miR-27a-3p
	miR-219-3p		miR-199c			miR-29a			miR-221			miR-27b-3p
	miR-22-3p		miR-19a			miR-29b-3p			miR-222-3p			miR-2887
	miR-22-5p		miR-19b			miR-29c-3p			miR-23a			miR-2889
	miR-221		miR-200a			miR-30a-3p			miR-23b-3p			miR-2904
	miR-222-3p		miR-200b			miR-30a-5p			miR-24-3p			miR-29a
	miR-223		miR-200c			miR-30b-5p			miR-25			miR-29b-3p
	miR-23a		miR-204			miR-30c-5p			miR-26a			miR-29c-3p
	miR-23b-3p		miR-205			miR-30d-5p			miR-26b-5p			miR-29d-3p
	miR-23b-5p		miR-206			miR-30e-3p			miR-27a-3p			miR-30a-3p
	miR-24-3p		miR-20a			miR-30e-5p			miR-27a-5p			miR-30a-5p
	miR-25		miR-20b			miR-30f-5p			miR-27b-3p			miR-30b-5p
	miR-26a		miR-21-5p			miR-31-5p			miR-296-3p			miR-30c-5p
	miR-26b		miR-210			miR-32-5p			miR-296-5p			miR-30d-5p
	miR-27a-3p		miR-211			miR-320-3p			miR-29a			miR-30e-3p
	miR-27b-3p		miR-212			miR-326-3p			miR-29c-3p			miR-30e-5p
	miR-296-3p		miR-214			miR-328-3p			miR-29d-5p			miR-31-3p
	miR-296-5p		miR-216a			miR-335-3p			miR-30a-5p			miR-31-5p
	miR-29a		miR-218			miR-335-5p			miR-30b-5p			miR-32-5p
	miR-29b		miR-219			miR-339-5p			miR-30c-5p			miR-320
	miR-29c		miR-219-3p			miR-340-5p			miR-30d-5p			miR-328-3p
	miR-29d-3p		miR-22-3p			miR-342-3p			miR-30f-5p			miR-331-3p
	miR-29d-5p		miR-22-5p			miR-3431-5p			miR-31-5p			miR-335-5p
	miR-29e		miR-221			miR-3432a-5p			miR-320-3p			miR-339-2-5p
	miR-301a		miR-222-3p			miR-34a-5p			miR-320b			miR-339-1-5p
	miR-30a-5p		miR-223			miR-34b-3p			miR-323			miR-34b-3p
	miR-30b-5p		miR-23a			miR-34c-3p			miR-324-5p			miR-34b-5p
	miR-30c		miR-23b-3p			miR-34c-5p			miR-326-3p			miR-34c-3p
	miR-30d		miR-24-3p			miR-3596-5p			miR-328-3p			miR-34c-5p
	miR-30e-5p		miR-25			miR-361-3p			miR-330			miR-361-3p
	miR-30f		miR-26a			miR-361-5p			miR-331-5p			miR-361-5p
	miR-31-5p		miR-26b			miR-362-5p			miR-339-5p			miR-365-3p
	miR-320a		miR-27a-3p			miR-365-3p			miR-339b			miR-374a-3p
	miR-320b		miR-27a-5p			miR-374a-3p			miR-33b			miR-374a-5p
	miR-323		miR-27b-3p			miR-374a-5p			miR-345-3p			miR-374b-5p
	miR-326		miR-296-3p			miR-374b-5p			miR-345-5p			miR-375-3p
	miR-328		miR-296-5p			miR-375-3p			miR-346			miR-423-3p
	miR-331-5p		miR-29a			miR-378			miR-34b-3p			miR-423-5p
	miR-335		miR-29b			miR-423-3p			miR-361-5p			miR-4286
	miR-339a		miR-29c			miR-423-5p			miR-365-5p			miR-429
	miR-339b		miR-29d-3p			miR-425-5p			miR-370			miR-4332
	miR-33b		miR-301a			miR-429-3p			miR-374b-5p			miR-4334-3p
	miR-345-3p		miR-301b			miR-449a-5p			miR-375-3p			miR-4448
	miR-345-5p		miR-30a-5p			miR-450b-5p			miR-378			miR-449a
	miR-346		miR-30b-5p			miR-451a			miR-378b			miR-449b-5p
	miR-34a		miR-30c			miR-452-3p			miR-378c			miR-484
	miR-34b-5p		miR-30d			miR-452-5p			miR-378d			miR-497-5p
	miR-34c		miR-30e-5p			miR-455-3p			miR-380-5p			miR-500-5p
	miR-361		miR-30f			miR-484			miR-382-5p			miR-5100
	miR-365-5p		miR-31-5p			miR-486-3p			miR-383-5p			miR-574-3p
	miR-370		miR-320a			miR-499-5p			miR-410			miR-574-5p
	miR-371		miR-320b			miR-505-3p			miR-411-5p			miR-582-5p
	miR-375		miR-323			miR-532-5p			miR-411b			miR-590-3p
	miR-378		miR-324			miR-574-3p			miR-421-3p			miR-660-5p
	miR-378b		miR-326			miR-574-5p			miR-423-3p			miR-664-3p
	miR-378c		miR-328			miR-6089-1			miR-423-5p			miR-6865-3p
	miR-378d		miR-330			miR-652-3p			miR-425-3p			miR-7-3p
	miR-379		miR-331-3p			miR-660-5p			miR-425-5p			miR-7-5p
	miR-382		miR-331-5p			miR-664b-3p			miR-429-3p			miR-7134-5p
	miR-383		miR-335			miR-664b-5p			miR-431			miR-7977
	miR-409a		miR-338			miR-7-5p			miR-432			miR-8485
	miR-409b		miR-339a			miR-885-3p			miR-433			miR-885-5p
	miR-411a		miR-339b			miR-885-5p			miR-449a-5p			miR-9-5p
	miR-411b		miR-33b			miR-9-3p			miR-449b			miR-92a-3p
	miR-421		miR-342			miR-9-5p			miR-449c			miR-92b-3p
	miR-423-3p		miR-345-3p			miR-92a-3p			miR-449d			miR-93
	miR-423-5p		miR-345-5p			miR-92b-3p			miR-452-5p			miR-935
	miR-425-3p		miR-346			miR-93			miR-4523			miR-98-5p
	miR-425-5p		miR-34a			miR-95-3p			miR-453			miR-99a-3p
	miR-429		miR-34b-5p			miR-96-5p			miR-484			miR-99a-5p
	miR-433		miR-34c			miR-98-5p			miR-485			miR-99b-5p
	miR-449a		miR-361			miR-99a-5p			miR-486-3p
	miR-449b		miR-362-3p			miR-99b-5p			miR-488-3p
	miR-449c		miR-365-3p						miR-489
	miR-4523		miR-365-5p						miR-490
	miR-453		miR-369-5p						miR-491
	miR-483		miR-370						miR-493
	miR-484		miR-374b						miR-494
	miR-485		miR-375						miR-497
	miR-486		miR-376a						miR-500-3p
	miR-489		miR-376d						miR-502b
	miR-493		miR-376e						miR-503-3p
	miR-494		miR-378						miR-503-5p
	miR-500		miR-378b						miR-505-3p
	miR-502b		miR-378c						miR-532-5p
	miR-503-3p		miR-378d						miR-541-5p
	miR-505		miR-380-5p						miR-574-3p
	miR-541		miR-382						miR-584
	miR-574		miR-383						miR-615-3p
	miR-584		miR-411a						miR-631
	miR-592		miR-411b						miR-652-3p
	miR-615		miR-421						miR-654
	miR-631		miR-423-3p						miR-656
	miR-656		miR-423-5p						miR-658
	miR-664a		miR-424-5p						miR-660-5p
	miR-664b		miR-425-3p						miR-664a
	miR-669		miR-425-5p						miR-664b-5p
	miR-670		miR-429						miR-665
	miR-677		miR-431						miR-669-5p
	miR-760-3p		miR-432						miR-677
	miR-760-5p		miR-433						miR-708-5p
	miR-763		miR-449a						miR-744-5p
	miR-764		miR-449b						miR-760-3p
	miR-767		miR-449c						miR-760-5p
	miR-874		miR-449d						miR-761
	miR-877		miR-452						miR-763
	miR-885		miR-4523						miR-764
	miR-9-5p		miR-453						miR-767
	miR-92a-3p		miR-484						miR-874
	miR-92b		miR-485						miR-877
	miR-93		miR-486						miR-885-5p
	miR-935		miR-488						miR-9-5p
	miR-940		miR-489						miR-92a-3p
	miR-99a-5p		miR-490						miR-92b-3p
			miR-491						miR-93
			miR-493						miR-935
			miR-494						miR-940
			miR-497						miR-99a-5p
			miR-500
			miR-502b
			miR-503-3p
			miR-505
			miR-532
			miR-541
			miR-574
			miR-584
			miR-592
			miR-615
			miR-631
			miR-652
			miR-656
			miR-658
			miR-660
			miR-664a
			miR-664b
			miR-665
			miR-669
			miR-671
			miR-677
			miR-708
			miR-744
			miR-760-3p
			miR-760-5p
			miR-763
			miR-764
			miR-767
			miR-769
			miR-874
			miR-877
			miR-885
			miR-9-5p
			miR-92a-3p
			miR-92b
			miR-93
			miR-935
			miR-940
			miR-99a-5p

## Sheet: 2. Comp EVs to emb EVs miRNAs
miRNAs EVs (73, no or very low counts in embryos removed)	Embryo EVs miRNAs Parks et al. 2018, 10.1530/REP-17-0566; Andrade et al. 2019, 10.1002/mrd.23223; Melo-Baez et al. 2020, 10.3390/ijms21238888; Bridi et al. 2021, 10.1002/mrd.23527; Bidarimath et al. 2017, 10.1038/srep40476	30 common miRNAs		miRNAs secretd into the embryo culture medium Cimadomo et al. 2019, 10.1093/humrep/dez119; Sánchez-Ribas et al. 2019, 10.1177/1933719118766252; Capalbo et al. 2016, 10.1016/j.fertnstert.2015.09.014; Russell et al. 2019, 10.1080/19396368.2020.1716108; Hawke et al. 2021, 10.3389/fgene.2021.655882; Rio P.D. and Madan P. 2021, 10.3389/fvets.2021.658968	30 common miRNAs		All 38 common miRNAs
let-7a-5p	let-7a-5p	let-7a-5p		let-7a-5p	let-7a-5p		let-7a-5p
let-7b	let-7b	let-7b		let-7b	let-7b		let-7b
let-7c	let-7c	let-7c		let-7c	let-7c		let-7c
miR-10161-5p	let-7d	miR-103		let-7d-3p	miR-1246		miR-103
miR-103	let-7e	miR-1246		let-7d-5p	miR-125b-5p		miR-1246
miR-10400-5p	let-7f	miR-125b-5p		let-7e-5p	miR-1285		miR-125b-5p
miR-11972	let-7f-5p	miR-1287-5p		let-7f-5p	miR-146a		miR-1285
miR-11975	let-7g	miR-143		let-7g-5p	miR-191		miR-1287-5p
miR-12034	let-7i	miR-146a		let-7i-5p	miR-203a-3p		miR-143
miR-12179-5p	miR-1	miR-16b		miR-1-3p	miR-205		miR-146a
miR-1246	miR-100	miR-19b		miR-100-5p	miR-21-5p		miR-16b
miR-125b-5p	miR-101	miR-191		miR-101a	miR-22-3p		miR-191
miR-1285	miR-10174-3p	miR-200a		miR-10390-5p	miR-221		miR-19b
miR-1287-5p	miR-103	miR-205		miR-103a-3p	miR-23a		miR-200a
miR-143	miR-105b	miR-21-5p		miR-106a-5p	miR-23b-3p		miR-203a-3p
miR-1469	miR-106a-5p	miR-22-3p		miR-106b-3p	miR-25		miR-205
miR-146a	miR-10a	miR-221		miR-106b-5p	miR-26a		miR-21-5p
miR-16b	miR-10b	miR-23a		miR-107-3p	miR-27b-3p		miR-22-3p
miR-191	miR-11980	miR-23b-3p		miR-10a-5p	miR-2887		miR-221
miR-19b	miR-11995	miR-25		miR-1179-5p	miR-2904		miR-23a
miR-200a	miR-122	miR-26a		miR-11980-5p	miR-31-5p		miR-23b-3p
miR-203a-3p	miR-1224	miR-27b-3p		miR-12058-3p	miR-3168		miR-25
miR-205	miR-1225-3p	miR-29a		miR-12136-5p	miR-34b-5p		miR-26a
miR-21-5p	miR-1246	miR-2904		miR-122-5p	miR-4488		miR-27b-3p
miR-22-3p	miR-1247-3p	miR-31-5p		miR-124-1-3p	miR-519d		miR-2887
miR-221	miR-1247-5p	miR-519d		miR-124-5p	miR-6240-3p		miR-2904
miR-2285d	miR-1248	miR-584		miR-1246	miR-92a-3p		miR-29a
miR-2340	miR-1249-3p	miR-92a-3p		miR-1249-3p	miR-93		miR-31-5p
miR-23a	miR-124a	miR-93		miR-125a-3p	miR-9901		miR-3168
miR-23b-3p	miR-124b	miR-99a-5p		miR-125a-5p	miR-99a-5p		miR-34b-5p
miR-2462	miR-125a-5p			miR-125b-2-3p			miR-4488
miR-25	miR-125b-5p			miR-125b-5p			miR-519d
miR-26a	miR-126-3p			miR-126-3p			miR-584
miR-27b-3p	miR-126-5p			miR-1260a-5p			miR-6240-3p
miR-2861	miR-1260b			miR-1267-3p			miR-92a-3p
miR-2887	miR-127			miR-127-3p			miR-93
miR-2895	miR-1281			miR-128-3p			miR-9901
miR-2904	miR-1282			miR-1283			miR-99a-5p
miR-29a	miR-1287-5p			miR-1285
miR-31-5p	miR-129-5p			miR-1285-5p
miR-3168	miR-1296			miR-129-5p
miR-34b-5p	miR-1307			miR-1290-3p
miR-4330	miR-130a-3p			miR-1295a-3p
miR-4335	miR-130b			miR-1301-3p
miR-4488	miR-132			miR-1304-3p
miR-4492	miR-133a			miR-1304-5p
miR-5119	miR-133b			miR-1307-3p
miR-519d	miR-134			miR-130a-3p
miR-5387	miR-1343-3p			miR-130b-3p
miR-5787	miR-1343-5p			miR-130b-5p
miR-584	miR-135a			miR-132-3p
miR-6082	miR-135b			miR-132-5p
miR-6240-3p	miR-1388-3p			miR-1323
miR-6414	miR-139			miR-1343-3p
miR-653-3p	miR-140			miR-1343-5p
miR-6731	miR-140-3p			miR-135b-5p
miR-7049-3p	miR-141-3p			miR-140-3p
miR-7684	miR-142-5p			miR-140-5p
miR-7704	miR-143			miR-142-5p
miR-7847-3p	miR-144			miR-143-3p
miR-7975	miR-145			miR-145-5p
miR-8799	miR-146a			miR-146a
miR-8991	miR-146b-5p			miR-146b-3p
miR-9001	miR-148a			miR-146b-5p
miR-9002	miR-148b			miR-148a-3p
miR-9056	miR-149-3p			miR-148b-3p
miR-9115	miR-149-5p			miR-149-3p
miR-9127	miR-150-5p			miR-150-5p
miR-92a-3p	miR-151-3p			miR-151a-3p
miR-93	miR-151-5p			miR-151a-5p
miR-9796	miR-152			miR-151b-3p
miR-9901	miR-154b			miR-152-3p
miR-99a-5p	miR-155-5p			miR-155-5p
	miR-15a			miR-1584-5p
	miR-15b			miR-15a-5p
	miR-15b-5p			miR-15b-3p
	miR-16			miR-15b-5p
	miR-16-5p			miR-16-2-3p
	miR-16b			miR-16-5p
	miR-17-5p			miR-17-5p
	miR-181a			miR-1777a
	miR-181a-1			miR-1777b
	miR-181c-1			miR-181a-5p
	miR-182			miR-181b-5p
	miR-183			miR-181d-5p
	miR-184			miR-182-5p
	miR-185			miR-183-3p
	miR-186			miR-183-5p
	miR-187			miR-184-3p
	miR-188			miR-185-5p
	miR-191			miR-186-5p
	miR-192-5p			miR-18a-5p
	miR-193a-3p			miR-191
	miR-193a-5p			miR-191-3p
	miR-194-5p			miR-192-5p
	miR-195			miR-193a-5p
	miR-195-5p			miR-193b-3p
	miR-196b			miR-193b-5p
	miR-197-3p			miR-194-5p
	miR-199a-3p			miR-1944
	miR-199a-5p			miR-195-5p
	miR-19a-3p			miR-196a-5p
	miR-19b			miR-196c
	miR-200a			miR-1972
	miR-200c			miR-1983-3p
	miR-204-5p			miR-199a-2-3p
	miR-205			miR-199b-3p
	miR-208a			miR-19a-3p
	miR-20a-5p			miR-19b-3p
	miR-20b			miR-200b
	miR-21-5p			miR-200c-3p
	miR-210			miR-202-3p
	miR-211			miR-202-5p
	miR-215			miR-203a-3p
	miR-219-3p			miR-204-5p
	miR-22-2			miR-205
	miR-22-3p			miR-20a-5p
	miR-22-5p			miR-20b-5p
	miR-221			miR-21-5p
	miR-221-5p			miR-2110-5p
	miR-222-3p			miR-212-5p
	miR-223-3p			miR-2137-3p
	miR-224			miR-214-3p
	miR-2285av			miR-218-5p
	miR-23a			miR-22-3p
	miR-23b-3p			miR-22-5p
	miR-24-3p			miR-221
	miR-2473			miR-221-5p
	miR-2478			miR-222-3p
	miR-25			miR-223-3p
	miR-26a			miR-224-5p
	miR-26b			miR-2284p-5p
	miR-27a-3p			miR-2287
	miR-27b-3p			miR-2288
	miR-2904			miR-2295
	miR-296-3p			miR-2297
	miR-296-5p			miR-2305
	miR-29a			miR-2309
	miR-29b			miR-2324
	miR-29c-3p			miR-2328-3p
	miR-29d-3p			miR-2340-3p
	miR-29d-5p			miR-2348
	miR-301a-3p			miR-2374
	miR-301b			miR-2392
	miR-302b-3p			miR-23a
	miR-302d			miR-23a-5p
	miR-3064			miR-23b-3p
	miR-30a-5p			miR-23c-3p
	miR-30b-3p			miR-24-3p
	miR-30c-5p			miR-2402
	miR-30d			miR-2407
	miR-30e-5p			miR-2412
	miR-31-5p			miR-2413
	miR-320a			miR-2421
	miR-320b			miR-2426
	miR-323			miR-2428
	miR-331-3p			miR-2436-5p
	miR-331-5p			miR-2442
	miR-339b			miR-2455
	miR-346			miR-2457
	miR-34a-5p			miR-2478-3p
	miR-371a-3p			miR-25
	miR-374b			miR-25-5p
	miR-375			miR-26a
	miR-376a			miR-26b-5p
	miR-376b			miR-27a-3p
	miR-378			miR-27b-3p
	miR-378b			miR-28-3p
	miR-380-5p			miR-28-5p
	miR-382			miR-2885
	miR-383			miR-2887
	miR-411a			miR-2888
	miR-412			miR-2893
	miR-421			miR-2899
	miR-423-3p			miR-290-3p
	miR-423-5p			miR-290-5p
	miR-425-3p			miR-2900
	miR-425-5p			miR-2904
	miR-429			miR-2904-3p
	miR-433			miR-291a-3p
	miR-449a			miR-292-3p
	miR-449b-5p			miR-293
	miR-450a			miR-294
	miR-451			miR-295
	miR-452			miR-296-5p
	miR-4523			miR-29a-3p
	miR-453			miR-29b-1-5p
	miR-454-3p			miR-29b-3p
	miR-455-5p			miR-301a-3p
	miR-484			miR-302a-3p
	miR-486			miR-302a-5p
	miR-489			miR-302b-3p
	miR-491			miR-302b-5p
	miR-494			miR-302c-3p
	miR-498			miR-302d-3p
	miR-500			miR-30a-5p
	miR-502a			miR-30b-5p
	miR-503-3p			miR-30c-5p
	miR-505			miR-30d-5p
	miR-518c-5p			miR-30e-3p
	miR-518e-5p			miR-30e-5p
	miR-519d			miR-31-5p
	miR-520c-3p			miR-3141
	miR-541			miR-3168
	miR-542-5p			miR-3173-5p
	miR-543			miR-320a-3p
	miR-551b			miR-320a-5p
	miR-574			miR-320b-3p
	miR-584			miR-320c-1-3p
	miR-592			miR-320d-1-3p
	miR-615			miR-323a-3p
	miR-631			miR-328
	miR-656			miR-331-3p
	miR-660			miR-335-3p
	miR-664a			miR-335-5p
	miR-664b			miR-338-3p
	miR-665			miR-339-5p
	miR-669			miR-340-5p
	miR-677			miR-342-3p
	miR-7-5p			miR-3432
	miR-708			miR-345-5p
	miR-744			miR-346
	miR-760-3p			miR-3473d-3p
	miR-760-5p			miR-34a-5p
	miR-763			miR-34b-5p
	miR-767			miR-34c
	miR-873			miR-351
	miR-874			miR-3591-3p
	miR-876			miR-361-5p
	miR-877			miR-3613-3p
	miR-887			miR-3613-5p
	miR-9-5p			miR-362-3p
	miR-92a-3p			miR-3648-2-3p
	miR-92b			miR-3653
	miR-93			miR-3660
	miR-935			miR-367-3p
	miR-940			miR-3679-5p
	miR-95			miR-369-3p
	miR-96			miR-370-3p
	miR-98			miR-371a-3p
	miR-99a-5p			miR-371a-5p
	miR-99b			miR-372-3p
				miR-372-5p
				miR-373-3p
				miR-373-5p
				miR-374a-5p
				miR-375-3p
				miR-376a-3p
				miR-376c-3p
				miR-378a-3p
				miR-378c-5p
				miR-378d
				miR-379-5p
				miR-382-5p
				miR-383-5p
				miR-3939-3p
				miR-3968-3p
				miR-409-3p
				miR-411-5p
				miR-422a
				miR-423-3p
				miR-423-5p
				miR-424-5p
				miR-425-5p
				miR-429
				miR-433-3p
				miR-4332-5p
				miR-4488
				miR-4497-5p
				miR-449a
				miR-449b-5p
				miR-4501
				miR-4508-5p
				miR-450b
				miR-4516-5p
				miR-451a-5p
				miR-454-3p
				miR-465b-5p
				miR-4687-3p
				miR-4689-5p
				miR-483-3p
				miR-484
				miR-486-5p
				miR-487a
				miR-487b-3p
				miR-488-3p
				miR-493-3p
				miR-493-5p
				miR-494-3p
				miR-498-5p
				miR-499a-5p
				miR-500a-3p
				miR-501-3p
				miR-502-3p
				miR-502-5p
				miR-503-5p
				miR-504-5p
				miR-505-3p
				miR-508-3p
				miR-509-3p
				miR-509-5p
				miR-5108-3p
				miR-5110-5p
				miR-5119-3p
				miR-512-3p
				miR-512-5p
				miR-513a-5p
				miR-513b-5p
				miR-513c-5p
				miR-514b-5p
				miR-515-3p
				miR-515-5p
				miR-516a-5p
				miR-516b-5p
				miR-517-5p
				miR-517a-3p
				miR-517b-3p
				miR-517c-3p
				miR-518a-3p
				miR-518b
				miR-518b-5p
				miR-518c-5p
				miR-518d-5p
				miR-518e-3p
				miR-518f-5p
				miR-519a-3p
				miR-519a-5p
				miR-519b-5p
				miR-519c-3p
				miR-519d
				miR-519d-5p
				miR-520a-3p
				miR-520a-5p
				miR-520b-3p
				miR-520b-5p
				miR-520c-5p
				miR-520d-3p
				miR-520g-3p
				miR-520g-5p
				miR-520h-3p
				miR-522-3p
				miR-524-3p
				miR-525-3p
				miR-525-5p
				miR-526a-5p
				miR-526b-5p
				miR-532-3p
				miR-532-5p
				miR-543
				miR-548a-3p
				miR-548c-5p
				miR-548d-5p
				miR-548e-3p
				miR-548x-2-5p
				miR-568
				miR-574-3p
				miR-574-5p
				miR-582-3p
				miR-589-5p
				miR-597
				miR-6129
				miR-619-5p
				miR-6236-5p
				miR-6239-5p
				miR-6240-3p
				miR-625-5p
				miR-628-3p
				miR-628-5p
				miR-629-5p
				miR-636
				miR-637
				miR-638-5p
				miR-643
				miR-647
				miR-651-5p
				miR-652-3p
				miR-6529
				miR-6535
				miR-654-3p
				miR-655
				miR-660-5p
				miR-662
				miR-663a
				miR-664-5p
				miR-669
				miR-6749-3p
				miR-6766-5p
				miR-6773-5p
				miR-6777-5p
				miR-6780b-3p
				miR-690
				miR-6971-5p
				miR-6988-3p
				miR-7-1-3p
				miR-7-5p
				miR-706
				miR-7078-5p
				miR-7159-5p
				miR-744-5p
				miR-760-5p
				miR-7865
				miR-8086-3p
				miR-8117-3p
				miR-8485-5p
				miR-877-5p
				miR-887-3p
				miR-891a-5p
				miR-9-3p
				miR-9-5p
				miR-92a-1-5p
				miR-92a-3p
				miR-92b-3p
				miR-93-3p
				miR-93
				miR-937-3p
				miR-940
				miR-942-5p
				miR-95-3p
				miR-96-5p
				miR-98-5p
				miR-9901
				miR-99a-5p
				miR-99b-3p
				miR-99b-5p

## Sheet: 3. Comp Embryo miRNAs
All miRNAs embryo (187)	Embryo EVs miRNAs Parks et al. 2018, 10.1530/REP-17-0566; Andrade et al. 2019, 10.1002/mrd.23223; Melo-Baez et al. 2020, 10.3390/ijms21238888; Bridi et al. 2021, 10.1002/mrd.23527; Bidarimath et al. 2017, 10.1038/srep40476	95 common miRNAs		miRNAs secretd into the embryo culture medium Cimadomo et al. 2019, 10.1093/humrep/dez119; Sánchez-Ribas et al. 2019, 10.1177/1933719118766252; Capalbo et al. 2016, 10.1016/j.fertnstert.2015.09.014; Russell et al. 2019, 10.1080/19396368.2020.1716108; Hawke et al. 2021, 10.3389/fgene.2021.655882; Rio P.D. and Madan P. 2021, 10.3389/fvets.2021.658968	106 common miRNAs		miRNAs in 8-cell Paulson Nov 2022	71 common miRNAs		All 134 common miRNAs
let-7	let-7a-5p	let-7a-5p		let-7a-5p	let-7a-5p		let-7a-3p	let-7a-5p		let-7a-5p
let-7a-5p	let-7b	let-7b		let-7b	let-7b		let-7a-5p	let-7b		let-7b
let-7b	let-7c	let-7c		let-7c	let-7c		let-7b	let-7c		let-7c
let-7c	let-7d	let-7d		let-7d	let-7d		let-7c	let-7d		let-7d
let-7d	let-7e	let-7e		let-7d-3p	let-7e		let-7d	let-7e		let-7e
let-7e	let-7f	let-7f		let-7e	let-7f		let-7e	let-7f		let-7f
let-7f	let-7f-5p	let-7g		let-7f	let-7g		let-7f	let-7g		let-7g
let-7g	let-7g	let-7i-5p		let-7g	let-7i-5p		let-7g	let-7i-5p		let-7i-5p
let-7i-5p	let-7i-5p	miR-100		let-7i-5p	miR-100		let-7i-5p	miR-10174-3p		miR-100
miR-100	miR-1	miR-101		miR-1-3p	miR-106a-5p		miR-10174-3p	miR-103		miR-101
miR-101	miR-100	miR-10174-3p		miR-100	miR-107		miR-103	miR-105a		miR-10174-3p
miR-10174-3p	miR-101	miR-103		miR-101a	miR-1246		miR-105a	miR-10b-5p		miR-103
miR-103	miR-10174-3p	miR-106a-5p		miR-10390-5p	miR-125a		miR-10b-5p	miR-11972		miR-105a
miR-10400-5p	miR-103	miR-10b-5p		miR-103a-3p	miR-125b-5p		miR-11972	miR-11975		miR-106a-5p
miR-105a	miR-105b	miR-1246		miR-106a-5p	miR-128		miR-11975	miR-11976		miR-107
miR-106a-5p	miR-106a-5p	miR-124a		miR-106b-3p	miR-1285		miR-11976	miR-12034		miR-10b-5p
miR-107	miR-10a	miR-125a		miR-106b-5p	miR-129		miR-11980-5p	miR-1246		miR-11972
miR-10b-3p	miR-10b-5p	miR-125b-5p		miR-107	miR-1307		miR-11985-3p	miR-125a		miR-11975
miR-10b-5p	miR-11980	miR-129		miR-10a-5p	miR-130b		miR-11988-3p	miR-128		miR-11976
miR-11972	miR-11995	miR-1307		miR-1179-5p	miR-132		miR-12014-3p	miR-138		miR-12034
miR-11975	miR-122	miR-130b		miR-11980-5p	miR-140		miR-12023-5p	miR-143		miR-1246
miR-11976	miR-1224	miR-132		miR-12058-3p	miR-143		miR-12030-5p	miR-146a		miR-124a
miR-12034	miR-1225-3p	miR-140		miR-12136-5p	miR-146a		miR-12034	miR-146b		miR-125a
miR-12179-5p	miR-1246	miR-141		miR-122-5p	miR-146b		miR-122	miR-150		miR-125b-5p
miR-1246	miR-1247-3p	miR-143		miR-124-1-3p	miR-148a		miR-1246	miR-151-5p		miR-128
miR-124a	miR-1247-5p	miR-146a		miR-124-5p	miR-150		miR-125a	miR-15b		miR-1285
miR-125a	miR-1248	miR-146b		miR-1246	miR-152-3p		miR-1260b	miR-16a		miR-129
miR-125b-5p	miR-1249-3p	miR-148a		miR-1249-3p	miR-155		miR-128	miR-16b		miR-1307
miR-128	miR-124a	miR-150		miR-125a	miR-15a		miR-1343-3p	miR-17-5p		miR-130b
miR-1285	miR-124b	miR-151-5p		miR-125a-3p	miR-15b		miR-1343-5p	miR-191		miR-132
miR-129	miR-125a	miR-152-3p		miR-125b-2-3p	miR-17-5p		miR-138	miR-192		miR-138
miR-1307	miR-125b-5p	miR-155		miR-125b-5p	miR-181a		miR-143	miR-19a		miR-140
miR-130b	miR-126-3p	miR-15a		miR-126-3p	miR-183		miR-146a	miR-19b		miR-141
miR-132	miR-126-5p	miR-15b		miR-1260a-5p	miR-184		miR-146b	miR-200c		miR-143
miR-138	miR-1260b	miR-16b		miR-1267-3p	miR-186		miR-150	miR-205		miR-146a
miR-140	miR-127	miR-17-5p		miR-127-3p	miR-18a		miR-151-5p	miR-21-5p		miR-146b
miR-141	miR-1281	miR-181a		miR-128	miR-191		miR-15b	miR-23a		miR-148a
miR-143	miR-1282	miR-183		miR-1283	miR-192		miR-1603	miR-23b-3p		miR-150
miR-1469	miR-1287-5p	miR-184		miR-1285	miR-193b		miR-16a	miR-24-3p		miR-151-5p
miR-146a	miR-129	miR-186		miR-1285-5p	miR-195		miR-16b	miR-2478		miR-152-3p
miR-146b	miR-1296	miR-191		miR-129	miR-19a		miR-17-5p	miR-25		miR-155
miR-148a	miR-1307	miR-192		miR-1290-3p	miR-19b		miR-1777a	miR-26a		miR-15a
miR-150	miR-130a-3p	miR-195		miR-1295a-3p	miR-200b		miR-1814a	miR-27a-3p		miR-15b
miR-151-5p	miR-130b	miR-19a		miR-1301-3p	miR-200c		miR-191	miR-27b-3p		miR-16a
miR-152-3p	miR-132	miR-19b		miR-1304-3p	miR-203a-3p		miR-192	miR-28		miR-16b
miR-155	miR-133a	miR-200a		miR-1304-5p	miR-204		miR-1949-3p	miR-2887		miR-17-5p
miR-15a	miR-133b	miR-200c		miR-1307	miR-205		miR-19a	miR-2904		miR-181a
miR-15b	miR-134	miR-204		miR-130a-3p	miR-20a		miR-19b	miR-296-3p		miR-183
miR-16a	miR-1343-3p	miR-205		miR-130b	miR-20b		miR-200c	miR-296-5p		miR-184
miR-16b	miR-1343-5p	miR-20a		miR-130b-5p	miR-2137		miR-205	miR-30b-5p		miR-186
miR-17-5p	miR-135a	miR-20b		miR-132	miR-21-5p		miR-21-5p	miR-30c		miR-18a
miR-181a	miR-135b	miR-21-5p		miR-132-5p	miR-218-5p		miR-2297	miR-30d		miR-191
miR-183	miR-1388-3p	miR-210		miR-1323	miR-22-3p		miR-2304	miR-31-5p		miR-192
miR-184	miR-139	miR-22-3p		miR-1343-3p	miR-221		miR-2325c	miR-320a		miR-193b
miR-186	miR-140	miR-221		miR-1343-5p	miR-222-3p		miR-2332	miR-324		miR-195
miR-18a	miR-140-3p	miR-222-3p		miR-135b-5p	miR-2340		miR-2337	miR-342		miR-19a
miR-191	miR-141	miR-23a		miR-140	miR-23a		miR-2361	miR-3432a		miR-19b
miR-192	miR-142-5p	miR-23b-3p		miR-140-5p	miR-23b-3p		miR-2390	miR-34a		miR-200a
miR-193b	miR-143	miR-24-3p		miR-142-5p	miR-2478		miR-2393	miR-423-3p		miR-200b
miR-195	miR-144	miR-2478		miR-143	miR-24-3p		miR-23a	miR-423-5p		miR-200c
miR-19a	miR-145	miR-25		miR-145-5p	miR-25		miR-23b-3p	miR-425-5p		miR-203a-3p
miR-19b	miR-146a	miR-26a		miR-146a	miR-26a		miR-24-3p	miR-484		miR-204
miR-200a	miR-146b	miR-26b		miR-146b	miR-26b		miR-2401	miR-507-3p		miR-205
miR-200b	miR-148a	miR-27a-3p		miR-146b-3p	miR-27a-3p		miR-2411-3p	miR-6529a		miR-20a
miR-200c	miR-148b	miR-27b-3p		miR-148a	miR-27b-3p		miR-2421	miR-660		miR-20b
miR-203a-3p	miR-149-3p	miR-2904		miR-148b-3p	miR-28		miR-2424	miR-7		miR-21-5p
miR-204	miR-149-5p	miR-296-3p		miR-149-3p	miR-2887		miR-2437	miR-767		miR-210
miR-205	miR-150	miR-296-5p		miR-150	miR-2904		miR-2444	miR-9-3p		miR-2137
miR-20a	miR-151-3p	miR-29a		miR-151a-3p	miR-296-5p		miR-2478	miR-9-5p		miR-218-5p
miR-20b	miR-151-5p	miR-29c		miR-151a-5p	miR-29a		miR-25	miR-92a-3p		miR-22-3p
miR-21-5p	miR-152-3p	miR-301a		miR-151b-3p	miR-301a		miR-26a	miR-93		miR-221
miR-210	miR-154b	miR-30a-5p		miR-152-3p	miR-30a-5p		miR-27a-3p			miR-222-3p
miR-2137	miR-155	miR-30c		miR-155	miR-30b-5p		miR-27b-3p			miR-2340
miR-218-5p	miR-15a	miR-30d		miR-1584-5p	miR-30c		miR-28			miR-23a
miR-22-3p	miR-15b	miR-31-5p		miR-15a	miR-30d		miR-2887			miR-23b-3p
miR-221	miR-15b-5p	miR-320a		miR-15b	miR-31-5p		miR-2889			miR-24-3p
miR-222-3p	miR-16	miR-34a		miR-15b-3p	miR-3168		miR-2890			miR-2478
miR-2284x	miR-16-5p	miR-378		miR-16-2-3p	miR-320a		miR-2892			miR-25
miR-2285bf-1	miR-16b	miR-423-3p		miR-16-5p	miR-338		miR-2898			miR-26a
miR-2340	miR-17-5p	miR-423-5p		miR-17-5p	miR-342		miR-2904			miR-26b
miR-2347	miR-181a	miR-425-5p		miR-1777a	miR-3473d		miR-296-3p			miR-27a-3p
miR-2370-3p	miR-181a-1	miR-449a		miR-1777b	miR-34a		miR-296-5p			miR-27b-3p
miR-2389	miR-181c-1	miR-449b		miR-181a	miR-34b-5p		miR-30b-5p			miR-28
miR-23a	miR-182	miR-451		miR-181b-5p	miR-34c		miR-30c			miR-2887
miR-23b-3p	miR-183	miR-484		miR-181d-5p	miR-362-3p		miR-30d			miR-2904
miR-24-3p	miR-184	miR-494		miR-182-5p	miR-423-3p		miR-31-5p			miR-296-3p
miR-2462	miR-185	miR-660		miR-183	miR-423-5p		miR-320a			miR-296-5p
miR-2478	miR-186	miR-7		miR-183-3p	miR-425-5p		miR-324			miR-29a
miR-2484	miR-187	miR-708		miR-184	miR-4497		miR-328			miR-29c
miR-25	miR-188	miR-767		miR-185-5p	miR-449a		miR-331-3p			miR-301a
miR-26a	miR-191	miR-9-5p		miR-186	miR-449b		miR-335			miR-30a-5p
miR-26b	miR-192	miR-92a-3p		miR-18a	miR-484		miR-342			miR-30b-5p
miR-27a-3p	miR-193a-3p	miR-92b		miR-191	miR-532		miR-3432a			miR-30c
miR-27b-3p	miR-193a-5p	miR-93		miR-191-3p	miR-6236		miR-34a			miR-30d
miR-28	miR-194-5p	miR-99a-5p		miR-192	miR-6240-3p		miR-3600			miR-31-5p
miR-2887	miR-195			miR-193a-5p	miR-652		miR-3613a			miR-3168
miR-2904	miR-195-5p			miR-193b	miR-660		miR-3613b			miR-320a
miR-296-3p	miR-196b			miR-193b-5p	miR-7-1-3p		miR-423-3p			miR-324
miR-296-5p	miR-197-3p			miR-194-5p	miR-7		miR-423-5p			miR-338
miR-29a	miR-199a-3p			miR-1944	miR-9-3p		miR-424-3p			miR-342
miR-29c	miR-199a-5p			miR-195	miR-9-5p		miR-424-5p			miR-3432a
miR-301a	miR-19a			miR-196a-5p	miR-92a-3p		miR-425-5p			miR-3473d
miR-30a-5p	miR-19b			miR-196c	miR-92b		miR-4286			miR-34a
miR-30b-5p	miR-200a			miR-1972	miR-93		miR-484			miR-34b-5p
miR-30c	miR-200c			miR-1983-3p	miR-9901		miR-503-5p			miR-34c
miR-30d	miR-204			miR-199a-2-3p	miR-99a-5p		miR-507b			miR-362-3p
miR-31-5p	miR-205			miR-199b-3p			miR-507b-3p			miR-378
miR-3168	miR-208a			miR-19a			miR-574			miR-423-3p
miR-3178-3p	miR-20a			miR-19b			miR-6119-3p			miR-423-5p
miR-3178-5p	miR-20b			miR-200b			miR-6123			miR-425-5p
miR-3195	miR-21-5p			miR-200c			miR-6528			miR-4497
miR-3201	miR-210			miR-202-3p			miR-6529a			miR-449a
miR-320a	miR-211			miR-202-5p			miR-660			miR-449b
miR-324	miR-215			miR-203a-3p			miR-664b			miR-451
miR-338	miR-219-3p			miR-204			miR-669			miR-484
miR-342	miR-22-2			miR-205			miR-7			miR-494
miR-3432a	miR-22-3p			miR-20a			miR-744			miR-507-3p
miR-3473d	miR-22-5p			miR-20b			miR-767			miR-532
miR-34a	miR-221			miR-21-5p			miR-7857			miR-6236
miR-34b-5p	miR-221-5p			miR-2110-5p			miR-7857-3p			miR-6240-3p
miR-34c	miR-222-3p			miR-212-5p			miR-9-3p			miR-652
miR-3547	miR-223-3p			miR-2137			miR-9-5p			miR-6529a
miR-362-3p	miR-224			miR-214-3p			miR-92a-3p			miR-660
miR-362-5p	miR-2285av			miR-218-5p			miR-93			miR-7
miR-363	miR-23a			miR-22-3p						miR-7-1-3p
miR-371-3p	miR-23b-3p			miR-22-5p						miR-708
miR-371-5p	miR-24-3p			miR-221						miR-767
miR-371-loop	miR-2473			miR-221-5p						miR-9-3p
miR-378	miR-2478			miR-222-3p						miR-9-5p
miR-380-3p	miR-25			miR-223-3p						miR-92a-3p
miR-3960	miR-26a			miR-224-5p						miR-92b
miR-423-3p	miR-26b			miR-2284p-5p						miR-93
miR-423-5p	miR-27a-3p			miR-2287						miR-9901
miR-425-5p	miR-27b-3p			miR-2288						miR-99a-5p
miR-4330	miR-2904			miR-2295
miR-4335	miR-296-3p			miR-2297
miR-4454	miR-296-5p			miR-2305
miR-4456	miR-29a			miR-2309
miR-4492	miR-29b			miR-2324
miR-4497	miR-29c			miR-2328-3p
miR-449a	miR-29d-3p			miR-2340
miR-449b	miR-29d-5p			miR-2348
miR-449c	miR-301a			miR-2374
miR-451	miR-301b			miR-2392
miR-4763	miR-302b-3p			miR-23a
miR-484	miR-302d			miR-23a-5p
miR-487b-5p	miR-3064			miR-23b-3p
miR-494	miR-30a-5p			miR-23c-3p
miR-497	miR-30b-3p			miR-24-3p
miR-507-3p	miR-30c			miR-2402
miR-507b	miR-30d			miR-2407
miR-532	miR-30e-5p			miR-2412
miR-5587-5p	miR-31-5p			miR-2413
miR-562	miR-320a			miR-2421
miR-5787	miR-320b			miR-2426
miR-6089	miR-323			miR-2428
miR-6119-5p	miR-331-3p			miR-2436-5p
miR-6236	miR-331-5p			miR-2442
miR-6240-3p	miR-339b			miR-2455
miR-6240-5p	miR-346			miR-2457
miR-6516-3p	miR-34a			miR-2478
miR-652	miR-371a-3p			miR-25
miR-6526	miR-374b			miR-25-5p
miR-6529a	miR-375			miR-26a
miR-653-3p	miR-376a			miR-26b
miR-660	miR-376b			miR-27a-3p
miR-6731	miR-378			miR-27b-3p
miR-7	miR-378b			miR-28
miR-7-1-3p	miR-380-5p			miR-28-5p
miR-7049-3p	miR-382			miR-2885
miR-708	miR-383			miR-2887
miR-764-3p	miR-411a			miR-2888
miR-767	miR-412			miR-2893
miR-7704	miR-421			miR-2899
miR-7975	miR-423-3p			miR-290-3p
miR-892a	miR-423-5p			miR-290-5p
miR-8991	miR-425-3p			miR-2900
miR-9-3p	miR-425-5p			miR-2904
miR-9-5p	miR-429			miR-2904-3p
miR-9001	miR-433			miR-291a-3p
miR-9056	miR-449a			miR-292-3p
miR-92a-3p	miR-449b			miR-293
miR-92b	miR-450a			miR-294
miR-93	miR-451			miR-295
miR-9901	miR-452			miR-296-5p
miR-99a-5p	miR-4523			miR-29a
miR-9a	miR-453			miR-29b-1-5p
	miR-454-3p			miR-29b-3p
	miR-455-5p			miR-301a
	miR-484			miR-302a-3p
	miR-486			miR-302a-5p
	miR-489			miR-302b-3p
	miR-491			miR-302b-5p
	miR-494			miR-302c-3p
	miR-498			miR-302d-3p
	miR-500			miR-30a-5p
	miR-502a			miR-30b-5p
	miR-503-3p			miR-30c
	miR-505			miR-30d
	miR-518c-5p			miR-30e-3p
	miR-518e-5p			miR-30e-5p
	miR-519d			miR-31-5p
	miR-520c-3p			miR-3141
	miR-541			miR-3168
	miR-542-5p			miR-3173-5p
	miR-543			miR-320a
	miR-551b			miR-320a-5p
	miR-574			miR-320b-3p
	miR-584			miR-320c-1-3p
	miR-592			miR-320d-1-3p
	miR-615			miR-323a-3p
	miR-631			miR-328
	miR-656			miR-331-3p
	miR-660			miR-335-3p
	miR-664a			miR-335-5p
	miR-664b			miR-338
	miR-665			miR-339-5p
	miR-669			miR-340-5p
	miR-677			miR-342
	miR-7			miR-3432
	miR-708			miR-345-5p
	miR-744			miR-346
	miR-760-3p			miR-3473d
	miR-760-5p			miR-34a
	miR-763			miR-34b-5p
	miR-767			miR-34c
	miR-873			miR-351
	miR-874			miR-3591-3p
	miR-876			miR-361-5p
	miR-877			miR-3613-3p
	miR-887			miR-3613-5p
	miR-9-5p			miR-362-3p
	miR-92a-3p			miR-3648-2-3p
	miR-92b			miR-3653
	miR-93			miR-3660
	miR-935			miR-367-3p
	miR-940			miR-3679-5p
	miR-95			miR-369-3p
	miR-96			miR-370-3p
	miR-98			miR-371a-3p
	miR-99a-5p			miR-371a-5p
	miR-99b			miR-372-3p
				miR-372-5p
				miR-373-3p
				miR-373-5p
				miR-374a-5p
				miR-375-3p
				miR-376a-3p
				miR-376c-3p
				miR-378a-3p
				miR-378c-5p
				miR-378d
				miR-379-5p
				miR-382-5p
				miR-383-5p
				miR-3939-3p
				miR-3968-3p
				miR-409-3p
				miR-411-5p
				miR-422a
				miR-423-3p
				miR-423-5p
				miR-424-5p
				miR-425-5p
				miR-429
				miR-433-3p
				miR-4332-5p
				miR-4488
				miR-4497
				miR-449a
				miR-449b
				miR-4501
				miR-4508-5p
				miR-450b
				miR-4516-5p
				miR-451a-5p
				miR-454-3p
				miR-465b-5p
				miR-4687-3p
				miR-4689-5p
				miR-483-3p
				miR-484
				miR-486-5p
				miR-487a
				miR-487b-3p
				miR-488-3p
				miR-493-3p
				miR-493-5p
				miR-494-3p
				miR-498-5p
				miR-499a-5p
				miR-500a-3p
				miR-501-3p
				miR-502-3p
				miR-502-5p
				miR-503-5p
				miR-504-5p
				miR-505-3p
				miR-508-3p
				miR-509-3p
				miR-509-5p
				miR-5108-3p
				miR-5110-5p
				miR-5119-3p
				miR-512-3p
				miR-512-5p
				miR-513a-5p
				miR-513b-5p
				miR-513c-5p
				miR-514b-5p
				miR-515-3p
				miR-515-5p
				miR-516a-5p
				miR-516b-5p
				miR-517-5p
				miR-517a-3p
				miR-517b-3p
				miR-517c-3p
				miR-518a-3p
				miR-518b
				miR-518b-5p
				miR-518c-5p
				miR-518d-5p
				miR-518e-3p
				miR-518f-5p
				miR-519a-3p
				miR-519a-5p
				miR-519b-5p
				miR-519c-3p
				miR-519d
				miR-519d-5p
				miR-520a-3p
				miR-520a-5p
				miR-520b-3p
				miR-520b-5p
				miR-520c-5p
				miR-520d-3p
				miR-520g-3p
				miR-520g-5p
				miR-520h-3p
				miR-522-3p
				miR-524-3p
				miR-525-3p
				miR-525-5p
				miR-526a-5p
				miR-526b-5p
				miR-532
				miR-532-3p
				miR-543
				miR-548a-3p
				miR-548c-5p
				miR-548d-5p
				miR-548e-3p
				miR-548x-2-5p
				miR-568
				miR-574-3p
				miR-574-5p
				miR-582-3p
				miR-589-5p
				miR-597
				miR-6129
				miR-619-5p
				miR-6236
				miR-6239-5p
				miR-6240-3p
				miR-625-5p
				miR-628-3p
				miR-628-5p
				miR-629-5p
				miR-636
				miR-637
				miR-638-5p
				miR-643
				miR-647
				miR-651-5p
				miR-652
				miR-6529
				miR-6535
				miR-654-3p
				miR-655
				miR-660
				miR-662
				miR-663a
				miR-664-5p
				miR-669
				miR-6749-3p
				miR-6766-5p
				miR-6773-5p
				miR-6777-5p
				miR-6780b-3p
				miR-690
				miR-6971-5p
				miR-6988-3p
				miR-7
				miR-7-1-3p
				miR-706
				miR-7078-5p
				miR-7159-5p
				miR-744-5p
				miR-760-5p
				miR-7865
				miR-8086-3p
				miR-8117-3p
				miR-8485-5p
				miR-877-5p
				miR-887-3p
				miR-891a-5p
				miR-9-3p
				miR-9-5p
				miR-92a-1-5p
				miR-92a-3p
				miR-92b
				miR-93
				miR-93-3p
				miR-937-3p
				miR-940
				miR-942-5p
				miR-95-3p
				miR-96-5p
				miR-98-5p
				miR-9901
				miR-99a-5p
				miR-99b-3p
				miR-99b-5p

## Sheet: 4. miR-184, miR-200a targets
miR-184-target miRTarBase	miR-200a-3p-target miRTarBase
AGO2	A1BG
AKT1	ADNP2
AKT2	ANGPTL7
BCL2	APOOL
BIN3	AREG
EZR	ARL5B
GAS1	ATRX
INPPL1	ATXN7L1
MYC	BAP1
NFATC2	BICD2
PDGFB	BICRAL
PKM	BRD3
PLPP3	C16orf58
PPP1R13L	C18orf25
PRKCB	CCDC18
SND1	CCDC71L
SOX7	CCNE2
TNFAIP2	CDK6
ZFPM2	CDV3
	CELF1
	CHML
	CLDND1
	COX6B1
	CTNNB1
	CYP1B1
	DEK
	DICER1
	DLC1
	DLX5
	DNAJC28
	DNMT1
	DPY19L1
	EGFR
	ELAVL2
	ELMO2
	EPHA2
	EPHA7
	ERBIN
	ERO1A
	EZH2
	FOXA2
	foxg1a
	FUT11
	G3BP2
	GATA6
	GDAP1
	GEMIN2
	GJA1
	GNA13
	GRB2
	H2AFZ
	HFE
	HGF
	HMGB1
	HNRNPAB
	HNRNPF
	HOXB5
	HSPA4
	IPO5
	IRF2BPL
	KEAP1
	KIAA1147
	KIAA1549
	KIAA1549L
	KLF11
	KLF12
	KLHL20
	LHX1
	LPP
	MACC1
	MALAT1
	MALT1
	MAPK14
	MARCH6
	MCL1
	MDM4
	MED13
	MFF
	MNX1
	MYB
	MYH10
	NDST4
	OGT
	PCDH8
	PDCD4
	PEX11A
	PGAM4
	PGK1
	PHB2
	PIGW
	POLR3F
	PPP1R15B
	PRELID2
	PRKAA2
	PSMD11
	PSMD2
	PTEN
	PTPRD
	QKI
	RAB30
	RAB8B
	RAP2C
	RASSF2
	RBM28
	RIN2
	RPL12
	SCD5
	SEPT7
	SEPT8
	SHC1
	SLC35D1
	SMAD2
	SMAD3
	SPAG9
	SPRYD4
	SRF
	STAT3
	STXBP2
	TCF7L1
	TFAM
	TFRC
	TGFB2
	THRB
	TMOD3
	TNFRSF10B
	TNKS2
	TP53
	TP73-AS1
	TRAM1
	TRAPPC2B
	TRMT112
	TROVE2
	UBASH3B
	UQCRFS1
	USP53
	VAC14
	VCAM1
	WASF3
	WDR37
	XPOT
	YAP1
	YME1L1
	YRDC
	ZBTB34
	ZEB1
	ZEB2
	ZFPM2
	ZMAT3
	ZNF292
	ZNF621
	ZNF805

## Sheet: 5. FA miR-184 targets
KEGG ID	Description	p-value	FDR	Genes	REACTOME ID	Description	p-value	FDR	Genes	WIKIPATHWAY ID	Description	p-value	FDR	Genes
hsa01521	EGFR tyrosine kinase inhibitor resistance	1.39109e-07	3.41787e-06	AKT2/BCL2/PDGFB/AKT1/PRKCB	R-HSA-6804759	Regulation of TP53 Activity through Association with Co-f...	1.26453e-06	6.23324e-05	AKT2/AKT1/PPP1R13L	WP363	Wnt Signaling Pathway	3.9203e-06	0.000326004	NFATC2/MYC/AKT1/PRKCB
hsa05161	Hepatitis B	1.45918e-07	3.41787e-06	AKT2/NFATC2/MYC/BCL2/AKT1/PRKCB	R-HSA-111447	Activation of BAD and translocation to mitochondria	1.57909e-06	6.23324e-05	AKT2/BCL2/AKT1	WP3872	Regulation of Apoptosis by Parathyroid Hormone-related Protein	1.24614e-05	0.000415892	MYC/BCL2/AKT1
hsa04662	B cell receptor signaling pathway	1.67947e-07	3.41787e-06	AKT2/INPPL1/NFATC2/AKT1/PRKCB	R-HSA-195721	Signaling by WNT	8.44158e-06	0.000222147	AKT2/SOX7/AGO2/MYC/AKT1/PRKCB	WP4216	Chromosomal and microsatellite instability in colorectal cancer	1.50037e-05	0.000415892	AKT2/MYC/BCL2/AKT1
hsa04666	Fc gamma R-mediated phagocytosis	3.91213e-07	5.02908e-06	AKT2/INPPL1/PLPP3/AKT1/PRKCB	R-HSA-114452	Activation of BH3-only proteins	1.38806e-05	0.000273959	AKT2/BCL2/AKT1	WP673	ErbB Signaling Pathway	3.41137e-05	0.000650349	AKT2/MYC/AKT1/PRKCB
hsa05231	Choline metabolism in cancer	4.11865e-07	5.02908e-06	AKT2/PDGFB/PLPP3/AKT1/PRKCB	R-HSA-3769402	Deactivation of the beta-catenin transactivating complex	3.87805e-05	0.000547992	AKT2/SOX7/AKT1	WP23	B Cell Receptor Signaling Pathway	4.57026e-05	0.000650349	NFATC2/MYC/AKT1/PRKCB
hsa04370	VEGF signaling pathway	2.32679e-06	2.36761e-05	AKT2/NFATC2/AKT1/PRKCB	R-HSA-109606	Intrinsic Pathway for Apoptosis	4.16474e-05	0.000547992	AKT2/BCL2/AKT1	WP306	Focal Adhesion	4.69239e-05	0.000650349	AKT2/BCL2/PDGFB/AKT1/PRKCB
hsa05230	Central carbon metabolism in cancer	4.63709e-06	3.81039e-05	AKT2/MYC/AKT1/PKM	R-HSA-1358803	Downregulation of ERBB2:ERBB3 signaling	0.000189979	0.00214012	AKT2/AKT1	WP127	IL-5 Signaling Pathway	7.81124e-05	0.00083646	MYC/BCL2/AKT1
hsa04630	JAK-STAT signaling pathway	4.99293e-06	3.81039e-05	AKT2/MYC/BCL2/PDGFB/AKT1	R-HSA-198323	AKT phosphorylates targets in the cytosol	0.000221431	0.00214012	AKT2/AKT1	WP710	DNA Damage Response (only ATM dependent)	8.5615e-05	0.00083646	AKT2/MYC/BCL2/AKT1
hsa05214	Glioma	6.11682e-06	4.02988e-05	AKT2/PDGFB/AKT1/PRKCB	R-HSA-5663202	Diseases of signal transduction	0.000243974	0.00214012	AKT2/MYC/SND1/PDGFB/AKT1	WP49	IL-2 Signaling Pathway	9.05283e-05	0.00083646	MYC/BCL2/AKT1
hsa05206	MicroRNAs in cancer	6.60066e-06	4.02988e-05	MYC/BCL2/EZR/ZFPM2/PDGFB/PRKCB	R-HSA-69202	Cyclin E associated events during G1/S transition	0.000287433	0.00226921	AKT2/MYC/AKT1	WP3888	VEGFA-VEGFR2 Signaling Pathway	0.000102827	0.000855089	NFATC2/BCL2/EZR/AKT1/PRKCB
hsa04012	ErbB signaling pathway	1.009e-05	5.37862e-05	AKT2/MYC/AKT1/PRKCB	R-HSA-5628897	TP53 Regulates Metabolic Genes	0.000330831	0.00237439	AKT2/AGO2/AKT1	WP1971	Integrated Cancer Pathway	0.000119089	0.000900292	MYC/BCL2/AKT1
hsa05210	Colorectal cancer	1.05718e-05	5.37862e-05	AKT2/MYC/BCL2/AKT1	R-HSA-2219528	PI3K/AKT Signaling in Cancer	0.000390762	0.00242708	AKT2/PDGFB/AKT1	WP2795	Cardiac Hypertrophic Response	0.000226313	0.00156831	AKT2/NFATC2/AKT1
hsa05167	Kaposi sarcoma-associated herpesvirus infection	1.20599e-05	5.66374e-05	AKT2/NFATC2/MYC/PDGFB/AKT1	R-HSA-201681	TCF dependent signaling in response to WNT	0.000445878	0.00242708	AKT2/SOX7/MYC/AKT1	WP304	Kit receptor signaling pathway	0.000263653	0.00161624	BCL2/AKT1/PRKCB
hsa05222	Small cell lung cancer	1.38283e-05	5.83287e-05	AKT2/MYC/BCL2/AKT1	R-HSA-4420097	VEGFA-VEGFR2 Pathway	0.00050049	0.00242708	AKT2/AKT1/PRKCB	WP1559	TFs Regulate miRNAs related to cardiac hypertrophy	0.000288674	0.00161624	AKT2/AKT1
hsa04510	Focal adhesion	1.43308e-05	5.83287e-05	AKT2/BCL2/PDGFB/AKT1/PRKCB	R-HSA-210745	Regulation of gene expression in beta cells	0.000507604	0.00242708	AKT2/AKT1	WP4155	Endometrial cancer	0.000304777	0.00161624	AKT2/MYC/AKT1
hsa05205	Proteoglycans in cancer	1.57712e-05	5.87745e-05	AKT2/MYC/EZR/AKT1/PRKCB	R-HSA-199418	Negative regulation of the PI3K/AKT network	0.000530701	0.00242708	AKT2/PDGFB/AKT1	WP481	Insulin Signaling	0.00031509	0.00161624	AKT2/INPPL1/AKT1/PRKCB
hsa05215	Prostate cancer	1.70632e-05	5.87745e-05	AKT2/BCL2/PDGFB/AKT1	R-HSA-389357	CD28 dependent PI3K/Akt signaling	0.000557834	0.00242708	AKT2/AKT1	WP2324	AGE/RAGE pathway	0.000349844	0.00161624	EZR/AKT1/PRKCB
hsa05170	Human immunodeficiency virus 1 infection	1.85629e-05	5.87745e-05	AKT2/NFATC2/BCL2/AKT1/PRKCB	R-HSA-389513	CTLA4 inhibitory signaling	0.000557834	0.00242708	AKT2/AKT1	WP4255	Non-small cell lung cancer	0.000349844	0.00161624	AKT2/AKT1/PRKCB
hsa05207	Chemical carcinogenesis - receptor activation	1.85629e-05	5.87745e-05	AKT2/MYC/BCL2/AKT1/PRKCB	R-HSA-1257604	PIP3 activates AKT signaling	0.000627169	0.00242708	AKT2/AGO2/PDGFB/AKT1	WP4172	PI3K-Akt Signaling Pathway	0.00058618	0.00256555	AKT2/MYC/BCL2/PDGFB/AKT1
hsa04933	AGE-RAGE signaling pathway in diabetic complications	1.92537e-05	5.87745e-05	AKT2/BCL2/AKT1/PRKCB	R-HSA-194138	Signaling by VEGF	0.000628298	0.00242708	AKT2/AKT1/PRKCB	WP2261	Signaling Pathways in Glioblastoma	0.000687192	0.00285727	AKT2/AKT1/PRKCB
hsa05163	Human cytomegalovirus infection	2.4763e-05	7.19927e-05	AKT2/NFATC2/MYC/AKT1/PRKCB	R-HSA-6785807	Interleukin-4 and 13 signaling	0.000645604	0.00242708	MYC/BCL2/AKT1	WP254	Apoptosis	0.000762455	0.00297479	MYC/BCL2/AKT1
hsa04066	HIF-1 signaling pathway	2.70749e-05	7.51362e-05	AKT2/BCL2/AKT1/PRKCB	R-HSA-5674400	Constitutive Signaling by AKT1 E17K in Cancer	0.000722396	0.00259233	AKT2/AKT1	WP4018	Pathways in clear cell renal cell carcinoma	0.000788666	0.00297479	PDGFB/AKT1/PKM
hsa04725	Cholinergic synapse	3.12123e-05	8.28519e-05	AKT2/BCL2/AKT1/PRKCB	R-HSA-76002	Platelet activation, signaling and aggregation	0.000891094	0.00300616	AKT2/PDGFB/AKT1/PRKCB	WP1742	TP53 Network	0.000822774	0.00297479	MYC/BCL2
hsa04071	Sphingolipid signaling pathway	3.82662e-05	9.73438e-05	AKT2/BCL2/AKT1/PRKCB	R-HSA-5218920	VEGFR2 mediated vascular permeability	0.000973932	0.00300616	AKT2/AKT1	WP2355	Corticotropin-releasing hormone signaling pathway	0.000958078	0.00331908	BCL2/AKT1/PRKCB
hsa04919	Thyroid hormone signaling pathway	4.08583e-05	9.97804e-05	AKT2/MYC/AKT1/PRKCB	R-HSA-8863795	Downregulation of ERBB2 signaling	0.000973932	0.00300616	AKT2/AKT1	WP4141	PI3K/AKT/mTOR - VitD3 Signalling	0.000997826	0.00331908	MYC/AKT1
hsa04973	Carbohydrate digestion and absorption	6.21352e-05	0.000145904	AKT2/AKT1/PRKCB	R-HSA-9006925	Intracellular signaling by second messengers	0.000990028	0.00300616	AKT2/AGO2/PDGFB/AKT1	WP712	Estrogen signaling pathway	0.00109149	0.00349101	BCL2/AKT1
hsa05418	Fluid shear stress and atherosclerosis	7.03587e-05	0.000159096	AKT2/BCL2/PDGFB/AKT1	R-HSA-6804758	Regulation of TP53 Activity through Acetylation	0.00104251	0.00304827	AKT2/AKT1	WP1539	Angiogenesis	0.00118924	0.00366275	PDGFB/AKT1
hsa04010	MAPK signaling pathway	8.93553e-05	0.000187747	AKT2/MYC/PDGFB/AKT1/PRKCB	R-HSA-69206	G1/S Transition	0.00108226	0.00305149	AKT2/MYC/AKT1	WP1544	MicroRNAs in cardiomyocyte hypertrophy	0.00125302	0.00370206	AKT2/AKT1/PRKCB
hsa04072	Phospholipase D signaling pathway	8.98672e-05	0.000187747	AKT2/PDGFB/PLPP3/AKT1	R-HSA-186712	Regulation of beta-cell development	0.00126179	0.00343499	AKT2/AKT1	WP205	IL-7 Signaling Pathway	0.00129104	0.00370206	MYC/AKT1
hsa05226	Gastric cancer	9.2255e-05	0.000187747	AKT2/MYC/BCL2/AKT1	R-HSA-6807070	PTEN Regulation	0.00137079	0.00360734	AKT2/AGO2/AKT1	WP26	Signal Transduction of S1P Receptor	0.00139688	0.00374714	AKT2/AKT1
hsa04218	Cellular senescence	0.000110289	0.000217208	AKT2/NFATC2/MYC/AKT1	R-HSA-389356	CD28 co-stimulation	0.0014192	0.00361426	AKT2/AKT1	WP3658	Wnt/beta-catenin Signaling Pathway in Leukemia	0.00139688	0.00374714	MYC/AKT1
hsa05213	Endometrial cancer	0.00011693	0.00022309	AKT2/MYC/AKT1	R-HSA-6804757	Regulation of TP53 Degradation	0.00150125	0.00368157	AKT2/AKT1	WP382	MAPK Signaling Pathway	0.00163394	0.00424609	AKT2/MYC/PDGFB/AKT1
hsa05225	Hepatocellular carcinoma	0.000147003	0.000271968	AKT2/MYC/AKT1/PRKCB	R-HSA-453279	Mitotic G1-G1/S phases	0.00157741	0.00368157	AKT2/MYC/AKT1	WP2583	T-Cell Receptor and Co-stimulatory Signaling	0.0017385	0.00425206	NFATC2/AKT1
hsa04929	GnRH secretion	0.000156931	0.000281795	AKT2/AKT1/PRKCB	R-HSA-6806003	Regulation of TP53 Expression and Degradation	0.00158553	0.00368157	AKT2/AKT1	WP3965	Lipid Metabolism Pathway	0.0017385	0.00425206	AKT2/AKT1
hsa05221	Acute myeloid leukemia	0.000179891	0.000313794	AKT2/MYC/AKT1	R-HSA-165159	mTOR signalling	0.00194475	0.00433192	AKT2/AKT1	WP428	Wnt Signaling Pathway	0.00190799	0.00451547	NFATC2/MYC/PRKCB
hsa05211	Renal cell carcinoma	0.00019635	0.000332991	AKT2/PDGFB/AKT1	R-HSA-5633007	Regulation of TP53 Activity	0.00197536	0.00433192	AKT2/AKT1/PPP1R13L	WP3931	ESC Pluripotency Pathways	0.0019548	0.00451547	AKT2/PDGFB/AKT1
hsa04151	PI3K-Akt signaling pathway	0.00021497	0.000348824	AKT2/MYC/BCL2/PDGFB/AKT1	R-HSA-109581	Apoptosis	0.00231161	0.00492132	AKT2/BCL2/AKT1	WP2036	TNF related weak inducer of apoptosis (TWEAK) Signaling Pathway	0.00362752	0.0081529	AKT2/AKT1
hsa05218	Melanoma	0.000222826	0.000348824	AKT2/PDGFB/AKT1	R-HSA-3700989	Transcriptional Regulation by TP53	0.00242293	0.00492132	AKT2/AGO2/AKT1/PPP1R13L	WP2332	Interleukin-11 Signaling Pathway	0.00397571	0.00846665	BCL2/AKT1
hsa05223	Non-small cell lung cancer	0.000222826	0.000348824	AKT2/AKT1/PRKCB	R-HSA-5357801	Programmed Cell Death	0.00243113	0.00492132	AKT2/BCL2/AKT1	WP4249	Hedgehog Signaling Pathway	0.00397571	0.00846665	BCL2/GAS1
hsa01524	Platinum drug resistance	0.000232141	0.00035432	AKT2/BCL2/AKT1	R-HSA-392451	G beta:gamma signalling through PI3Kgamma	0.00265749	0.00524504	AKT2/AKT1	WP1984	Integrated Breast Cancer Pathway	0.00407256	0.00846665	MYC/BCL2/AKT1
hsa05220	Chronic myeloid leukemia	0.000261592	0.000389534	AKT2/MYC/AKT1	R-HSA-1227986	Signaling by ERBB2	0.00288054	0.00554661	AKT2/AKT1	WP4262	Breast cancer pathway	0.00430012	0.00872168	AKT2/MYC/AKT1
hsa05169	Epstein-Barr virus infection	0.000298888	0.000434474	AKT2/MYC/BCL2/AKT1	R-HSA-397795	G-protein beta:gamma signalling	0.00299526	0.0056302	AKT2/AKT1	WP2203	Thymic Stromal LymphoPoietin (TSLP) Signaling Pathway	0.00452611	0.00896147	MYC/AKT1
hsa04015	Rap1 signaling pathway	0.000346761	0.000492342	AKT2/PDGFB/AKT1/PRKCB	R-HSA-114604	GPVI-mediated activation cascade	0.00360068	0.00661079	AKT2/AKT1	WP437	EGF/EGFR Signaling Pathway	0.00486108	0.00913756	INPPL1/AKT1/PRKCB
hsa05417	Lipid and atherosclerosis	0.000379354	0.000526376	AKT2/NFATC2/BCL2/AKT1	R-HSA-8948751	Regulation of PTEN stability and activity	0.00541793	0.00972116	AKT2/AKT1	WP286	IL-3 Signaling Pathway	0.00491161	0.00913756	BCL2/AKT1
hsa05235	PD-L1 expression and PD-1 checkpoint pathway in cancer	0.000417053	0.000565826	AKT2/NFATC2/AKT1	R-HSA-388841	Costimulation by the CD28 family	0.00588613	0.0103266	AKT2/AKT1	WP3929	Chemokine signaling pathway	0.00494469	0.00913756	AKT2/AKT1/PRKCB
hsa05166	Human T-cell leukemia virus 1 infection	0.000428618	0.000568875	AKT2/NFATC2/MYC/AKT1	R-HSA-8878171	Transcriptional regulation by RUNX1	0.00623222	0.010696	NFATC2/AGO2/PRKCB	WP3646	Hepatitis C and Hepatocellular Carcinoma	0.00510989	0.00923755	MYC/AKT1
hsa04014	Ras signaling pathway	0.000540717	0.000702387	AKT2/PDGFB/AKT1/PRKCB	R-HSA-1445148	Translocation of GLUT4 to the plasma membrane	0.00757565	0.0127251	AKT2/AKT1	WP2018	RANKL/RANK (Receptor activator of NFKB (ligand)) Signaling Pathway	0.00615595	0.0108918	AKT2/AKT1
hsa01522	Endocrine resistance	0.000553487	0.000703996	AKT2/BCL2/AKT1	R-HSA-1168372	Downstream signaling events of B Cell Receptor (BCR)	0.00775534	0.0127555	NFATC2/PRKCB	WP4223	Ras Signaling	0.00690728	0.0119666	AKT2/AKT1/PRKCB
hsa04625	C-type lectin receptor signaling pathway	0.00065867	0.000792908	AKT2/NFATC2/AKT1	R-HSA-5687128	MAPK6/MAPK4 signaling	0.00887385	0.0142973	AGO2/MYC	WP4205	MET in type 1 papillary renal cell carcinoma	0.00705755	0.0119774	AKT2/AKT1
hsa04660	T cell receptor signaling pathway	0.00065867	0.000792908	AKT2/NFATC2/AKT1	R-HSA-8876198	RAB GEFs exchange GTP for GDP on RABs	0.00906693	0.0143162	AKT2/AKT1	WP3863	T-Cell antigen Receptor (TCR) pathway during Staphylococcus aureus infection	0.00777091	0.0129243	NFATC2/AKT1
hsa05132	Salmonella infection	0.000662352	0.000792908	AKT2/MYC/BCL2/AKT1	R-HSA-6811558	PI5P, PP2A and IER3 Regulate PI3K/AKT Signaling	0.00985808	0.0152602	PDGFB/AKT1	WP61	Notch Signaling Pathway	0.0080157	0.01307	MYC/AKT1
hsa04922	Glucagon signaling pathway	0.00071574	0.000840343	AKT2/AKT1/PKM	R-HSA-5683057	MAPK family signaling cascades	0.0104054	0.0157976	AGO2/MYC/PDGFB	WP2374	Oncostatin M Signaling Pathway	0.00877089	0.0137617	AKT1/PRKCB
hsa04931	Insulin resistance	0.000735444	0.000847185	AKT2/AKT1/PRKCB	R-HSA-157118	Signaling by NOTCH	0.0135489	0.0201821	AGO2/MYC	WP3651	Pathways Affected in Adenoid Cystic Carcinoma	0.00877089	0.0137617	MYC/AKT1
hsa05145	Toxoplasmosis	0.000817728	0.000924527	AKT2/BCL2/AKT1	R-HSA-983705	Signaling by the B Cell Receptor (BCR)	0.0154643	0.0226086	NFATC2/PRKCB	WP2032	Human Thyroid Stimulating Hormone (TSH) signaling pathway	0.00929155	0.0139428	MYC/AKT1
hsa04722	Neurotrophin signaling pathway	0.000975456	0.0010828	AKT2/BCL2/AKT1	R-HSA-8878166	Transcriptional regulation by RUNX2	0.0159605	0.0226411	AKT2/AKT1	WP3680	Association Between Physico-Chemical Features and Toxicity Associated Pathways	0.00929155	0.0139428	MYC/AKT1
hsa04935	Growth hormone synthesis, secretion and action	0.000999453	0.00108963	AKT2/AKT1/PRKCB	R-HSA-8877330	RUNX1 and FOXP3 control the development of regulatory T l...	0.0160601	0.0226411	NFATC2	WP1403	AMP-activated Protein Kinase (AMPK) Signaling	0.009557	0.0139428	AKT2/AKT1
hsa04380	Osteoclast differentiation	0.00120507	0.00129075	AKT2/NFATC2/AKT1	R-HSA-9007101	Rab regulation of trafficking	0.0167176	0.0231546	AKT2/AKT1	WP3303	RAC1/PAK1/p38/MMP2 Pathway	0.009557	0.0139428	MYC/AKT1
hsa04728	Dopaminergic synapse	0.00131721	0.00138654	AKT2/AKT1/PRKCB	R-HSA-2025928	Calcineurin activates NFAT	0.0176527	0.0240282	NFATC2	WP2037	Prolactin Signaling Pathway	0.0115094	0.0165017	MYC/AKT1
hsa04210	Apoptosis	0.00143576	0.00146768	AKT2/BCL2/AKT1	R-HSA-1474151	Tetrahydrobiopterin (BH4) synthesis, recycling, salvage a...	0.0192429	0.025044	AKT1	WP4298	Viral Acute Myocarditis	0.0142564	0.0200938	BCL2/AKT1
hsa04910	Insulin signaling pathway	0.00146641	0.00146768	AKT2/INPPL1/AKT1	R-HSA-203615	eNOS activation	0.0192429	0.025044	AKT1	WP4336	ncRNAs involved in Wnt signaling in hepatocellular carcinoma	0.0152297	0.0211079	SOX7/MYC
hsa05135	Yersinia infection	0.00146641	0.00146768	AKT2/NFATC2/AKT1	R-HSA-76005	Response to elevated platelet cytosolic Ca2+	0.0193507	0.025044	PDGFB/PRKCB	WP4263	Pancreatic adenocarcinoma pathway	0.0155605	0.0212127	AKT2/AKT1
hsa04915	Estrogen signaling pathway	0.00149748	0.0014746	AKT2/BCL2/AKT1	R-HSA-5607763	CLEC7A (Dectin-1) induces NFAT activation	0.0208306	0.0265246	NFATC2	WP69	T-Cell antigen Receptor (TCR) Signaling Pathway	0.0162313	0.0217703	NFATC2/AKT1
hsa05162	Measles	0.00152896	0.0014817	AKT2/BCL2/AKT1	R-HSA-3858494	Beta-catenin independent WNT signaling	0.0224365	0.0281159	AGO2/PRKCB	WP75	Toll-like Receptor Signaling Pathway	0.0205128	0.0270762	AKT2/AKT1
hsa04140	Autophagy - animal	0.00159317	0.0015198	AKT2/BCL2/AKT1	R-HSA-4419969	Depolymerisation of the Nuclear Lamina	0.0239988	0.0291484	PRKCB	WP185	Integrin-mediated Cell Adhesion	0.020889	0.027142	AKT2/AKT1
hsa04550	Signaling pathways regulating pluripotency of stem cells	0.00165906	0.0015347	AKT2/MYC/AKT1	R-HSA-5099900	WNT5A-dependent internalization of FZD4	0.0239988	0.0291484	PRKCB	WP399	Wnt Signaling Pathway and Pluripotency	0.0220352	0.0281908	MYC/PRKCB
hsa05017	Spinocerebellar ataxia	0.00165906	0.0015347	AKT2/AKT1/PRKCB	R-HSA-416993	Trafficking of GluR2-containing AMPA receptors	0.0271574	0.0306287	PRKCB	WP3932	Focal Adhesion-PI3K-Akt-mTOR-signaling pathway	0.0271697	0.034233	AKT2/PDGFB/AKT1
hsa05224	Breast cancer	0.00179595	0.00163653	AKT2/MYC/AKT1	R-HSA-450385	Butyrate Response Factor 1 (BRF1) binds and destabilizes ...	0.0271574	0.0306287	AKT1	WP3944	Serotonin and anxiety-related events	0.0280456	0.0348092	PRKCB
hsa04261	Adrenergic signaling in cardiomyocytes	0.00190315	0.00170871	AKT2/BCL2/AKT1	R-HSA-450604	KSRP (KHSRP) binds and destabilizes mRNA	0.0271574	0.0306287	AKT1	WP322	Osteoblast Signaling	0.0301724	0.0368982	PDGFB
hsa04150	mTOR signaling pathway	0.00212945	0.00188418	AKT2/AKT1/PRKCB	R-HSA-622312	Inflammasomes	0.0271574	0.0306287	BCL2	WP3299	let-7 inhibition of ES cell reprogramming	0.0322949	0.0386785	MYC
hsa05160	Hepatitis C	0.00216873	0.00189152	AKT2/MYC/AKT1	R-HSA-8934593	Regulation of RUNX1 Expression and Activity	0.0271574	0.0306287	AGO2	WP3915	Angiopoietin Like Protein 8 Regulatory Pathway	0.0325674	0.0386785	AKT2/AKT1
hsa04022	cGMP-PKG signaling pathway	0.00258672	0.00222431	AKT2/NFATC2/AKT1	R-HSA-5635838	Activation of SMO	0.0287331	0.0319493	GAS1	WP366	TGF-beta Signaling Pathway	0.0330236	0.0386785	MYC/AKT1
hsa04310	Wnt signaling pathway	0.00272121	0.00230746	NFATC2/MYC/PRKCB	R-HSA-1362277	Transcription of E2F targets under negative control by DR...	0.0303064	0.0332307	MYC	WP12	Osteoclast Signaling	0.0344131	0.0397461	PDGFB
hsa05164	Influenza A	0.00276699	0.00231414	AKT2/AKT1/PRKCB	R-HSA-5218921	VEGFR2 mediated cell proliferation	0.0334457	0.0361706	PRKCB	WP3935	Leptin Insulin Overlap	0.036527	0.0410474	AKT1
hsa05152	Tuberculosis	0.00320076	0.00264074	AKT2/BCL2/AKT1	R-HSA-202131	Metabolism of nitric oxide	0.0350118	0.0368546	AKT1	WP3947	Serotonin and anxiety	0.036527	0.0410474	PRKCB
hsa04613	Neutrophil extracellular trap formation	0.00372966	0.00303607	AKT2/AKT1/PRKCB	R-HSA-203765	eNOS activation and regulation	0.0350118	0.0368546	AKT1	WP3859	TGF-B Signaling in Thyroid Cells for Epithelial-Mesenchymal Transition	0.0386366	0.0417901	AKT1
hsa04062	Chemokine signaling pathway	0.0038415	0.00308597	AKT2/AKT1/PRKCB	R-HSA-203927	MicroRNA (miRNA) biogenesis	0.0365755	0.037994	AGO2	WP3879	4-hydroxytamoxifen, Dexamethasone, and Retinoic Acids Regulation of p27 Expression	0.0386366	0.0417901	AKT1
hsa04340	Hedgehog signaling pathway	0.00398327	0.0031583	BCL2/GAS1	R-HSA-1538133	G0 and Early G1	0.0428065	0.0422433	MYC	WP1449	Regulation of toll-like receptor signaling pathway	0.0386955	0.0417901	AKT2/AKT1
hsa04923	Regulation of lipolysis in adipocytes	0.00426719	0.00334004	AKT2/AKT1	R-HSA-354192	Integrin alphaIIb beta3 signaling	0.0428065	0.0422433	AKT1	WP3287	Overview of nanoparticle effects	0.0407418	0.043436	BCL2
hsa05415	Diabetic cardiomyopathy	0.00449368	0.0034728	AKT2/AKT1/PRKCB	R-HSA-9006921	Integrin signaling	0.0428065	0.0422433	AKT1	WP51	Regulation of Actin Cytoskeleton	0.0416645	0.0438573	EZR/PDGFB
hsa04213	Longevity regulating pathway - multiple species	0.00486252	0.00371087	AKT2/AKT1	R-HSA-912526	Interleukin receptor SHC signaling	0.0428065	0.0422433	INPPL1	WP2507	Nanomaterial induced apoptosis	0.0428428	0.044534	BCL2
hsa04664	Fc epsilon RI signaling pathway	0.00582339	0.0043893	AKT2/AKT1	R-HSA-1855204	Synthesis of IP3 and IP4 in the cytosol	0.0443583	0.0432342	INPPL1	WP3640	Imatinib and Chronic Myeloid Leukemia	0.0449396	0.0461368	MYC
hsa04920	Adipocytokine signaling pathway	0.00599136	0.00446083	AKT2/AKT1	R-HSA-186763	Downstream signal transduction	0.0459078	0.0436662	PDGFB	WP4396	Nonalcoholic fatty liver disease	0.0462773	0.0469307	AKT2/AKT1
hsa04917	Prolactin signaling pathway	0.00616155	0.00453227	AKT2/AKT1	R-HSA-1912408	Pre-NOTCH Transcription and Translation	0.0459078	0.0436662	AGO2	WP3657	Hematopoietic Stem Cell Gene Regulation by GABP alpha/beta Complex	0.047032	0.0471215	BCL2
hsa04971	Gastric acid secretion	0.00722887	0.00519225	EZR/PRKCB	R-HSA-399719	Trafficking of AMPA receptors	0.0489996	0.0455104	PRKCB	WP4239	Epithelial to mesenchymal transition in colorectal cancer	0.048387	0.0479019	AKT2/AKT1
hsa05212	Pancreatic cancer	0.00722887	0.00519225	AKT2/AKT1	R-HSA-399721	Glutamate binding, activation of AMPA receptors and synap...	0.0489996	0.0455104	PRKCB	WP2509	Nanoparticle triggered autophagic cell death	0.0512042	0.0500945	BCL2
hsa05131	Shigellosis	0.00776118	0.00550977	AKT2/BCL2/AKT1	R-HSA-2173796	SMAD2/SMAD3:SMAD4 heterotrimer regulates transcription	0.0505419	0.0463971	MYC	WP1528	Physiological and Pathological Hypertrophy of the Heart	0.0532839	0.051523	PRKCB
hsa04540	Gap junction	0.0095963	0.00673425	PDGFB/PRKCB	R-HSA-2871809	FCERI mediated Ca+2 mobilization	0.0520819	0.0472613	NFATC2	WP2878	PPAR Alpha Pathway	0.0553594	0.0517255	MYC
hsa04211	Longevity regulating pathway	0.00980732	0.00680412	AKT2/AKT1	R-HSA-8864260	Transcriptional regulation by the AP-2 (TFAP2) family of ...	0.0597468	0.0536006	MYC	WP325	Triacylglyceride Synthesis	0.0553594	0.0517255	PLPP3
hsa04070	Phosphatidylinositol signaling system	0.0115698	0.00793671	INPPL1/PRKCB	R-HSA-76009	Platelet Aggregation (Plug Formation)	0.0612727	0.0543519	AKT1	WP581	EPO Receptor Signaling	0.0553594	0.0517255	AKT1
hsa04914	Progesterone-mediated oocyte maturation	0.0127375	0.00854569	AKT2/AKT1	R-HSA-451927	Interleukin-2 family signaling	0.0627963	0.0550845	INPPL1	WP2035	Follicle Stimulating Hormone (FSH) signaling pathway	0.0574307	0.0530646	AKT1
hsa05142	Chagas disease	0.0127375	0.00854569	AKT2/AKT1	R-HSA-109704	PI3K Cascade	0.0643176	0.055799	AKT2	WP2249	Metastatic brain tumor	0.0594977	0.0543704	MYC
hsa04064	NF-kappa B signaling pathway	0.0132186	0.00867773	BCL2/PRKCB	R-HSA-1660661	Sphingolipid de novo biosynthesis	0.0688675	0.0584614	PLPP3	WP2877	Vitamin D Receptor Pathway	0.0606103	0.0547851	NFATC2/MYC
hsa04620	Toll-like receptor signaling pathway	0.0132186	0.00867773	AKT2/AKT1	R-HSA-2173793	Transcriptional activity of SMAD2/SMAD3:SMAD4 heterotrimer	0.0688675	0.0584614	MYC	WP3972	PDGFR-beta pathway	0.0615605	0.0550456	PRKCB
hsa04928	Parathyroid hormone synthesis, secretion and action	0.0137076	0.00890303	BCL2/PRKCB	R-HSA-112399	IRS-mediated signalling	0.0703796	0.0584872	AKT2	WP2870	Extracellular vesicle-mediated signaling in recipient cells	0.0636191	0.0556888	AKT1
hsa04668	TNF signaling pathway	0.0152217	0.00978236	AKT2/AKT1	R-HSA-1912422	Pre-NOTCH Expression and Processing	0.0703796	0.0584872	AGO2	WP3844	PI3K-AKT-mTOR signaling pathway and therapeutic opportunities	0.0636191	0.0556888	AKT1
hsa04670	Leukocyte transendothelial migration	0.0157419	0.0100113	EZR/PRKCB	R-HSA-2122947	NOTCH1 Intracellular Domain Regulates Transcription	0.0733967	0.0591384	MYC	WP2112	IL17 signaling pathway	0.0656736	0.0557273	AKT1
hsa05165	Human papillomavirus infection	0.0171997	0.0108257	AKT2/AKT1/PKM	R-HSA-418597	G alpha (z) signalling events	0.0733967	0.0591384	PRKCB	WP3850	Factors and pathways affecting insulin-like growth factor (IGF1)-Akt signaling	0.0656736	0.0557273	AKT1
hsa04152	AMPK signaling pathway	0.0176227	0.0109787	AKT2/AKT1	R-HSA-437239	Recycling pathway of L1	0.0749017	0.0591384	EZR	WP4304	Oligodendrocyte Specification and differentiation(including remyelination), leading to Myelin Components for CNS	0.0656736	0.0557273	PDGFB
hsa04611	Platelet activation	0.018457	0.0113823	AKT2/AKT1	R-HSA-512988	Interleukin-3, 5 and GM-CSF signaling	0.0749017	0.0591384	INPPL1	WP2363	Gastric Cancer Network 2	0.0697699	0.0586052	MYC
hsa04926	Relaxin signaling pathway	0.0198846	0.0121401	AKT2/AKT1	R-HSA-2428928	IRS-related events triggered by IGF1R	0.0764045	0.0591384	AKT2	WP3676	BDNF-TrkB Signaling	0.0718118	0.0591259	AKT1
hsa04068	FoxO signaling pathway	0.0204684	0.0122515	AKT2/AKT1	R-HSA-1483249	Inositol phosphate metabolism	0.077905	0.0591384	INPPL1	WP400	p38 MAPK Signaling Pathway	0.0718118	0.0591259	MYC
hsa04650	Natural killer cell mediated cytotoxicity	0.0204684	0.0122515	NFATC2/PRKCB	R-HSA-2428924	IGF1R signaling cascade	0.077905	0.0591384	AKT2	WP244	Alpha 6 Beta 4 signaling pathway	0.0738495	0.0602076	AKT1
hsa04371	Apelin signaling pathway	0.0228757	0.0135594	AKT2/AKT1	R-HSA-373752	Netrin-1 signaling	0.077905	0.0591384	EZR	WP4241	Type 2 papillary renal cell carcinoma	0.0758831	0.0604315	PDGFB
hsa04936	Alcoholic liver disease	0.0238077	0.0139762	AKT2/AKT1	R-HSA-2404192	Signaling by Type 1 Insulin-like Growth Factor 1 Receptor...	0.0794032	0.0591384	AKT2	WP1471	Target Of Rapamycin (TOR) Signaling	0.0779125	0.0604315	AKT1
hsa04921	Oxytocin signaling pathway	0.0276912	0.0161011	NFATC2/PRKCB	R-HSA-2980766	Nuclear Envelope Breakdown	0.0794032	0.0591384	PRKCB	WP3414	Initiation of transcription and translation elongation at the HIV-1 LTR	0.0779125	0.0604315	NFATC2
hsa04932	Non-alcoholic fatty liver disease	0.0280258	0.016142	AKT2/AKT1	R-HSA-74751	Insulin receptor signalling cascade	0.0794032	0.0591384	AKT2	WP3614	Photodynamic therapy-induced HIF-1 survival signaling	0.0779125	0.0604315	PKM
hsa05203	Viral carcinogenesis	0.0463567	0.0264505	SND1/PKM	R-HSA-168643	Nucleotide-binding domain, leucine rich repeat containing...	0.0808991	0.0596895	BCL2	WP3995	Prion disease pathway	0.0779125	0.0604315	BCL2
hsa05168	Herpes simplex virus 1 infection	0.0488057	0.02759	AKT2/BCL2/AKT1	R-HSA-1660499	Synthesis of PIPs at the plasma membrane	0.0823927	0.0602039	INPPL1	WP2012	miRs in Muscle Cell Differentiation	0.0799378	0.0604315	PRKCB
hsa04810	Regulation of actin cytoskeleton	0.0522385	0.0292596	EZR/PDGFB	R-HSA-8848021	Signaling by PTK6	0.0838841	0.0602039	AKT1	WP2447	Amyotrophic lateral sclerosis (ALS)	0.0799378	0.0604315	BCL2
hsa04215	Apoptosis - multiple species	0.0535019	0.0294445	BCL2	R-HSA-9006927	Signaling by Non-Receptor Tyrosine Kinases	0.0838841	0.0602039	AKT1	WP4136	Fibrin Complement Receptor 3 Signaling Pathway	0.0799378	0.0604315	AKT1
hsa04024	cAMP signaling pathway	0.0535332	0.0294445	AKT2/AKT1	R-HSA-186797	Signaling by PDGF	0.0898266	0.0611343	PDGFB	WP2526	PDGF Pathway	0.081959	0.0614012	PDGFB
hsa05208	Chemical carcinogenesis - reactive oxygen species	0.0544029	0.0296557	AKT2/AKT1	R-HSA-2644602	Signaling by NOTCH1 PEST Domain Mutants in Cancer	0.0898266	0.0611343	MYC	WP2828	Bladder Cancer	0.085989	0.0632802	MYC
hsa04960	Aldosterone-regulated sodium reabsorption	0.0616173	0.0326323	PRKCB	R-HSA-2644603	Signaling by NOTCH1 in Cancer	0.0898266	0.0611343	MYC	WP3941	Oxidative Damage	0.085989	0.0632802	BCL2
hsa05143	African trypanosomiasis	0.0616173	0.0326323	PRKCB	R-HSA-2644606	Constitutive Signaling by NOTCH1 PEST Domain Mutants	0.0898266	0.0611343	MYC	WP2636	Common Pathways Underlying Drug Addiction	0.0879978	0.0641904	PRKCB
hsa05216	Thyroid cancer	0.0616173	0.0326323	MYC	R-HSA-2894858	Signaling by NOTCH1 HD+PEST Domain Mutants in Cancer	0.0898266	0.0611343	MYC	WP364	IL-6 signaling pathway	0.0900025	0.0650819	AKT1
hsa04020	Calcium signaling pathway	0.0620014	0.0326323	PDGFB/PRKCB	R-HSA-2894862	Constitutive Signaling by NOTCH1 HD+PEST Domain Mutants	0.0898266	0.0611343	MYC	WP314	Fas Ligand (FasL) pathway and Stress induction of Heat Shock Proteins (HSP) regulation	0.0920031	0.0653913	BCL2
hsa05219	Bladder cancer	0.0680631	0.0355165	MYC	R-HSA-3000171	Non-integrin membrane-ECM interactions	0.0913066	0.0616104	PDGFB	WP4290	Metabolic reprogramming in colon cancer	0.0920031	0.0653913	PKM
hsa04975	Fat digestion and absorption	0.0712705	0.036875	PLPP3	R-HSA-4086398	Ca2+ pathway	0.0942597	0.0625341	AGO2	WP534	Glycolysis and Gluconeogenesis	0.0939996	0.0662442	PKM
hsa04930	Type II diabetes mellitus	0.0760625	0.0390237	PKM	R-HSA-6802952	Signaling by BRAF and RAF fusions	0.0942597	0.0625341	SND1	WP1591	Heart Development	0.0959921	0.0670798	NFATC2
hsa00620	Pyruvate metabolism	0.0776547	0.0395085	PKM	R-HSA-2219530	Constitutive Signaling by Aberrant PI3K in Cancer	0.100139	0.0658808	PDGFB	WP2586	Aryl Hydrocarbon Receptor	0.0999648	0.0681382	MYC
hsa00565	Ether lipid metabolism	0.0824161	0.0415844	PLPP3	R-HSA-1169091	Activation of NF-kappaB in B cells	0.103065	0.0672455	PRKCB	WP2848	Differentiation Pathway	0.0999648	0.0681382	PDGFB
hsa00600	Sphingolipid metabolism	0.0871546	0.0432603	PLPP3	R-HSA-70171	Glycolysis	0.107437	0.0695237	PKM	WP4008	NO/cGMP/PKG mediated Neuroprotection	0.0999648	0.0681382	BCL2
hsa04961	Endocrine and other factor-regulated calcium reabsorption	0.0871546	0.0432603	PRKCB	R-HSA-170834	Signaling by TGF-beta Receptor Complex	0.11179	0.0711733	MYC	WP2038	Regulation of Microtubule Cytoskeleton	0.101945	0.0689231	AKT1
hsa04730	Long-term depression	0.0981229	0.0483118	PRKCB	R-HSA-1980143	Signaling by NOTCH1	0.11179	0.0711733	MYC	WP1545	miRNAs involved in DNA damage response	0.103921	0.069135	MYC
hsa00561	Glycerolipid metabolism	0.101234	0.0494449	PLPP3	R-HSA-74752	Signaling by Insulin receptor	0.11468	0.0724295	AKT2	WP2637	Structural Pathway of Interleukin 1 (IL-1)	0.103921	0.069135	MYC
hsa00010	Glycolysis / Gluconeogenesis	0.108969	0.0523845	PKM	R-HSA-6802957	Oncogenic MAPK signaling	0.117562	0.0736601	SND1	WP3611	Photodynamic therapy-induced AP-1 survival signaling.	0.105894	0.069888	BCL2
hsa04720	Long-term potentiation	0.108969	0.0523845	PRKCB	R-HSA-69656	Cyclin A:Cdk2-associated events at S phase entry	0.123298	0.0766462	MYC	WP2864	Apoptosis-related network due to altered Notch3 in ovarian cancer	0.111786	0.0726241	AKT1
hsa05031	Amphetamine addiction	0.112045	0.0534427	PRKCB	R-HSA-1483255	PI Metabolism	0.127578	0.0786869	INPPL1	WP3286	Copper homeostasis	0.111786	0.0726241	AKT1
hsa00562	Inositol phosphate metabolism	0.118169	0.0554962	INPPL1	R-HSA-5632684	Hedgehog 'on' state	0.129	0.0789473	GAS1	WP2272	Pathogenic Escherichia coli infection	0.113742	0.0727581	EZR
hsa04115	p53 signaling pathway	0.118169	0.0554962	BCL2	R-HSA-450531	Regulation of mRNA stability by proteins that bind AU-ric...	0.133253	0.0809229	AKT1	WP395	IL-4 Signaling Pathway	0.113742	0.0727581	AKT1
hsa01230	Biosynthesis of amino acids	0.121216	0.0560647	PKM	R-HSA-428157	Sphingolipid metabolism	0.136078	0.0813862	PLPP3	WP195	IL-1 signaling pathway	0.117642	0.0746785	AKT1
hsa04918	Thyroid hormone synthesis	0.121216	0.0560647	PRKCB	R-HSA-70326	Glucose metabolism	0.136078	0.0813862	PKM	WP3981	miRNA regulation of prostate cancer signaling pathways	0.121527	0.0765598	BCL2
hsa05140	Leishmaniasis	0.124253	0.0570374	PRKCB	R-HSA-201722	Formation of the beta-catenin:TCF transactivating complex	0.137487	0.0816107	MYC	WP3584	MECP2 and Associated Rett Syndrome	0.127323	0.0796085	AKT1
hsa04911	Insulin secretion	0.1378	0.0625433	PRKCB	R-HSA-4086400	PCP/CE pathway	0.138894	0.0818305	PRKCB	WP2849	Hematopoietic Stem Cell Differentiation	0.129248	0.0796145	NFATC2
hsa05010	Alzheimer disease	0.138296	0.0625433	AKT2/AKT1	R-HSA-5607764	CLEC7A (Dectin-1) signaling	0.151459	0.0885725	NFATC2	WP3624	Lung fibrosis	0.129248	0.0796145	PDGFB
hsa04727	GABAergic synapse	0.142272	0.0638684	PRKCB	R-HSA-9006936	Signaling by TGF-beta family members	0.152844	0.0887255	MYC	WP45	G1 to S cell cycle control	0.131168	0.0802033	MYC
hsa05032	Morphine addiction	0.145242	0.0644449	PRKCB	R-HSA-5578749	Transcriptional regulation by small RNAs	0.156988	0.0904656	AGO2	WP474	Endochondral Ossification	0.133084	0.0807811	AKT1
hsa04658	Th1 and Th2 cell differentiation	0.146723	0.0644449	NFATC2	R-HSA-8878159	Transcriptional regulation by RUNX3	0.162483	0.0929537	MYC	WP707	DNA Damage Response	0.140711	0.0847915	MYC
hsa04970	Salivary secretion	0.146723	0.0644449	PRKCB	R-HSA-373760	L1CAM interactions	0.177421	0.100769	EZR	WP4341	Non-genomic actions of 1,25 dihydroxyvitamin D3	0.144501	0.0864488	PRKCB
hsa04912	GnRH signaling pathway	0.148202	0.0646294	PRKCB	R-HSA-114608	Platelet degranulation	0.189456	0.106836	PDGFB	WP1982	Sterol Regulatory Element-Binding Proteins (SREBP) signalling	0.148275	0.0880732	AKT1
hsa04350	TGF-beta signaling pathway	0.149678	0.0648104	MYC	R-HSA-211000	Gene Silencing by RNA	0.196071	0.109009	AGO2	WP2572	Primary Focal Segmental Glomerulosclerosis FSGS	0.150157	0.0885582	AKT1
hsa04713	Circadian entrainment	0.154094	0.065954	PRKCB	R-HSA-2454202	Fc epsilon receptor (FCERI) signaling	0.196071	0.109009	NFATC2	WP2882	Nuclear Receptors Meta-Pathway	0.153196	0.089501	MYC/PDGFB
hsa04750	Inflammatory mediator regulation of TRP channels	0.15556	0.065954	PRKCB	R-HSA-69242	S Phase	0.202634	0.11187	MYC	WP2034	Leptin signaling pathway	0.153908	0.089501	AKT1
hsa04925	Aldosterone synthesis and secretion	0.15556	0.065954	PRKCB	R-HSA-68875	Mitotic Prophase	0.205246	0.112458	PRKCB	WP2446	Retinoblastoma Gene in Cancer	0.176094	0.10099	MYC
hsa00564	Glycerophospholipid metabolism	0.157025	0.0661158	PLPP3	R-HSA-5621481	C-type lectin receptors (CLRs)	0.206548	0.112458	NFATC2	WP2840	Hair Follicle Development: Cytodifferentiation (Part 3 of 3)	0.176094	0.10099	GAS1
hsa04916	Melanogenesis	0.159947	0.0665823	PRKCB	R-HSA-5358351	Signaling by Hedgehog	0.215611	0.116588	GAS1	WP138	Androgen receptor signaling pathway	0.181555	0.102706	AKT1
hsa04972	Pancreatic secretion	0.161405	0.0665823	PRKCB	R-HSA-112314	Neurotransmitter receptors and postsynaptic signal transm...	0.223301	0.119925	PRKCB	WP3925	Amino Acid metabolism	0.181555	0.102706	PKM
hsa05146	Amoebiasis	0.161405	0.0665823	PRKCB	R-HSA-983231	Factors involved in megakaryocyte development and platele...	0.245947	0.131195	ZFPM2	WP1530	miRNA Regulation of DNA Damage Response	0.185178	0.103661	MYC
hsa04659	Th17 cell differentiation	0.170101	0.0696986	NFATC2	R-HSA-1483257	Phospholipid metabolism	0.2929	0.155193	INPPL1	WP1772	Apoptosis Modulation and Signaling	0.186983	0.103661	BCL2
hsa04724	Glutamatergic synapse	0.178713	0.0723554	PRKCB	R-HSA-5689880	Ub-specific processing proteases	0.302185	0.159045	MYC	WP231	TNF alpha Signaling Pathway	0.186983	0.103661	AKT1
hsa01200	Carbon metabolism	0.18014	0.0723554	PKM	R-HSA-112315	Transmission across Chemical Synapses	0.309074	0.161593	PRKCB	WP35	G Protein Signaling Pathways	0.192378	0.105945	PRKCB
hsa04726	Serotonergic synapse	0.18014	0.0723554	PRKCB	R-HSA-5673001	RAF/MAP kinase cascade	0.328245	0.170487	PDGFB	WP2064	Neural Crest Differentiation	0.201294	0.110126	MYC
hsa05022	Pathways of neurodegeneration - multiple diseases	0.194612	0.0775799	BCL2/PRKCB	R-HSA-5684996	MAPK1/MAPK3 signaling	0.33489	0.172802	PDGFB	WP4258	LncRNA involvement in canonical Wnt signaling and colorectal cancer	0.204836	0.111331	MYC
hsa04110	Cell cycle	0.195689	0.0775799	MYC	R-HSA-8854691	Interleukin-20 family signaling	0.347997	0.178399	PDGFB	WP615	Senescence and Autophagy in Cancer	0.211874	0.114409	BCL2
hsa04270	Vascular smooth muscle contraction	0.206824	0.0814656	PRKCB	R-HSA-71387	Metabolism of carbohydrates	0.361921	0.18434	PKM	WP2431	Spinal Cord Injury	0.232644	0.124814	MYC
hsa04723	Retrograde endocannabinoid signaling	0.225968	0.0884354	PRKCB	R-HSA-5688426	Deubiquitination	0.385873	0.19528	MYC	WP179	Cell Cycle	0.236056	0.125833	MYC
hsa04390	Hippo signaling pathway	0.238047	0.0925693	MYC	R-HSA-1474244	Extracellular matrix organization	0.388934	0.195575	PDGFB	WP4217	Ebola Virus Pathway on Host	0.252905	0.133955	AKT1
hsa04217	Necroptosis	0.240707	0.0930114	BCL2	R-HSA-112316	Neuronal System	0.455498	0.227597	PRKCB	WP2380	Brain-Derived Neurotrophic Factor (BDNF) signaling pathway	0.272667	0.142512	AKT1
hsa04530	Tight junction	0.25388	0.0974845	EZR	R-HSA-68886	M Phase	0.478761	0.237717	PRKCB	WP2858	Ectoderm Differentiation	0.272667	0.142512	MYC
hsa04141	Protein processing in endoplasmic reticulum	0.256489	0.0978708	BCL2	R-HSA-6798695	Neutrophil degranulation	0.547688	0.270241	PKM	WP2884	NRF2 pathway	0.274292	0.142512	PDGFB
hsa04360	Axon guidance	0.270687	0.102647	NFATC2						WP2853	Endoderm Differentiation	0.275914	0.142512	SOX7
hsa04621	NOD-like receptor signaling pathway	0.273242	0.102976	BCL2						WP536	Calcium Regulation in the Cardiac Cell	0.283971	0.145768	PRKCB
hsa05202	Transcriptional misregulation in cancer	0.284634	0.106611	MYC						WP289	Myometrial Relaxation and Contraction Pathways	0.29511	0.150557	PRKCB
hsa05130	Pathogenic Escherichia coli infection	0.289644	0.107826	EZR
hsa05171	Coronavirus disease - COVID-19	0.33211	0.122886	PRKCB
hsa05014	Amyotrophic lateral sclerosis	0.471962	0.173582	BCL2

## Sheet: 6. FA miR-200a targets
KEGG ID	Description	p-value	FDR	Genes	REACTOME ID	Description	p-value	FDR	Genes	WIKIPATHWAY ID	Description	p-value	FDR	Genes
hsa05225	Hepatocellular carcinoma	5.48e-13	4.56e-11	CTNNB1/KEAP1/SMAD2/SMAD3/SHC1/TCF7L1/TP53/PTEN/GRB2/CDK6/TGFB2/HGF/EGFR	R-HSA-8851805	MET activates RAS signaling	1.18069e-05	0.0022981	SHC1/GRB2/HGF	WP4239	Epithelial to mesenchymal transition in colorectal cancer	7.58885e-10	7.8285e-08	ZEB2/CTNNB1/ZEB1/MAPK14/SMAD2/SMAD3/SHC1/TP53/EZH2/GRB2/TGFB2
hsa05226	Gastric cancer	7.52e-11	2.53e-09	CTNNB1/CCNE2/SMAD2/SMAD3/SHC1/TCF7L1/TP53/GRB2/TGFB2/HGF/EGFR	R-HSA-5637810	Constitutive Signaling by EGFRvIII	3.21704e-05	0.0022981	SHC1/GRB2/EGFR	WP366	TGF-beta Signaling Pathway	1.69012e-09	8.71746e-08	ZEB2/ZEB1/MAPK14/SMAD2/SMAD3/YAP1/SHC1/KLF11/TP53/GRB2
hsa05206	MicroRNAs in cancer	9.12e-11	2.53e-09	ZEB2/ZEB1/PDCD4/ZFPM2/CCNE2/SHC1/TP53/DNMT1/EZH2/PTEN/GRB2/CDK6/TGFB2/EGFR	R-HSA-5637812	Signaling by EGFRvIII in Cancer	3.21704e-05	0.0022981	SHC1/GRB2/EGFR	WP2870	Extracellular vesicle-mediated signaling in recipient cells	1.09145e-08	3.75306e-07	CTNNB1/SMAD2/SMAD3/TGFB2/HGF/EGFR
hsa05210	Colorectal cancer	2.17e-10	4.51e-09	CTNNB1/SMAD2/SMAD3/TCF7L1/TP53/AREG/GRB2/TGFB2/EGFR	R-HSA-1236394	Signaling by ERBB4	3.50929e-05	0.0022981	YAP1/SHC1/GRB2/EGFR	WP710	DNA Damage Response (only ATM dependent)	1.671e-07	4.30942e-06	CTNNB1/SMAD3/SHC1/TCF7L1/TP53/PTEN/GRB2/HMGB1
hsa05215	Prostate cancer	1.66e-08	2.76e-07	CTNNB1/ZEB1/CCNE2/TCF7L1/TP53/PTEN/GRB2/EGFR	R-HSA-1227986	Signaling by ERBB2	5.84309e-05	0.0022981	ERBIN/SHC1/GRB2/EGFR	WP4155	Endometrial cancer	1.09338e-06	2.25582e-05	CTNNB1/TCF7L1/TP53/PTEN/GRB2/EGFR
hsa05213	Endometrial cancer	3.13e-07	4.34e-06	CTNNB1/TCF7L1/TP53/PTEN/GRB2/EGFR	R-HSA-1236382	Constitutive Signaling by Ligand-Responsive EGFR Cancer V...	6.76961e-05	0.0022981	SHC1/GRB2/EGFR	WP4262	Breast cancer pathway	1.82868e-06	2.77485e-05	CTNNB1/SHC1/TCF7L1/TP53/PTEN/GRB2/CDK6/EGFR
hsa05224	Breast cancer	4.29e-07	4.79e-06	CTNNB1/SHC1/TCF7L1/TP53/PTEN/GRB2/CDK6/EGFR	R-HSA-1643713	Signaling by EGFR in Cancer	6.76961e-05	0.0022981	SHC1/GRB2/EGFR	WP3303	RAC1/PAK1/p38/MMP2 Pathway	1.88293e-06	2.77485e-05	CTNNB1/MAPK14/YAP1/TP53/GRB2/EGFR
hsa05205	Proteoglycans in cancer	4.61e-07	4.79e-06	CTNNB1/PDCD4/MAPK14/SMAD2/TP53/GRB2/TGFB2/HGF/EGFR	R-HSA-5637815	Signaling by Ligand-Responsive EGFR Variants in Cancer	6.76961e-05	0.0022981	SHC1/GRB2/EGFR	WP4216	Chromosomal and microsatellite instability in colorectal cancer	2.85163e-06	3.67711e-05	CTNNB1/SMAD2/SMAD3/TCF7L1/TP53/TGFB2
hsa04218	Cellular senescence	6.76e-07	6.25e-06	MAPK14/CCNE2/SMAD2/SMAD3/TP53/PTEN/CDK6/TGFB2	R-HSA-167044	Signalling to RAS	7.94042e-05	0.00239606	MAPK14/SHC1/GRB2	WP4263	Pancreatic adenocarcinoma pathway	8.4195e-06	9.65043e-05	SMAD2/SMAD3/TP53/CDK6/TGFB2/EGFR
hsa05214	Glioma	1.46e-06	1.1e-05	SHC1/TP53/PTEN/GRB2/CDK6/EGFR	R-HSA-8878159	Transcriptional regulation by RUNX3	9.5958e-05	0.00260602	CTNNB1/SMAD3/YAP1/TCF7L1/TP53	WP3668	Hypothesized Pathways in Pathogenesis of Cardiovascular Disease	9.74221e-06	0.000100499	MAPK14/SMAD2/SMAD3/SHC1
hsa05212	Pancreatic cancer	1.58e-06	1.1e-05	SMAD2/SMAD3/TP53/CDK6/TGFB2/EGFR	R-HSA-1250196	SHC1 events in ERBB2 signaling	0.000106625	0.00263246	SHC1/GRB2/EGFR	WP2643	Nanoparticle-mediated activation of receptor signaling	1.80011e-05	0.000168815	MAPK14/AREG/GRB2/EGFR
hsa05220	Chronic myeloid leukemia	1.58e-06	1.1e-05	SMAD3/SHC1/TP53/GRB2/CDK6/TGFB2	R-HSA-5663202	Diseases of signal transduction	0.000164725	0.003728	CTNNB1/SMAD2/SMAD3/SHC1/PTEN/GRB2/HGF/EGFR	WP2324	AGE/RAGE pathway	2.92181e-05	0.000231852	MAPK14/SMAD2/SMAD3/SHC1/EGFR
hsa04390	Hippo signaling pathway	9.26e-06	5.65e-05	CTNNB1/SMAD2/SMAD3/YAP1/TCF7L1/AREG/TGFB2	R-HSA-375170	CDO in myogenesis	0.000274451	0.00532393	CTNNB1/MAPK14/SPAG9	WP3651	Pathways Affected in Adenoid Cystic Carcinoma	2.92181e-05	0.000231852	ERBIN/MYB/TP53/PTEN/ATRX
hsa05166	Human T-cell leukemia virus 1 infection	9.51e-06	5.65e-05	CCNE2/SRF/SMAD2/SMAD3/VAC14/TP53/PTEN/TGFB2	R-HSA-525793	Myogenesis	0.000274451	0.00532393	CTNNB1/MAPK14/SPAG9	WP400	p38 MAPK Signaling Pathway	3.4453e-05	0.000253864	MAPK14/SHC1/GRB2/TGFB2
hsa04520	Adherens junction	2.23e-05	0.000117	CTNNB1/WASF3/SMAD3/TCF7L1/EGFR	R-HSA-187687	Signalling to ERKs	0.000302948	0.00548496	MAPK14/SHC1/GRB2	WP179	Cell Cycle	5.1252e-05	0.00035247	CCNE2/SMAD2/SMAD3/TP53/CDK6/TGFB2
hsa05218	Melanoma	2.39e-05	0.000117	TP53/PTEN/CDK6/HGF/EGFR	R-HSA-2219528	PI3K/AKT Signaling in Cancer	0.000596811	0.0101301	PTEN/GRB2/HGF/EGFR	WP2261	Signaling Pathways in Glioblastoma	8.86167e-05	0.000571345	TP53/PTEN/GRB2/CDK6/EGFR
hsa05223	Non-small cell lung cancer	2.39e-05	0.000117	TP53/GRB2/CDK6/HGF/EGFR	R-HSA-1257604	PIP3 activates AKT signaling	0.000707219	0.0106037	TP53/EZH2/PTEN/GRB2/HGF/EGFR	WP3874	Canonical and Non-Canonical TGF-B signaling	0.000104779	0.000604379	MAPK14/SMAD2/SMAD3
hsa04110	Cell cycle	2.98e-05	0.000138	CCNE2/SMAD2/SMAD3/TP53/CDK6/TGFB2	R-HSA-74749	Signal attenuation	0.000788835	0.0106037	SHC1/GRB2	WP4018	Pathways in clear cell renal cell carcinoma	0.000110966	0.000604379	BAP1/ZEB1/PTEN/TGFB2/EGFR
hsa04068	FoxO signaling pathway	3.72e-05	0.000156	MAPK14/SMAD3/PTEN/GRB2/TGFB2/EGFR	R-HSA-8875656	MET receptor recycling	0.000788835	0.0106037	GRB2/HGF	WP1971	Integrated Cancer Pathway	0.000115553	0.000604379	SMAD2/SMAD3/TP53/PTEN
hsa01521	EGFR tyrosine kinase inhibitor resistance	3.76e-05	0.000156	SHC1/PTEN/GRB2/HGF/EGFR	R-HSA-177929	Signaling by EGFR	0.000802441	0.0106037	SHC1/GRB2/EGFR	WP2446	Retinoblastoma Gene in Cancer	0.000117176	0.000604379	CCNE2/TP53/DNMT1/CDK6/HMGB1
hsa04151	PI3K-Akt signaling pathway	4.03e-05	0.00016	CCNE2/MYB/TP53/PTEN/AREG/GRB2/CDK6/HGF/EGFR	R-HSA-4420097	VEGFA-VEGFR2 Pathway	0.000819935	0.0106037	CTNNB1/WASF3/MAPK14/ELMO2	WP673	ErbB Signaling Pathway	0.000137418	0.000654028	SHC1/TP53/AREG/GRB2/EGFR
hsa04550	Signaling pathways regulating pluripotency of stem cells	6.09e-05	0.00023	DLX5/CTNNB1/MAPK14/SMAD2/SMAD3/GRB2	R-HSA-199418	Negative regulation of the PI3K/AKT network	0.000883807	0.0108802	PTEN/GRB2/HGF/EGFR	WP2853	Endoderm Differentiation	0.000139481	0.000654028	CTNNB1/SMAD2/SMAD3/TCF7L1/EZH2/FOXA2
hsa04010	MAPK signaling pathway	7.2e-05	0.00026	MAPK14/SRF/TP53/AREG/GRB2/TGFB2/HGF/EGFR	R-HSA-180292	GAB1 signalosome	0.000961508	0.0108802	GRB2/EGFR	WP3646	Hepatitis C and Hepatocellular Carcinoma	0.000160491	0.000719823	MAPK14/SMAD3/TP53/GRB2
hsa01522	Endocrine resistance	0.000106	0.000366	MAPK14/SHC1/TP53/GRB2/EGFR	R-HSA-8875555	MET activates RAP1 and RAC1	0.000961508	0.0108802	GRB2/HGF	WP2857	Mesodermal Commitment Pathway	0.000207805	0.000893196	SRF/SMAD2/SMAD3/YAP1/TCF7L1/FOXA2
hsa05161	Hepatitis B	0.000122	0.000405	MAPK14/CCNE2/SMAD3/TP53/GRB2/TGFB2	R-HSA-194138	Signaling by VEGF	0.00109645	0.0119109	CTNNB1/WASF3/MAPK14/ELMO2	WP437	EGF/EGFR Signaling Pathway	0.000263523	0.00108738	MAPK14/SHC1/PTEN/GRB2/GJA1/EGFR
hsa05165	Human papillomavirus infection	0.000165	0.000527	CTNNB1/CCNE2/TCF7L1/TP53/PTEN/GRB2/CDK6/EGFR	R-HSA-9006925	Intracellular signaling by second messengers	0.00133002	0.0133915	TP53/EZH2/PTEN/GRB2/HGF/EGFR	WP560	TGF-beta Receptor Signaling	0.000286364	0.00113618	ZEB2/CTNNB1/SMAD2/SMAD3
hsa04926	Relaxin signaling pathway	0.000384	0.001167	MAPK14/SMAD2/SHC1/GRB2/EGFR	R-HSA-1502540	Signaling by Activin	0.00135618	0.0133915	SMAD2/SMAD3	WP2374	Oncostatin M Signaling Pathway	0.000471159	0.00173585	MAPK14/SHC1/TP53/GRB2
hsa04510	Focal adhesion	0.000393	0.001167	CTNNB1/SHC1/PTEN/GRB2/HGF/EGFR	R-HSA-2559583	Cellular Senescence	0.00139537	0.0133915	MAPK14/CCNE2/TP53/EZH2/CDK6	WP4255	Non-small cell lung cancer	0.000471159	0.00173585	TP53/GRB2/CDK6/EGFR
hsa04115	p53 signaling pathway	0.00042	0.001179	CCNE2/TP53/PTEN/CDK6	R-HSA-5688426	Deubiquitination	0.00155687	0.0133915	BAP1/KEAP1/SMAD2/SMAD3/TP53/PTEN	WP4172	PI3K-Akt Signaling Pathway	0.000519966	0.0017888	CCNE2/MYB/TP53/PTEN/GRB2/CDK6/HGF/EGFR
hsa05203	Viral carcinogenesis	0.000425	0.001179	CCNE2/SRF/VAC14/TP53/GRB2/CDK6	R-HSA-1250347	SHC1 events in ERBB4 signaling	0.00157791	0.0133915	SHC1/GRB2	WP3680	Association Between Physico-Chemical Features and Toxicity Associated Pathways	0.000528157	0.0017888	CTNNB1/SHC1/GRB2/EGFR
hsa05208	Chemical carcinogenesis - reactive oxygen species	0.000682	0.00183	MAPK14/KEAP1/PTEN/GRB2/HGF/EGFR	R-HSA-6804116	TP53 Regulates Transcription of Genes Involved in G1 Cell...	0.00157791	0.0133915	CCNE2/TP53	WP3972	PDGFR-beta pathway	0.000537554	0.0017888	SRF/SHC1/GRB2
hsa05163	Human cytomegalovirus infection	0.000715	0.001841	CTNNB1/MAPK14/TP53/GRB2/CDK6/EGFR	R-HSA-8983432	Interleukin-15 signaling	0.00157791	0.0133915	SHC1/GRB2	WP3850	Factors and pathways affecting insulin-like growth factor (IGF1)-Akt signaling	0.000656197	0.00211537	SMAD2/SMAD3/PTEN
hsa04012	ErbB signaling pathway	0.00075	0.001841	SHC1/AREG/GRB2/EGFR	R-HSA-2559580	Oxidative Stress Induced Senescence	0.00194713	0.0156118	MAPK14/TP53/EZH2/CDK6	WP2363	Gastric Cancer Network 2	0.00079037	0.0023753	CTNNB1/TP53/EGFR
hsa05216	Thyroid cancer	0.000753	0.001841	CTNNB1/TCF7L1/TP53	R-HSA-1963640	GRB2 events in ERBB2 signaling	0.00206947	0.0156118	GRB2/EGFR	WP306	Focal Adhesion	0.000802756	0.0023753	CTNNB1/SHC1/PTEN/GRB2/HGF/EGFR
hsa04934	Cushing syndrome	0.000887	0.002108	CTNNB1/CCNE2/TCF7L1/CDK6/EGFR	R-HSA-1963642	PI3K events in ERBB2 signaling	0.00206947	0.0156118	GRB2/EGFR	WP2034	Leptin signaling pathway	0.000805905	0.0023753	MAPK14/SHC1/PTEN/GRB2
hsa05160	Hepatitis C	0.00094	0.002171	CTNNB1/TP53/GRB2/CDK6/EGFR	R-HSA-2730905	Role of LAT2/NTAL/LAB on calcium mobilization	0.00206947	0.0156118	SHC1/GRB2	WP313	Signaling of Hepatocyte Growth Factor Receptor	0.000863524	0.00247442	PTEN/GRB2/HGF
hsa05222	Small cell lung cancer	0.001009	0.002269	CCNE2/TP53/PTEN/CDK6	R-HSA-2029482	Regulation of actin dynamics for phagocytic cup formation	0.00221782	0.0162788	WASF3/ELMO2/GRB2	WP244	Alpha 6 Beta 4 signaling pathway	0.000940847	0.00262313	MAPK14/SHC1/GRB2
hsa04933	AGE-RAGE signaling pathway in diabetic complications	0.001377	0.003014	MAPK14/SMAD2/SMAD3/TGFB2	R-HSA-5689880	Ub-specific processing proteases	0.00237045	0.0169412	KEAP1/SMAD2/SMAD3/TP53/PTEN	WP2526	PDGF Pathway	0.00129365	0.00351185	SRF/SHC1/GRB2
hsa05167	Kaposi sarcoma-associated herpesvirus infection	0.002402	0.005121	CTNNB1/MAPK14/TCF7L1/TP53/CDK6	R-HSA-210993	Tie2 Signaling	0.00262426	0.0176184	SHC1/GRB2	WP1984	Integrated Breast Cancer Pathway	0.00154815	0.00407819	CTNNB1/SMAD2/TP53/PTEN/EGFR
hsa04722	Neurotrophin signaling pathway	0.002609	0.005424	MAPK14/SHC1/TP53/GRB2	R-HSA-5654704	SHC-mediated cascade:FGFR3	0.00262426	0.0176184	SHC1/GRB2	WP138	Androgen receptor signaling pathway	0.00158134	0.00407819	CTNNB1/SMAD3/PTEN/EGFR
hsa05415	Diabetic cardiomyopathy	0.002924	0.005931	MAPK14/SMAD2/SMAD3/PTEN/TGFB2	R-HSA-2219530	Constitutive Signaling by Aberrant PI3K in Cancer	0.00265983	0.0176184	GRB2/HGF/EGFR	WP3888	VEGFA-VEGFR2 Signaling Pathway	0.00187688	0.00462962	CTNNB1/MAPK14/SRF/SHC1/GRB2/GJA1
hsa05217	Basal cell carcinoma	0.003524	0.006976	CTNNB1/TCF7L1/TP53	R-HSA-1181150	Signaling by NODAL	0.00324121	0.0200055	SMAD2/SMAD3	WP481	Insulin Signaling	0.00188492	0.00462962	MAPK14/SRF/SHC1/PTEN/GRB2
hsa05321	Inflammatory bowel disease	0.00385	0.007445	SMAD2/SMAD3/TGFB2	R-HSA-5654719	SHC-mediated cascade:FGFR4	0.00324121	0.0200055	SHC1/GRB2	WP23	B Cell Receptor Signaling Pathway	0.00207846	0.00490388	MAPK14/SHC1/KLF11/GRB2
hsa05211	Renal cell carcinoma	0.004556	0.008393	GRB2/TGFB2/HGF	R-HSA-8876384	Listeria monocytogenes entry into host cells	0.00324121	0.0200055	CTNNB1/GRB2	WP1591	Heart Development	0.00209165	0.00490388	CTNNB1/SRF/FOXA2
hsa05418	Fluid shear stress and atherosclerosis	0.004561	0.008393	CTNNB1/MAPK14/KEAP1/TP53	R-HSA-5654688	SHC-mediated cascade:FGFR1	0.00357267	0.0210926	SHC1/GRB2	WP382	MAPK Signaling Pathway	0.00236045	0.00539669	MAPK14/SRF/TP53/GRB2/TGFB2/EGFR
hsa04917	Prolactin signaling pathway	0.004744	0.008393	MAPK14/SHC1/GRB2	R-HSA-6807004	Negative regulation of MET activity	0.00357267	0.0210926	GRB2/HGF	WP2064	Neural Crest Differentiation	0.00240648	0.00539669	DLX5/CTNNB1/TCF7L1/MYB
hsa05230	Central carbon metabolism in cancer	0.004744	0.008393	TP53/PTEN/EGFR	R-HSA-2173795	Downregulation of SMAD2/3:SMAD4 transcriptional activity	0.00428089	0.0242208	SMAD2/SMAD3	WP4258	LncRNA involvement in canonical Wnt signaling and colorectal cancer	0.00258319	0.00566972	CTNNB1/TCF7L1/EZH2/CDK6
hsa05100	Bacterial invasion of epithelial cells	0.006191	0.010507	CTNNB1/ELMO2/SHC1	R-HSA-5654699	SHC-mediated cascade:FGFR2	0.00428089	0.0242208	SHC1/GRB2	WP3611	Photodynamic therapy-induced AP-1 survival signaling.	0.00281484	0.00604944	MAPK14/TP53/EGFR
hsa05412	Arrhythmogenic right ventricular cardiomyopathy	0.006191	0.010507	CTNNB1/TCF7L1/GJA1	R-HSA-187037	NGF signalling via TRKA from the plasma membrane	0.0044568	0.0247015	MAPK14/SHC1/GRB2	WP615	Senescence and Autophagy in Cancer	0.00296311	0.00623812	MAPK14/SMAD3/TP53/PTEN
hsa05131	Shigellosis	0.006724	0.011184	MAPK14/ELMO2/SEPT7/TP53/EGFR	R-HSA-6806834	Signaling by MET	0.00461898	0.0250884	SHC1/GRB2/HGF	WP363	Wnt Signaling Pathway	0.00314216	0.00648278	CTNNB1/CDK6/GJA1
hsa05132	Salmonella infection	0.006954	0.011278	CTNNB1/WASF3/MAPK14/ELMO2/TCF7L1	R-HSA-182971	EGFR downregulation	0.00504867	0.0263675	GRB2/EGFR	WP395	IL-4 Signaling Pathway	0.003492	0.00706329	MAPK14/SHC1/GRB2
hsa04950	Maturity onset diabetes of the young	0.007053	0.011278	FOXA2/MNX1	R-HSA-5654708	Downstream signaling of activated FGFR3	0.00504867	0.0263675	SHC1/GRB2	WP3931	ESC Pluripotency Pathways	0.00420238	0.00829379	CTNNB1/PTEN/GRB2/EGFR
hsa04392	Hippo signaling pathway - multiple species	0.008729	0.013696	YAP1/RASSF2	R-HSA-2173788	Downregulation of TGF-beta receptor signaling	0.00545457	0.0275089	SMAD2/SMAD3	WP3981	miRNA regulation of prostate cancer signaling pathways	0.00426114	0.00829379	CTNNB1/TP53/GRB2
hsa04540	Gap junction	0.00895	0.013708	GRB2/GJA1/EGFR	R-HSA-2029480	Fcgamma receptor (FCGR) dependent phagocytosis	0.00585465	0.0275089	WASF3/ELMO2/GRB2	WP3859	TGF-B Signaling in Thyroid Cells for Epithelial-Mesenchymal Transition	0.00443323	0.0083806	SMAD2/SMAD3
hsa04310	Wnt signaling pathway	0.009229	0.013708	CTNNB1/SMAD3/TCF7L1/TP53	R-HSA-354192	Integrin alphaIIb beta3 signaling	0.00587497	0.0275089	SHC1/GRB2	WP304	Kit receptor signaling pathway	0.00446823	0.0083806	MAPK14/SHC1/GRB2
hsa05235	PD-L1 expression and PD-1 checkpoint pathway in cancer	0.009231	0.013708	MAPK14/PTEN/EGFR	R-HSA-5654716	Downstream signaling of activated FGFR4	0.00587497	0.0275089	SHC1/GRB2	WP1992	Genes targeted by miRNAs in adipocytes	0.00493735	0.00909512	SRF/GJA1
hsa04912	GnRH signaling pathway	0.010407	0.015183	MAPK14/GRB2/EGFR	R-HSA-9006921	Integrin signaling	0.00587497	0.0275089	SHC1/GRB2	WP45	G1 to S cell cycle control	0.00535736	0.00969568	CCNE2/TP53/CDK6
hsa04350	TGF-beta signaling pathway	0.010714	0.015362	SMAD2/SMAD3/TGFB2	R-HSA-912526	Interleukin receptor SHC signaling	0.00587497	0.0275089	SHC1/GRB2	WP4206	Hereditary leiomyomatosis and renal cell carcinoma pathway	0.00546666	0.00972291	KEAP1/TP53
hsa05231	Choline metabolism in cancer	0.011995	0.016907	WASF3/GRB2/EGFR	R-HSA-76002	Platelet activation, signaling and aggregation	0.00661325	0.030441	MAPK14/SHC1/GRB2/TGFB2/HGF	WP3998	Prader-Willi and Angelman Syndrome	0.00583908	0.0102093	DLX5/TP53/CDK6
hsa05142	Chagas disease	0.013361	0.018517	MAPK14/SMAD2/TGFB2	R-HSA-8863795	Downregulation of ERBB2 signaling	0.00675879	0.0305924	ERBIN/EGFR	WP3657	Hematopoietic Stem Cell Gene Regulation by GABP alpha/beta Complex	0.00659966	0.0111768	DNMT1/PTEN
hsa04659	Th17 cell differentiation	0.01557	0.021225	MAPK14/SMAD2/SMAD3	R-HSA-2424491	DAP12 signaling	0.00722196	0.0316344	SHC1/GRB2	WP707	DNA Damage Response	0.00660914	0.0111768	CCNE2/TP53/CDK6
hsa05169	Epstein-Barr virus infection	0.016545	0.022191	MAPK14/CCNE2/TP53/CDK6	R-HSA-5654696	Downstream signaling of activated FGFR2	0.00722196	0.0316344	SHC1/GRB2	WP3612	Photodynamic therapy-induced NFE2L2 (NRF2) survival signaling	0.00783001	0.0130279	MAPK14/KEAP1
hsa05219	Bladder cancer	0.016992	0.022428	TP53/EGFR	R-HSA-5683057	MAPK family signaling cascades	0.00743107	0.0317768	SHC1/SEPT7/GRB2/HGF/EGFR	WP2380	Brain-Derived Neurotrophic Factor (BDNF) signaling pathway	0.00823089	0.0134775	CTNNB1/MAPK14/SHC1/GRB2
hsa04015	Rap1 signaling pathway	0.018815	0.024448	CTNNB1/MAPK14/HGF/EGFR	R-HSA-6811558	PI5P, PP2A and IER3 Regulate PI3K/AKT Signaling	0.00748849	0.0317768	GRB2/HGF/EGFR	WP2037	Prolactin Signaling Pathway	0.00863322	0.0137013	MAPK14/SHC1/GRB2
hsa04071	Sphingolipid signaling pathway	0.020127	0.025749	MAPK14/TP53/PTEN	R-HSA-5654687	Downstream signaling of activated FGFR1	0.00769913	0.032168	SHC1/GRB2	WP2118	Arrhythmogenic Right Ventricular Cardiomyopathy	0.00863322	0.0137013	CTNNB1/TCF7L1/GJA1
hsa04935	Growth hormone synthesis, secretion and action	0.020574	0.025923	MAPK14/SHC1/GRB2	R-HSA-2173789	TGF-beta receptor signaling activates SMADs	0.00819019	0.03271	SMAD2/SMAD3	WP581	EPO Receptor Signaling	0.0091555	0.01431	SHC1/GRB2
hsa04919	Thyroid hormone signaling pathway	0.021027	0.026097	CTNNB1/TP53/THRB	R-HSA-2173796	SMAD2/SMAD3:SMAD4 heterotrimer regulates transcription	0.00819019	0.03271	SMAD2/SMAD3	WP2035	Follicle Stimulating Hormone (FSH) signaling pathway	0.00985325	0.0151708	MAPK14/AREG
hsa04380	Osteoclast differentiation	0.024349	0.02976	MAPK14/GRB2/TGFB2	R-HSA-2871796	FCERI mediated MAPK activation	0.00819019	0.03271	SHC1/GRB2	WP2249	Metastatic brain tumor	0.010574	0.0158085	TP53/CDK6
hsa05144	Malaria	0.024693	0.02976	TGFB2/HGF	R-HSA-2559585	Oncogene Induced Senescence	0.00869501	0.033734	TP53/CDK6	WP4300	Extracellular vesicles in the crosstalk of cardiac cells	0.010574	0.0158085	PTEN/EGFR
hsa04014	Ras signaling pathway	0.027501	0.03267	SHC1/GRB2/HGF/EGFR	R-HSA-2871809	FCERI mediated Ca+2 mobilization	0.00869501	0.033734	SHC1/GRB2	WP706	Sudden Infant Death Syndrome (SIDS) Susceptibility Pathways	0.0128565	0.0187015	CTNNB1/MYB/THRB/GJA1
hsa04915	Estrogen signaling pathway	0.029562	0.034303	SHC1/GRB2/EGFR	R-HSA-5663213	RHO GTPases Activate WASPs and WAVEs	0.0102908	0.0393629	WASF3/GRB2	WP4336	ncRNAs involved in Wnt signaling in hepatocellular carcinoma	0.0128716	0.0187015	CTNNB1/TCF7L1/EZH2
hsa04371	Apelin signaling pathway	0.030113	0.034303	SMAD2/SMAD3/TFAM	R-HSA-6785807	Interleukin-4 and 13 signaling	0.010942	0.0408129	ZEB1/TP53/HGF	WP69	T-Cell antigen Receptor (TCR) Signaling Pathway	0.0140874	0.0201836	MAPK14/SHC1/GRB2
hsa05162	Measles	0.030113	0.034303	CCNE2/TP53/CDK6	R-HSA-195258	RHO GTPase Effectors	0.0111314	0.0408129	CTNNB1/WASF3/SRF/GRB2/MYH10	WP4204	Tumor suppressor activity of SMARCB1	0.0145131	0.0205087	EZH2/CDK6
hsa04936	Alcoholic liver disease	0.0318	0.035736	CTNNB1/MAPK14/TCF7L1	R-HSA-194315	Signaling by Rho GTPases	0.011286	0.0408129	CTNNB1/WASF3/SRF/DLC1/GRB2/MYH10	WP1530	miRNA Regulation of DNA Damage Response	0.0149331	0.0205396	CCNE2/TP53/CDK6
hsa04072	Phospholipase D signaling pathway	0.035322	0.039164	SHC1/GRB2/EGFR	R-HSA-5689896	Ovarian tumor domain proteases	0.0114213	0.0408129	TP53/PTEN	WP2355	Corticotropin-releasing hormone signaling pathway	0.0149331	0.0205396	CTNNB1/MAPK14/GJA1
hsa05221	Acute myeloid leukemia	0.042315	0.0463	TCF7L1/GRB2	R-HSA-8864260	Transcriptional regulation by the AP-2 (TFAP2) family of ...	0.0114213	0.0408129	DEK/EGFR	WP3676	BDNF-TrkB Signaling	0.0153662	0.0205863	SHC1/GRB2
hsa04664	Fc epsilon RI signaling pathway	0.043464	0.04694	MAPK14/GRB2	R-HSA-390471	Association of TriC/CCT with target proteins during biosy...	0.0120061	0.0412736	CCNE2/TP53	WP3982	miRNA regulation of p53 pathway in prostate cancer	0.0153662	0.0205863	TP53/PTEN
hsa05120	Epithelial cell signaling in Helicobacter pylori infection	0.045799	0.048827	MAPK14/EGFR	R-HSA-76009	Platelet Aggregation (Plug Formation)	0.0120061	0.0412736	SHC1/GRB2	WP2012	miRs in Muscle Cell Differentiation	0.0189877	0.0247941	SRF/EZH2
hsa05140	Leishmaniasis	0.054322	0.057181	MAPK14/TGFB2	R-HSA-983695	Antigen activates B Cell Receptor (BCR) leading to genera...	0.0120061	0.0412736	SHC1/GRB2	WP2447	Amyotrophic lateral sclerosis (ALS)	0.0189877	0.0247941	MAPK14/TP53
hsa05130	Pathogenic Escherichia coli infection	0.071173	0.073982	WASF3/MAPK14/MYH10	R-HSA-451927	Interleukin-2 family signaling	0.0126039	0.0422588	SHC1/GRB2	WP127	IL-5 Signaling Pathway	0.0209205	0.0269764	SHC1/GRB2
hsa04916	Melanogenesis	0.087196	0.089519	CTNNB1/TCF7L1	R-HSA-5654741	Signaling by FGFR3	0.0126039	0.0422588	SHC1/GRB2	WP399	Wnt Signaling Pathway and Pluripotency	0.0216537	0.0275715	CTNNB1/TCF7L1/TP53
hsa04660	T cell receptor signaling pathway	0.091649	0.092943	MAPK14/GRB2	R-HSA-5654743	Signaling by FGFR4	0.0132145	0.0427237	SHC1/GRB2	WP2828	Bladder Cancer	0.0219166	0.0275715	TP53/EGFR
hsa05145	Toxoplasmosis	0.103841	0.104038	MAPK14/TGFB2	R-HSA-8853659	RET signaling	0.0132145	0.0427237	SHC1/GRB2	WP2036	TNF related weak inducer of apoptosis (TWEAK) Signaling Pathway	0.0229321	0.0281622	CTNNB1/MAPK14
hsa04670	Leukocyte transendothelial migration	0.106957	0.105884	CTNNB1/MAPK14	R-HSA-8875878	MET promotes cell motility	0.0132145	0.0427237	GRB2/HGF	WP49	IL-2 Signaling Pathway	0.0229321	0.0281622	SHC1/GRB2
hsa04144	Endocytosis	0.123699	0.121019	SMAD2/SMAD3/EGFR	R-HSA-2172127	DAP12 interactions	0.0138378	0.0436984	SHC1/GRB2	WP364	IL-6 signaling pathway	0.0239668	0.0290866	SHC1/GRB2
hsa04114	Oocyte meiosis	0.134396	0.128461	MAPK14/CCNE2	R-HSA-3769402	Deactivation of the beta-catenin transactivating complex	0.0138378	0.0436984	CTNNB1/TCF7L1	WP2431	Spinal Cord Injury	0.0291598	0.0348846	TP53/GJA1/EGFR
hsa04650	Natural killer cell mediated cytotoxicity	0.134396	0.128461	SHC1/GRB2	R-HSA-2173793	Transcriptional activity of SMAD2/SMAD3:SMAD4 heterotrimer	0.015122	0.0472049	SMAD2/SMAD3	WP1541	Energy Metabolism	0.0294205	0.0348846	MAPK14/TFAM
hsa04910	Insulin signaling pathway	0.144438	0.134957	SHC1/GRB2	R-HSA-392451	G beta:gamma signalling through PI3Kgamma	0.0178378	0.0544311	SHC1/GRB2	WP286	IL-3 Signaling Pathway	0.0305656	0.0358305	SHC1/GRB2
hsa05135	Yersinia infection	0.144438	0.134957	MAPK14/ELMO2	R-HSA-512988	Interleukin-3, 5 and GM-CSF signaling	0.0178378	0.0544311	SHC1/GRB2	WP1545	miRNAs involved in DNA damage response	0.0317284	0.0363671	TP53/CDK6
hsa03410	Base excision repair	0.149799	0.138189	HMGB1	R-HSA-6791312	TP53 Regulates Transcription of Cell Cycle Genes	0.0185468	0.0559657	CCNE2/TP53	WP2023	Cell Differentiation - Index expanded	0.0317284	0.0363671	SRF/EZH2
hsa04140	Autophagy - animal	0.151221	0.138189	PTEN/HMGB1	R-HSA-2428924	IGF1R signaling cascade	0.0192675	0.056579	SHC1/GRB2	WP2406	Cardiac Progenitor Differentiation	0.0353201	0.040039	MAPK14/FOXA2
hsa04150	mTOR signaling pathway	0.177194	0.160164	PTEN/GRB2	R-HSA-5654736	Signaling by FGFR1	0.0192675	0.056579	SHC1/GRB2	WP3286	Copper homeostasis	0.0365511	0.0409841	TP53/PTEN
hsa04216	Ferroptosis	0.182679	0.163346	TP53	R-HSA-5673001	RAF/MAP kinase cascade	0.0197736	0.056579	SHC1/GRB2/HGF/EGFR	WP3915	Angiopoietin Like Protein 8 Regulatory Pathway	0.0371691	0.0410445	MAPK14/SHC1/THRB
hsa04630	JAK-STAT signaling pathway	0.187782	0.166123	GRB2/EGFR	R-HSA-2404192	Signaling by Type 1 Insulin-like Growth Factor 1 Receptor...	0.02	0.056579	SHC1/GRB2	WP3959	DNA IR-Double Strand Breaks (DSBs) and cellular response via ATM	0.0377986	0.0410445	YAP1/TP53
hsa05152	Tuberculosis	0.220042	0.192336	MAPK14/TGFB2	R-HSA-397795	G-protein beta:gamma signalling	0.02	0.056579	SHC1/GRB2	WP585	Interferon type I signaling pathways	0.0377986	0.0410445	PDCD4/MAPK14
hsa00270	Cysteine and methionine metabolism	0.222039	0.192336	DNMT1	R-HSA-74751	Insulin receptor signalling cascade	0.02	0.056579	SHC1/GRB2	WP4205	MET in type 1 papillary renal cell carcinoma	0.0429496	0.046152	GRB2/HGF
hsa04621	NOD-like receptor signaling pathway	0.227287	0.194852	MAPK14/ERBIN	R-HSA-75153	Apoptotic execution phase	0.0207441	0.0580789	CTNNB1/HMGB1	WP2858	Ectoderm Differentiation	0.0462	0.0489718	CTNNB1/TCF7L1/FOXA2
hsa05034	Alcoholism	0.232733	0.197486	SHC1/GRB2	R-HSA-5684996	MAPK1/MAPK3 signaling	0.0214144	0.0593439	SHC1/GRB2/HGF/EGFR	WP3584	MECP2 and Associated Rett Syndrome	0.0469761	0.0489718	DLX5/EZH2
hsa04613	Neutrophil extracellular trap formation	0.23819	0.200074	MAPK14/HMGB1	R-HSA-6807070	PTEN Regulation	0.0218262	0.0598723	TP53/EZH2/PTEN	WP2884	NRF2 pathway	0.0469979	0.0489718	KEAP1/TGFB2/HGF
hsa04062	Chemokine signaling pathway	0.241832	0.200612	SHC1/GRB2	R-HSA-8848021	Signaling by PTK6	0.0222664	0.0598723	ELMO2/EGFR	WP2849	Hematopoietic Stem Cell Differentiation	0.0483482	0.049875	MYB/THRB
hsa05202	Transcriptional misregulation in cancer	0.243655	0.200612	ZEB1/TP53	R-HSA-9006927	Signaling by Non-Receptor Tyrosine Kinases	0.0222664	0.0598723	ELMO2/EGFR	WP2333	Trans-sulfuration pathway	0.0547931	0.0559638	DNMT1
hsa04370	VEGF signaling pathway	0.25219	0.205604	MAPK14	R-HSA-114604	GPVI-mediated activation cascade	0.0238339	0.0634586	SHC1/GRB2	WP3630	NAD metabolism, sirtuins and aging	0.060109	0.0602012	TFAM
hsa04213	Longevity regulating pathway - multiple species	0.263201	0.212497	FOXA2	R-HSA-212165	Epigenetic regulation of gene expression	0.0247769	0.0651339	DNMT1/EZH2/DEK	WP4147	PTF1A related regulatory pathway	0.060109	0.0602012	CTNNB1
hsa00310	Lysine degradation	0.266836	0.21336	EZH2	R-HSA-8854691	Interleukin-20 family signaling	0.0249428	0.0651339	SHC1/GRB2/HGF/EGFR	WP3672	LncRNA-mediated mechanisms of therapeutic resistance	0.0653959	0.0648664	TP53
hsa05207	Chemical carcinogenesis - receptor activation	0.278371	0.220464	GRB2/EGFR	R-HSA-4086398	Ca2+ pathway	0.0279439	0.0715941	CTNNB1/TCF7L1	WP1991	SRF and miRs in Smooth Muscle Differentiation and Proliferation	0.0706539	0.0687595	SRF
hsa05417	Lipid and atherosclerosis	0.283857	0.222688	MAPK14/TP53	R-HSA-8943724	Regulation of PTEN gene transcription	0.0279439	0.0715941	TP53/EZH2	WP3876	BMP2-WNT4-FOXO1 Pathway in Human Primary Endometrial Stromal Cell Differentiation	0.0706539	0.0687595	CTNNB1
hsa04810	Regulation of actin cytoskeleton	0.28934	0.224676	MYH10/EGFR	R-HSA-69563	p53-Dependent G1 DNA Damage Response	0.0323172	0.0812656	CCNE2/TP53	WP3853	ERK Pathway in Huntington's Disease	0.0758831	0.0731583	EGFR
hsa04622	RIG-I-like receptor signaling pathway	0.291795	0.224676	MAPK14	R-HSA-69580	p53-Dependent G1/S DNA damage checkpoint	0.0323172	0.0812656	CCNE2/TP53	WP2371	Parkinsons Disease Pathway	0.0802578	0.0766595	MAPK14/CCNE2
hsa04137	Mitophagy - animal	0.298773	0.226427	TP53	R-HSA-69615	G1/S DNA Damage Checkpoints	0.0341375	0.0850552	CCNE2/TP53	WP3	Phytochemical activity on NRF2 transcriptional activation	0.0810837	0.0767378	KEAP1
hsa00562	Inositol phosphate metabolism	0.302236	0.226427	PTEN	R-HSA-109581	Apoptosis	0.0348624	0.0860718	CTNNB1/TP53/HMGB1	WP4223	Ras Signaling	0.085396	0.0800647	SHC1/GRB2/EGFR
hsa01524	Platinum drug resistance	0.302236	0.226427	TP53	R-HSA-2262752	Cellular responses to stress	0.0353687	0.0865351	MAPK14/CCNE2/TP53/EZH2/CDK6	WP3969	H19 action Rb-E2F1 signaling and CDK-Beta-catenin activity	0.0862558	0.0800647	CTNNB1
hsa05133	Pertussis	0.312528	0.229685	MAPK14	R-HSA-1834949	Cytosolic sensors of pathogen-associated DNA	0.0359971	0.0872861	CTNNB1/HMGB1	WP2840	Hair Follicle Development: Cytodifferentiation (Part 3 of 3)	0.0869274	0.0800647	CTNNB1/EGFR
hsa04714	Thermogenesis	0.314872	0.229685	MAPK14/GRB2	R-HSA-5357801	Programmed Cell Death	0.0364533	0.0876101	CTNNB1/TP53/HMGB1	WP2916	Interactome of polycomb repressive complex 2 (PRC2)	0.0913997	0.081281	EZH2
hsa05171	Coronavirus disease - COVID-19	0.314872	0.229685	MAPK14/EGFR	R-HSA-983231	Factors involved in megakaryocyte development and platele...	0.0375345	0.0894173	ZFPM2/MYB/TP53	WP3678	Amplification and Expansion of Oncogenic Pathways as Metastatic Traits	0.0913997	0.081281	TCF7L1
hsa04020	Calcium signaling pathway	0.329392	0.238187	HGF/EGFR	R-HSA-166520	Signalling by NGF	0.0386321	0.0894335	MAPK14/SHC1/GRB2	WP4337	ncRNAs involved in STAT3 signaling in hepatocellular carcinoma	0.0913997	0.081281	ZEB1
hsa04662	B cell receptor signaling pathway	0.332668	0.238483	GRB2	R-HSA-170834	Signaling by TGF-beta Receptor Complex	0.0388585	0.0894335	SMAD2/SMAD3	WP4462	Platelet-mediated interactions with vascular and circulating cells	0.0913997	0.081281	TGFB2
hsa04211	Longevity regulating pathway	0.355439	0.252629	TP53	R-HSA-212300	PRC2 methylates histones and DNA	0.0388585	0.0894335	DNMT1/EZH2	WP3932	Focal Adhesion-PI3K-Akt-mTOR-signaling pathway	0.0930884	0.0820753	PTEN/GRB2/HGF/EGFR
hsa05410	Hypertrophic cardiomyopathy	0.35863	0.252736	TGFB2	R-HSA-5654738	Signaling by FGFR2	0.0388585	0.0894335	SHC1/GRB2	WP3664	Regulation of Wnt/B-catenin Signaling by Small Molecule Compounds	0.0965153	0.0843756	CTNNB1
hsa04658	Th1 and Th2 cell differentiation	0.364965	0.253157	MAPK14	R-HSA-74752	Signaling by Insulin receptor	0.0408131	0.0927489	SHC1/GRB2	WP22	IL-9 Signaling Pathway	0.101603	0.0866211	GRB2
hsa05323	Rheumatoid arthritis	0.368109	0.253157	TGFB2	R-HSA-5693565	Recruitment and ATM-mediated phosphorylation of repair an...	0.0418041	0.0927489	BAP1/TP53	WP3967	miR-509-3p alteration of YAP1/ECM axis	0.101603	0.0866211	YAP1
hsa04657	IL-17 signaling pathway	0.371238	0.253157	MAPK14	R-HSA-2151209	Activation of PPARGC1A (PGC-1alpha) by phosphorylation	0.0420066	0.0927489	MAPK14	WP734	Serotonin Receptor 4/6/7 and NR3C Signaling	0.101603	0.0866211	SRF
hsa05012	Parkinson disease	0.375999	0.253157	KEAP1/TP53	R-HSA-450341	Activation of the AP-1 family of transcription factors	0.0420066	0.0927489	MAPK14	WP2882	Nuclear Receptors Meta-Pathway	0.103521	0.0866387	KEAP1/TGFB2/HGF/EGFR
hsa05414	Dilated cardiomyopathy	0.377452	0.253157	TGFB2	R-HSA-8853334	Signaling by FGFR3 fusions in cancer	0.0420066	0.0927489	GRB2	WP1742	TP53 Network	0.106663	0.0866387	TP53
hsa04070	Phosphatidylinositol signaling system	0.380536	0.253157	PTEN	R-HSA-5693606	DNA Double Strand Break Response	0.0428043	0.0937479	BAP1/TP53	WP391	Mitochondrial Gene Expression	0.106663	0.0866387	TFAM
hsa04666	Fc gamma R-mediated phagocytosis	0.380536	0.253157	WASF3	R-HSA-2559586	DNA Damage/Telomere Stress Induced Senescence	0.0458583	0.0963294	CCNE2/TP53	WP3927	BMP Signaling Pathway in Eyelid Development	0.106663	0.0866387	EGFR
hsa04750	Inflammatory mediator regulation of TRP channels	0.383605	0.253173	MAPK14	R-HSA-1660517	Synthesis of PIPs at the late endosome membrane	0.0461112	0.0963294	VAC14	WP516	Hypertrophy Model	0.106663	0.0866387	ZEB1
hsa04914	Progesterone-mediated oocyte maturation	0.395735	0.256966	MAPK14	R-HSA-196025	Formation of annular gap junctions	0.0461112	0.0963294	GJA1	WP732	Serotonin Receptor 2 and ELK-SRF/GATA4 signaling	0.106663	0.0866387	SRF
hsa05146	Amoebiasis	0.395735	0.256966	TGFB2	R-HSA-351906	Apoptotic cleavage of cell adhesion proteins	0.0461112	0.0963294	CTNNB1	WP3594	Circadian rythm related genes	0.10899	0.0878377	TP53/EZH2/PTEN
hsa04620	Toll-like receptor signaling pathway	0.401712	0.256966	MAPK14	R-HSA-376172	DSCAM interactions	0.0461112	0.0963294	MAPK14	WP1544	MicroRNAs in cardiomyocyte hypertrophy	0.11149	0.0891555	CTNNB1/MAPK14
hsa04625	C-type lectin receptor signaling pathway	0.401712	0.256966	MAPK14	R-HSA-5655291	Signaling by FGFR4 in disease	0.0461112	0.0963294	GRB2	WP185	Integrin-mediated Cell Adhesion	0.115137	0.0913641	SHC1/GRB2
hsa04928	Parathyroid hormone synthesis, secretion and action	0.407632	0.258762	EGFR	R-HSA-195253	Degradation of beta-catenin by the destruction complex	0.047938	0.0993814	CTNNB1/TCF7L1	WP4357	NRF2-ARE regulation	0.121677	0.0950901	KEAP1
hsa04931	Insulin resistance	0.413494	0.260356	PTEN	R-HSA-1483255	PI Metabolism	0.0500519	0.100242	VAC14/PTEN	WP712	Estrogen signaling pathway	0.121677	0.0950901	MAPK14
hsa04066	HIF-1 signaling pathway	0.416404	0.260356	EGFR	R-HSA-190873	Gap junction degradation	0.0501985	0.100242	GJA1	WP1539	Angiogenesis	0.126626	0.0982144	MAPK14
hsa04668	TNF signaling pathway	0.42505	0.263778	MAPK14	R-HSA-4641265	Repression of WNT target genes	0.0501985	0.100242	TCF7L1	WP1528	Physiological and Pathological Hypertrophy of the Heart	0.131549	0.101271	MAPK14
hsa05016	Huntington disease	0.445126	0.274191	TFAM/TP53	R-HSA-6803207	TP53 Regulates Transcription of Caspase Activators and Ca...	0.0501985	0.100242	TP53	WP3658	Wnt/beta-catenin Signaling Pathway in Leukemia	0.136445	0.104262	CTNNB1
hsa04611	Platelet activation	0.458401	0.280292	MAPK14	R-HSA-6803211	TP53 Regulates Transcription of Death Receptors and Ligands	0.0501985	0.100242	TP53	WP4288	MTHFR deficiency	0.141314	0.106533	DNMT1
hsa04728	Dopaminergic synapse	0.479579	0.291101	MAPK14	R-HSA-168142	Toll Like Receptor 10 (TLR10) Cascade	0.0521992	0.10026	MAPK14/HMGB1	WP428	Wnt Signaling Pathway	0.141483	0.106533	CTNNB1/TCF7L1
hsa04270	Vascular smooth muscle contraction	0.484746	0.292105	MYH10	R-HSA-168176	Toll Like Receptor 5 (TLR5) Cascade	0.0521992	0.10026	MAPK14/HMGB1	WP2583	T-Cell Receptor and Co-stimulatory Signaling	0.150972	0.111242	PTEN
hsa04210	Apoptosis	0.489863	0.293065	TP53	R-HSA-5628897	TP53 Regulates Metabolic Genes	0.0521992	0.10026	TP53/PTEN	WP3869	Cannabinoid receptor signaling	0.150972	0.111242	MAPK14
hsa04120	Ubiquitin mediated proteolysis	0.504919	0.299914	KEAP1	R-HSA-975871	MyD88 cascade initiated on plasma membrane	0.0521992	0.10026	MAPK14/HMGB1	WP422	MAPK Cascade	0.150972	0.111242	MAPK14
hsa04723	Retrograde endocannabinoid signaling	0.519541	0.306411	MAPK14	R-HSA-190236	Signaling by FGFR	0.0532852	0.10026	SHC1/GRB2	WP2855	Dopaminergic Neurogenesis	0.155761	0.112363	FOXA2
hsa04261	Adrenergic signaling in cardiomyocytes	0.52432	0.307052	MAPK14	R-HSA-140342	Apoptosis induced DNA fragmentation	0.0542687	0.10026	HMGB1	WP3844	PI3K-AKT-mTOR signaling pathway and therapeutic opportunities	0.155761	0.112363	PTEN
hsa04921	Oxytocin signaling pathway	0.533741	0.307962	EGFR	R-HSA-171007	p38MAPK events	0.0542687	0.10026	MAPK14	WP408	Oxidative Stress	0.155761	0.112363	MAPK14
hsa04932	Non-alcoholic fatty liver disease	0.536068	0.307962	MAPK14	R-HSA-211227	Activation of DNA fragmentation factor	0.0542687	0.10026	HMGB1	WP241	One Carbon Metabolism	0.160524	0.114995	DNMT1
hsa05014	Amyotrophic lateral sclerosis	0.537729	0.307962	MAPK14/TP53	R-HSA-3134963	DEx/H-box helicases activate type I IFN and inflammatory ...	0.0542687	0.10026	HMGB1	WP2525	Trans-sulfuration and one carbon metabolism	0.165261	0.115189	DNMT1
hsa04514	Cell adhesion molecules	0.540687	0.307962	PTPRD	R-HSA-879415	Advanced glycosylation endproduct receptor signaling	0.0542687	0.10026	HMGB1	WP34	Ovarian Infertility Genes	0.165261	0.115189	SMAD3
hsa04217	Necroptosis	0.545262	0.308455	HMGB1	R-HSA-8847993	ERBB2 Activates PTK6 Signaling	0.0542687	0.10026	EGFR	WP3893	Development and heterogeneity of the ILC family	0.165261	0.115189	AREG
hsa04022	cGMP-PKG signaling pathway	0.56312	0.316404	SRF	R-HSA-201722	Formation of the beta-catenin:TCF transactivating complex	0.0577091	0.101304	CTNNB1/TCF7L1	WP727	Monoamine Transport	0.165261	0.115189	MAPK14
hsa04530	Tight junction	0.567476	0.316712	MYH10	R-HSA-6804756	Regulation of TP53 Activity through Phosphorylation	0.0577091	0.101304	MAPK14/TP53	WP236	Adipogenesis	0.167003	0.115622	CTNNB1/SMAD3
hsa05164	Influenza A	0.57179	0.316993	CDK6	R-HSA-389359	CD28 dependent Vav1 pathway	0.0583218	0.101304	GRB2	WP4149	White fat cell differentiation	0.169972	0.116893	TCF7L1
hsa05170	Human immunodeficiency virus 1 infection	0.651529	0.358806	MAPK14	R-HSA-6803205	TP53 regulates transcription of several additional cell d...	0.0583218	0.101304	TP53	WP1601	Fluoropyrimidine Activity	0.174657	0.119319	TP53
hsa05022	Pathways of neurodegeneration - multiple diseases	0.685865	0.375231	CTNNB1/MAPK14	R-HSA-6804759	Regulation of TP53 Activity through Association with Co-f...	0.0583218	0.101304	TP53	WP3971	Role of Osx and miRNAs in tooth development	0.18395	0.124025	CTNNB1
hsa05020	Prion disease	0.744044	0.4044	MAPK14	R-HSA-8849471	PTK6 Regulates RHO GTPases, RAS GTPase and MAP kinases	0.0583218	0.101304	ELMO2	WP4241	Type 2 papillary renal cell carcinoma	0.18395	0.124025	TGFB2
hsa04060	Cytokine-cytokine receptor interaction	0.771134	0.416402	TGFB2	R-HSA-975138	TRAF6 mediated induction of NFkB and MAP kinases upon TLR...	0.0611088	0.101304	MAPK14/HMGB1	WP3614	Photodynamic therapy-induced HIF-1 survival signaling	0.188558	0.126307	TP53
hsa04080	Neuroactive ligand-receptor interaction	0.837527	0.449335	THRB	R-HSA-1592230	Mitochondrial biogenesis	0.0622572	0.101304	MAPK14/TFAM	WP2029	Cell Differentiation - Index	0.193141	0.128542	SRF
hsa05010	Alzheimer disease	0.854908	0.45572	CTNNB1	R-HSA-354194	GRB2:SOS provides linkage to MAPK signaling for Integrins	0.0623579	0.101304	GRB2	WP170	Nuclear Receptors	0.197699	0.129077	THRB
					R-HSA-4839743	phosphorylation site mutants of CTNNB1 are not targeted t...	0.0623579	0.101304	CTNNB1	WP4150	Wnt Signaling in Kidney Disease	0.197699	0.129077	CTNNB1
					R-HSA-5339716	Misspliced GSK3beta mutants stabilize beta-catenin	0.0623579	0.101304	CTNNB1	WP4320	The effect of progerin on the involved genes in Hutchinson-Gilford Progeria Syndrome	0.197699	0.129077	TP53
					R-HSA-5358747	S33 mutants of beta-catenin aren't phosphorylated	0.0623579	0.101304	CTNNB1	WP2516	ATM Signaling Pathway	0.202232	0.130386	TP53
					R-HSA-5358749	S37 mutants of beta-catenin aren't phosphorylated	0.0623579	0.101304	CTNNB1	WP4313	Ferroptosis	0.202232	0.130386	TP53
					R-HSA-5358751	S45 mutants of beta-catenin aren't phosphorylated	0.0623579	0.101304	CTNNB1	WP1433	Nucleotide-binding Oligomerization Domain (NOD) pathway	0.206739	0.132234	ERBIN
					R-HSA-5358752	T41 mutants of beta-catenin aren't phosphorylated	0.0623579	0.101304	CTNNB1	WP51	Regulation of Actin Cytoskeleton	0.207661	0.132234	MYH10/EGFR
					R-HSA-6785631	ERBB2 Regulates Cell Motility	0.0623579	0.101304	EGFR	WP2332	Interleukin-11 Signaling Pathway	0.220115	0.139304	GRB2
					R-HSA-8866910	TFAP2 (AP-2) family regulates transcription of growth fac...	0.0623579	0.101304	EGFR	WP2203	Thymic Stromal LymphoPoietin (TSLP) Signaling Pathway	0.233271	0.1459	MAPK14
					R-HSA-8875360	InlB-mediated entry of Listeria monocytogenes into host cell	0.0623579	0.101304	GRB2	WP3929	Chemokine signaling pathway	0.236758	0.1459	SHC1/GRB2
					R-HSA-166058	MyD88:Mal cascade initiated on plasma membrane	0.063413	0.101304	MAPK14/HMGB1	WP2586	Aryl Hydrocarbon Receptor	0.237608	0.1459	EGFR
					R-HSA-168181	Toll Like Receptor 7/8 (TLR7/8) Cascade	0.063413	0.101304	MAPK14/HMGB1	WP2848	Differentiation Pathway	0.237608	0.1459	HGF
					R-HSA-168188	Toll Like Receptor TLR6:TLR2 Cascade	0.063413	0.101304	MAPK14/HMGB1	WP2873	Aryl Hydrocarbon Receptor Pathway	0.237608	0.1459	EGFR
					R-HSA-390466	Chaperonin-mediated protein folding	0.063413	0.101304	CCNE2/TP53	WP2038	Regulation of Microtubule Cytoskeleton	0.241922	0.147669	PTEN
					R-HSA-975155	MyD88 dependent cascade initiated on endosome	0.063413	0.101304	MAPK14/HMGB1	WP2637	Structural Pathway of Interleukin 1 (IL-1)	0.246211	0.149404	MAPK14
					R-HSA-1295596	Spry regulation of FGF signaling	0.0663772	0.101841	GRB2	WP2018	RANKL/RANK (Receptor activator of NFKB (ligand)) Signaling Pathway	0.267308	0.160319	MAPK14
					R-HSA-1433559	Regulation of KIT signaling	0.0663772	0.101841	GRB2	WP2272	Pathogenic Escherichia coli infection	0.267308	0.160319	CTNNB1
					R-HSA-1660516	Synthesis of PIPs at the early endosome membrane	0.0663772	0.101841	VAC14	WP195	IL-1 signaling pathway	0.275585	0.163384	MAPK14
					R-HSA-2559584	Formation of Senescence-Associated Heterochromatin Foci (...	0.0663772	0.101841	TP53	WP2795	Cardiac Hypertrophic Response	0.275585	0.163384	MAPK14
					R-HSA-391160	Signal regulatory protein family interactions	0.0663772	0.101841	GRB2	WP3527	Preimplantation Embryo	0.28783	0.169668	TCF7L1
					R-HSA-168179	Toll Like Receptor TLR1:TLR2 Cascade	0.0669241	0.101841	MAPK14/HMGB1	WP3865	RIG-I-like Receptor Signaling	0.291867	0.171071	MAPK14
					R-HSA-181438	Toll Like Receptor 2 (TLR2) Cascade	0.0669241	0.101841	MAPK14/HMGB1	WP3863	T-Cell antigen Receptor (TCR) pathway during Staphylococcus aureus infection	0.295882	0.172444	GRB2
					R-HSA-8856825	Cargo recognition for clathrin-mediated endocytosis	0.0669241	0.101841	GRB2/EGFR	WP3624	Lung fibrosis	0.299874	0.173789	HGF
					R-HSA-168138	Toll Like Receptor 9 (TLR9) Cascade	0.0681088	0.101841	MAPK14/HMGB1	WP4329	miRNAs involvement in the immune response in sepsis	0.303845	0.175106	MAPK14
					R-HSA-168164	Toll Like Receptor 3 (TLR3) Cascade	0.0693005	0.101841	MAPK14/HMGB1	WP474	Endochondral Ossification	0.307793	0.176396	TGFB2
					R-HSA-196299	Beta-catenin phosphorylation cascade	0.0703796	0.101841	CTNNB1	WP2032	Human Thyroid Stimulating Hormone (TSH) signaling pathway	0.319509	0.182099	MAPK14
					R-HSA-432142	Platelet sensitization by LDL	0.0703796	0.101841	MAPK14	WP1403	AMP-activated Protein Kinase (AMPK) Signaling	0.323371	0.182286	TP53
					R-HSA-450604	KSRP (KHSRP) binds and destabilizes mRNA	0.0703796	0.101841	MAPK14	WP2369	Histone Modifications	0.323371	0.182286	EZH2
					R-HSA-8934593	Regulation of RUNX1 Expression and Activity	0.0703796	0.101841	CDK6	WP176	Folate Metabolism	0.327212	0.183448	TP53
					R-HSA-166166	MyD88-independent TLR4 cascade	0.0704992	0.101841	MAPK14/HMGB1	WP4341	Non-genomic actions of 1,25 dihydroxyvitamin D3	0.331032	0.184587	MAPK14
					R-HSA-391251	Protein folding	0.0704992	0.101841	CCNE2/TP53	WP2572	Primary Focal Segmental Glomerulosclerosis FSGS	0.342364	0.18988	CTNNB1
					R-HSA-9006936	Signaling by TGF-beta family members	0.0704992	0.101841	SMAD2/SMAD3	WP4352	Ciliary landscape	0.351785	0.194061	CTNNB1/YAP1
					R-HSA-937061	TRIF(TICAM1)-mediated TLR4 signaling	0.0704992	0.101841	MAPK14/HMGB1
					R-HSA-3700989	Transcriptional Regulation by TP53	0.0710069	0.102032	MAPK14/CCNE2/TP53/PTEN
					R-HSA-1660514	Synthesis of PIPs at the Golgi membrane	0.0743652	0.104643	VAC14
					R-HSA-1839117	Signaling by cytosolic FGFR1 fusion mutants	0.0743652	0.104643	GRB2
					R-HSA-5654710	PI-3K cascade:FGFR3	0.0743652	0.104643	GRB2
					R-HSA-6804114	TP53 Regulates Transcription of Genes Involved in G2 Cell...	0.0743652	0.104643	TP53
					R-HSA-190840	Microtubule-dependent trafficking of connexons from Golgi...	0.0783341	0.107958	GJA1
					R-HSA-5627117	RHO GTPases Activate ROCKs	0.0783341	0.107958	MYH10
					R-HSA-5686938	Regulation of TLR by endogenous ligand	0.0783341	0.107958	HMGB1
					R-HSA-6804760	Regulation of TP53 Activity through Methylation	0.0783341	0.107958	TP53
					R-HSA-8878171	Transcriptional regulation by RUNX1	0.08205	0.107958	YAP1/MYB/CDK6
					R-HSA-190872	Transport of connexons to the plasma membrane	0.0822863	0.107958	GJA1
					R-HSA-2028269	Signaling by Hippo	0.0822863	0.107958	YAP1
					R-HSA-3232118	SUMOylation of transcription factors	0.0822863	0.107958	TP53
					R-HSA-381771	Synthesis, secretion, and inactivation of Glucagon-like P...	0.0822863	0.107958	CTNNB1
					R-HSA-388844	Receptor-type tyrosine-protein phosphatases	0.0822863	0.107958	PTPRD
					R-HSA-5625900	RHO GTPases activate CIT	0.0822863	0.107958	MYH10
					R-HSA-5654706	FRS-mediated FGFR3 signaling	0.0822863	0.107958	GRB2
					R-HSA-5654720	PI-3K cascade:FGFR4	0.0822863	0.107958	GRB2
					R-HSA-6803204	TP53 Regulates Transcription of Genes Involved in Cytochr...	0.0822863	0.107958	TP53
					R-HSA-210745	Regulation of gene expression in beta cells	0.086222	0.110453	FOXA2
					R-HSA-445144	Signal transduction by L1	0.086222	0.110453	EGFR
					R-HSA-5654689	PI-3K cascade:FGFR1	0.086222	0.110453	GRB2
					R-HSA-6804115	TP53 regulates transcription of additional cell cycle gen...	0.086222	0.110453	TP53
					R-HSA-8849932	Synaptic adhesion-like molecules	0.086222	0.110453	PTPRD
					R-HSA-166054	Activated TLR4 signalling	0.0892607	0.111783	MAPK14/HMGB1
					R-HSA-198753	ERK/MAPK targets	0.0901412	0.111783	MAPK14
					R-HSA-5654712	FRS-mediated FGFR4 signaling	0.0901412	0.111783	GRB2
					R-HSA-5655332	Signaling by FGFR3 in disease	0.0901412	0.111783	GRB2
					R-HSA-8853338	Signaling by FGFR3 point mutants in cancer	0.0901412	0.111783	GRB2
					R-HSA-8951671	RUNX3 regulates YAP1-mediated transcription	0.0901412	0.111783	YAP1
					R-HSA-912631	Regulation of signaling by CBL	0.0901412	0.111783	GRB2
					R-HSA-983705	Signaling by the B Cell Receptor (BCR)	0.0918655	0.113403	SHC1/GRB2
					R-HSA-1810476	RIP-mediated NFkB activation via ZBP1	0.0940439	0.114019	HMGB1
					R-HSA-400508	Incretin synthesis, secretion, and inactivation	0.0940439	0.114019	CTNNB1
					R-HSA-5654693	FRS-mediated FGFR1 signaling	0.0940439	0.114019	GRB2
					R-HSA-5654695	PI-3K cascade:FGFR2	0.0940439	0.114019	GRB2
					R-HSA-8878166	Transcriptional regulation by RUNX2	0.0944926	0.114054	DLX5/YAP1
					R-HSA-450302	activated TAK1 mediates p38 MAPK activation	0.0979303	0.116648	MAPK14
					R-HSA-5627123	RHO GTPases activate PAKs	0.0979303	0.116648	MYH10
					R-HSA-8940973	RUNX2 regulates osteoblast differentiation	0.0979303	0.116648	YAP1
					R-HSA-198725	Nuclear Events (kinase and transcription factor activation)	0.1018	0.119167	MAPK14
					R-HSA-416572	Sema4D induced cell migration and growth-cone collapse	0.1018	0.119167	MYH10
					R-HSA-418592	ADP signalling through P2Y purinoceptor 1	0.1018	0.119167	MAPK14
					R-HSA-5654700	FRS-mediated FGFR2 signaling	0.1018	0.119167	GRB2
					R-HSA-114608	Platelet degranulation	0.105215	0.121582	TGFB2/HGF
					R-HSA-1500931	Cell-Cell communication	0.105215	0.121582	CTNNB1/GRB2
					R-HSA-1251985	Nuclear signaling by ERBB4	0.105654	0.121582	YAP1
					R-HSA-933542	TRAF6 mediated NF-kB activation	0.105654	0.121582	HMGB1
					R-HSA-8939236	RUNX1 regulates transcription of genes involved in differ...	0.106578	0.122128	YAP1/MYB
					R-HSA-166016	Toll Like Receptor 4 (TLR4) Cascade	0.107946	0.123176	MAPK14/HMGB1
					R-HSA-1538133	G0 and Early G1	0.109492	0.123899	CCNE2
					R-HSA-1606322	ZBP1(DAI) mediated induction of type I IFNs	0.109492	0.123899	HMGB1
					R-HSA-2454202	Fc epsilon receptor (FCERI) signaling	0.112079	0.125778	SHC1/GRB2
					R-HSA-76005	Response to elevated platelet cytosolic Ca2+	0.112079	0.125778	TGFB2/HGF
					R-HSA-1855204	Synthesis of IP3 and IP4 in the cytosol	0.113313	0.126121	PTEN
					R-HSA-400685	Sema4D in semaphorin signaling	0.113313	0.126121	MYH10
					R-HSA-202733	Cell surface interactions at the vascular wall	0.116254	0.127228	SHC1/GRB2
					R-HSA-186763	Downstream signal transduction	0.117119	0.127228	GRB2
					R-HSA-1912408	Pre-NOTCH Transcription and Translation	0.117119	0.127228	TP53
					R-HSA-2032785	YAP1- and WWTR1 (TAZ)-stimulated gene expression	0.117119	0.127228	YAP1
					R-HSA-5218920	VEGFR2 mediated vascular permeability	0.117119	0.127228	CTNNB1
					R-HSA-5654732	Negative regulation of FGFR3 signaling	0.117119	0.127228	GRB2
					R-HSA-8856828	Clathrin-mediated endocytosis	0.119059	0.128769	GRB2/EGFR
					R-HSA-114452	Activation of BH3-only proteins	0.120908	0.128769	TP53
					R-HSA-3928663	EPHA-mediated growth cone collapse	0.120908	0.128769	MYH10
					R-HSA-6804758	Regulation of TP53 Activity through Acetylation	0.120908	0.128769	TP53
					R-HSA-8874081	MET activates PTK2 signaling	0.120908	0.128769	HGF
					R-HSA-1839124	FGFR1 mutant receptor activation	0.124682	0.130235	GRB2
					R-HSA-450282	MAPK targets/ Nuclear events mediated by MAP kinases	0.124682	0.130235	MAPK14
					R-HSA-4641262	Disassembly of the destruction complex and recruitment of...	0.124682	0.130235	CTNNB1
					R-HSA-5654733	Negative regulation of FGFR4 signaling	0.124682	0.130235	GRB2
					R-HSA-917977	Transferrin endocytosis and recycling	0.124682	0.130235	HFE
					R-HSA-3858494	Beta-catenin independent WNT signaling	0.127577	0.13263	CTNNB1/TCF7L1
					R-HSA-392518	Signal amplification	0.12844	0.13263	MAPK14
					R-HSA-8941326	RUNX2 regulates bone development	0.12844	0.13263	YAP1
					R-HSA-453279	Mitotic G1-G1/S phases	0.130448	0.133449	CCNE2/CDK6
					R-HSA-186712	Regulation of beta-cell development	0.132182	0.133449	FOXA2
					R-HSA-418990	Adherens junctions interactions	0.132182	0.133449	CTNNB1
					R-HSA-5626467	RHO GTPases activate IQGAPs	0.132182	0.133449	CTNNB1
					R-HSA-5654726	Negative regulation of FGFR1 signaling	0.132182	0.133449	GRB2
					R-HSA-5694530	Cargo concentration in the ER	0.132182	0.133449	AREG
					R-HSA-4791275	Signaling by WNT in cancer	0.135908	0.136199	CTNNB1
					R-HSA-5654727	Negative regulation of FGFR2 signaling	0.135908	0.136199	GRB2
					R-HSA-389356	CD28 co-stimulation	0.139619	0.138385	GRB2
					R-HSA-445989	TAK1 activates NFkB by phosphorylation and activation of ...	0.139619	0.138385	HMGB1
					R-HSA-8953750	Transcriptional Regulation by E2F6	0.139619	0.138385	EZH2
					R-HSA-168638	NOD1/2 Signaling Pathway	0.143314	0.140509	MAPK14
					R-HSA-452723	Transcriptional regulation of pluripotent stem cells	0.143314	0.140509	SMAD2
					R-HSA-6804757	Regulation of TP53 Degradation	0.143314	0.140509	TP53
					R-HSA-168898	Toll-Like Receptors Cascades	0.145028	0.141678	MAPK14/HMGB1
					R-HSA-190861	Gap junction assembly	0.146994	0.142573	GJA1
					R-HSA-6806003	Regulation of TP53 Expression and Degradation	0.146994	0.142573	TP53
					R-HSA-5633007	Regulation of TP53 Activity	0.147985	0.143023	MAPK14/TP53
					R-HSA-111465	Apoptotic cleavage of cellular proteins	0.150658	0.144069	CTNNB1
					R-HSA-2129379	Molecules associated with elastic fibres	0.150658	0.144069	TGFB2
					R-HSA-5655302	Signaling by FGFR1 in disease	0.150658	0.144069	GRB2
					R-HSA-8950505	Gene and protein expression by JAK-STAT signaling after I...	0.15794	0.150443	PDCD4
					R-HSA-5693532	DNA Double-Strand Break Repair	0.158432	0.150443	BAP1/TP53
					R-HSA-109704	PI3K Cascade	0.161558	0.152877	GRB2
					R-HSA-109606	Intrinsic Pathway for Apoptosis	0.168749	0.15803	TP53
					R-HSA-1433557	Signaling by SCF-KIT	0.168749	0.15803	GRB2
					R-HSA-5655253	Signaling by FGFR2 in disease	0.168749	0.15803	GRB2
					R-HSA-5633008	TP53 Regulates Transcription of Cell Death Genes	0.172321	0.159723	TP53
					R-HSA-69231	Cyclin D associated events in G1	0.172321	0.159723	CDK6
					R-HSA-69236	G1 Phase	0.172321	0.159723	CDK6
					R-HSA-112399	IRS-mediated signalling	0.175879	0.161368	GRB2
					R-HSA-1566948	Elastic fibre formation	0.175879	0.161368	TGFB2
					R-HSA-1912422	Pre-NOTCH Expression and Processing	0.175879	0.161368	TP53
					R-HSA-1266695	Interleukin-7 signaling	0.179422	0.164065	HGF
					R-HSA-190828	Gap junction trafficking	0.186463	0.169931	GJA1
					R-HSA-2428928	IRS-related events triggered by IGF1R	0.189961	0.17254	GRB2
					R-HSA-1483249	Inositol phosphate metabolism	0.193445	0.173384	PTEN
					R-HSA-157858	Gap junction trafficking and regulation	0.193445	0.173384	GJA1
					R-HSA-373752	Netrin-1 signaling	0.193445	0.173384	MAPK14
					R-HSA-383280	Nuclear Receptor transcription pathway	0.193445	0.173384	THRB
					R-HSA-168643	Nucleotide-binding domain, leucine rich repeat containing...	0.200368	0.17725	MAPK14
					R-HSA-191859	snRNP Assembly	0.200368	0.17725	GEMIN2
					R-HSA-194441	Metabolism of non-coding RNA	0.200368	0.17725	GEMIN2
					R-HSA-349425	Autodegradation of the E3 ubiquitin ligase COP1	0.200368	0.17725	TP53
					R-HSA-1660499	Synthesis of PIPs at the plasma membrane	0.203807	0.179707	PTEN
					R-HSA-2151201	Transcriptional activation of mitochondrial biogenesis	0.21404	0.188119	TFAM
					R-HSA-69541	Stabilization of p53	0.217422	0.190475	TP53
					R-HSA-186797	Signaling by PDGF	0.22079	0.191572	GRB2
					R-HSA-381038	XBP1(S) activates chaperone genes	0.22079	0.191572	SHC1
					R-HSA-917937	Iron uptake and transport	0.22079	0.191572	HFE
					R-HSA-881907	Gastrin-CREB signalling pathway via PKC and MAPK	0.22188	0.191904	GRB2/EGFR
					R-HSA-447115	Interleukin-12 family signaling	0.224144	0.193247	PDCD4
					R-HSA-187577	SCF(Skp2)-mediated degradation of p27/p21	0.227484	0.194889	CCNE2
					R-HSA-381070	IRE1alpha activates chaperones	0.227484	0.194889	SHC1
					R-HSA-1483257	Phospholipid metabolism	0.229793	0.196248	VAC14/PTEN
					R-HSA-1226099	Signaling by FGFR in disease	0.237419	0.202125	GRB2
					R-HSA-421270	Cell-cell junction organization	0.240703	0.203644	CTNNB1
					R-HSA-450294	MAP kinase activation in TLR cascade	0.240703	0.203644	MAPK14
					R-HSA-375165	NCAM signaling for neurite out-growth	0.243973	0.205133	GRB2
					R-HSA-5334118	DNA methylation	0.243973	0.205133	DNMT1
					R-HSA-204005	COPII (Coat Protein 2) Mediated Vesicle Transport	0.253701	0.211349	AREG
					R-HSA-373755	Semaphorin interactions	0.253701	0.211349	MYH10
					R-HSA-6796648	TP53 Regulates Transcription of DNA Repair Genes	0.253701	0.211349	TP53
					R-HSA-8948751	Regulation of PTEN stability and activity	0.256916	0.213373	PTEN
					R-HSA-201681	TCF dependent signaling in response to WNT	0.263214	0.217351	CTNNB1/TCF7L1
					R-HSA-3214841	PKMTs methylate histone lysines	0.263306	0.217351	EZH2
					R-HSA-8951664	Neddylation	0.266406	0.217984	KEAP1/KLHL20
					R-HSA-388841	Costimulation by the CD28 family	0.266481	0.217984	GRB2
					R-HSA-448424	Interleukin-17 signaling	0.266481	0.217984	MAPK14
					R-HSA-8939902	Regulation of RUNX2 expression and activity	0.269642	0.219907	DLX5
					R-HSA-3000178	ECM proteoglycans	0.27279	0.221809	TGFB2
					R-HSA-8852276	The role of GTSE1 in G2/M progression after G2 checkpoint	0.28525	0.231248	TP53
					R-HSA-69656	Cyclin A:Cdk2-associated events at S phase entry	0.294458	0.238002	CCNE2
					R-HSA-69202	Cyclin E associated events during G1/S transition	0.297502	0.239748	CCNE2
					R-HSA-168928	DDX58/IFIH1-mediated induction of interferon-alpha/beta	0.300532	0.241474	HMGB1
					R-HSA-450531	Regulation of mRNA stability by proteins that bind AU-ric...	0.315495	0.252005	MAPK14
					R-HSA-6794362	Protein-protein interactions at synapses	0.315495	0.252005	PTPRD
					R-HSA-5687128	MAPK6/MAPK4 signaling	0.318449	0.253619	SEPT7
					R-HSA-418346	Platelet homeostasis	0.321392	0.25447	MAPK14
					R-HSA-8876198	RAB GEFs exchange GTP for GDP on RABs	0.321392	0.25447	RIN2
					R-HSA-2980736	Peptide hormone metabolism	0.324322	0.254563	CTNNB1
					R-HSA-446728	Cell junction organization	0.324322	0.254563	CTNNB1
					R-HSA-5250924	B-WICH complex positively regulates rRNA expression	0.324322	0.254563	DEK
					R-HSA-2682334	EPH-Ephrin signaling	0.327239	0.256113	MYH10
					R-HSA-5625740	RHO GTPases activate PKNs	0.335918	0.261399	MYH10
					R-HSA-69473	G2/M DNA damage checkpoint	0.335918	0.261399	TP53
					R-HSA-202424	Downstream TCR signaling	0.344487	0.266539	PTEN
					R-HSA-381119	Unfolded Protein Response (UPR)	0.344487	0.266539	SHC1
					R-HSA-5689603	UCH proteinases	0.355744	0.274468	BAP1
					R-HSA-69620	Cell Cycle Checkpoints	0.358305	0.27566	CCNE2/TP53
					R-HSA-1852241	Organelle biogenesis and maintenance	0.364534	0.27966	MAPK14/TFAM
					R-HSA-427413	NoRC negatively regulates rRNA expression	0.366813	0.279827	DNMT1
					R-HSA-5250913	Positive epigenetic regulation of rRNA expression	0.366813	0.279827	DEK
					R-HSA-5250941	Negative epigenetic regulation of rRNA expression	0.374992	0.285266	DNMT1
					R-HSA-2559582	Senescence-Associated Secretory Phenotype (SASP)	0.377695	0.28652	CDK6
					R-HSA-157118	Signaling by NOTCH	0.380387	0.287758	TP53
					R-HSA-983168	Antigen processing: Ubiquitination & Proteasome degradation	0.384629	0.290159	KEAP1/KLHL20
					R-HSA-73894	DNA Repair	0.393819	0.296268	BAP1/TP53
					R-HSA-1989781	PPARA activates gene expression	0.401516	0.300395	YAP1
					R-HSA-202403	TCR signaling	0.401516	0.300395	PTEN
					R-HSA-373760	L1CAM interactions	0.404107	0.301503	EGFR
					R-HSA-400206	Regulation of lipid metabolism by Peroxisome proliferator...	0.409256	0.302849	YAP1
					R-HSA-5617472	Activation of anterior HOX genes in hindbrain development...	0.409256	0.302849	EZH2
					R-HSA-5619507	Activation of HOX genes during differentiation	0.409256	0.302849	EZH2
					R-HSA-446652	Interleukin-1 family signaling	0.411815	0.303914	HMGB1
					R-HSA-9007101	Rab regulation of trafficking	0.414362	0.304631	RIN2
					R-HSA-195721	Signaling by WNT	0.415031	0.304631	CTNNB1/TCF7L1
					R-HSA-3108232	SUMO E3 ligases SUMOylate target proteins	0.416899	0.305178	TP53
					R-HSA-69206	G1/S Transition	0.426939	0.311687	CCNE2
					R-HSA-2990846	SUMOylation	0.431895	0.31446	TP53
					R-HSA-194840	Rho GTPase cycle	0.448914	0.325978	DLC1
					R-HSA-69242	S Phase	0.451304	0.326839	CCNE2
					R-HSA-5663220	RHO GTPases Activate Formins	0.456054	0.329401	SRF
					R-HSA-983169	Class I MHC mediated antigen processing & presentation	0.476433	0.343207	KEAP1/KLHL20
					R-HSA-199977	ER to Golgi Anterograde Transport	0.488198	0.350752	AREG
					R-HSA-5663205	Infectious disease	0.493289	0.353475	CTNNB1/GRB2
					R-HSA-69481	G2/M Checkpoints	0.516378	0.369046	TP53
					R-HSA-948021	Transport to the Golgi and subsequent modification	0.552905	0.394114	AREG
					R-HSA-69275	G2/M Transition	0.572018	0.40667	TP53
					R-HSA-453274	Mitotic G2-G2/M phases	0.575744	0.40825	TP53
					R-HSA-6798695	Neutrophil degranulation	0.614485	0.434586	MAPK14/HMGB1
					R-HSA-3247509	Chromatin modifying enzymes	0.697393	0.490666	EZH2
					R-HSA-4839726	Chromatin organization	0.697393	0.490666	EZH2
